# Supplementary material for: Recurrent erosion of COA1/MITRAC15 exemplifies conditional gene dispensability in oxidative phosphorylation
Source: Sci Rep. 2021 Dec 24;11:24437. doi: 10.1038/s41598-021-04077-y (PMC8709867; doi:10.1038/s41598-021-04077-y)
Supplement: Supplementary file 2 — Supplementary Information 2. [file 41598_2021_4077_MOESM2_ESM.xlsx]

## Sheet: Supplementary Table 1
Table S1: Codon by codon alignment of carnivore COA1 gene
Feliformia group three exons out of this fourth exon is extended, and 3ed is excluded.			EXON 1																													EXON 2
Three exonwise Feliformia group having functional copy except in Acinonyx jubatus			3	6	9	12	15	18	21	24	27	30	33	36	39	42	45	48	51	54	57	60	63	66	69	72	75	78	81	84	87	3	6	9	12	15	18	21	24	27	30	33	36	39	42	45	48	51	54
	Panthera tigris atlantica		ATG	CCA	TTG	CCT	CTG	GGG	AAA	CTG	GTC	CTT	CTT	TCC	AGT	GTG	GTG	GCC	AGT	GGG	AGC	TGC	ACC	CTT	ATA	TAT	TAC	CTT	ATA	CGA	A	AAG	CTT	TTT	CCA	GGG	CTT	CCT	ATT	ACC	AGC	TGG	CAT	TGG	AGC	AGC	TGC	ACA	GCT
	Panthera leo		ATG	CCA	TTG	CCT	CTG	GGG	AAA	CTG	GTC	CTT	CTT	TCC	AGT	GTG	GTG	GCC	AGT	GGG	AGC	TGC	ACC	CTT	ATA	TAT	TAC	CTT	ATA	CGA	A	AAG	CTT	TTT	CCA	GGG	CTT	CCT	ATT	ACC	AGC	TAG	CAT	TGG	AGC	AGC	TGC	ACA	GCT
	Panthera pardus		ATG	CCA	TTG	CCT	CTG	GGG	AAA	CTG	GTC	CTT	CTT	TCC	AGT	GTG	GTG	GCC	AGT	GGG	AGC	TGC	ACC	CTT	ATA	TAT	TAC	CTT	ATA	CGA	A	AAG	CTT	TTT	CCA	GGG	CTT	CCT	ATT	ACC	AGC	TAG	CAT	TGG	AGC	AGC	TGC	ACA	GCT
	Lynx lynx		ATG	CCA	TTG	CCT	CTG	GGG	AAA	CTG	GTC	CTT	CTT	TCC	AGT	GTG	GTG	GCC	AGT	GCG	AGC	TGC	ACC	CTT	ATA	TAT	TAC	CTT	ATA	CGA	A	AAG	CTT	TTT	CCA	GGG	CTT	CCT	ATT	ACC	AGC	TAG	CAT	TGG	AGC	AGC	TGC	ACA	GCT
	Puma concolor		ATG	CCA	TTG	CCT	CTG	GGG	AAA	CTG	GTC	CTT	CTT	TCC	AGT	GTG	GTG	GCC	AGT	GGG	AGC	TGC	ACC	CTT	ATA	TAT	TAC	CTT	ATA	CGA	A	AAG	CTT	TTT	CCA	GGG	CTT	CCT	ATT	ACC	AGC	TAG	CAT	TGG	AGC	AGC	TGC	ACA	GCT
	Felis catus		ATG	CCA	TTG	CCT	CTG	GGG	AAA	CTG	GTC	CTT	CTT	TCC	AGT	GTG	GTG	GCC	AGT	GGG	AGC	TGC	ACC	CTT	ATA	TAT	TAC	CTT	ATA	CGA	A	AAG	CTT	TTT	CCA	GGG	CTT	CTT	ATT	ACC	AGC	TCG	CAT	TGG	AGC	AGC	TGC	ACA	GCT
	Acinonyx jubatus		ATG	CCA	TTG	CCT	CTG	GGG	AAA	CTG	GTC	CTT	CTT	TCC	AGT	GTG	GTG	GCC	AGT	GGG	AGC	TGC	ACC	CTT	ATA	TAT	TAC	CTT	ATA	CGA	A	AAG	CTT	TTT	CCA	GGG	CTT	CCT	ATT	ACT	AGC	TAG	CAT	TGG	AGC	AGC	TGC	ACA	GCT
																																								C->T
Caniformia group three species six base deletion in exon1			EXON 1																													EXON 2
Six base deletion in exon1 in three species		Base position	3	6	9	12	15	18	21	24	27	30	33	36	39	42	45	48	51	54	57	60	63	66	69	72	75	78	81	84	87	3	6	9	12	15	18	21	24	27	30	33	36	39	42	45	48	51	54
	Ursus thibetanus		ATG	CCA	TGG	TCT	CTG	GGG	AAA	CTG	GTC	TTT	TCT	GCG	AGC	GTG	GTG	GCA	GGC	GGG	AGC	TGC	ACC	GTT	ACA	TAT	TAC	CTT	ATA	CAA	A	AAG	CTT	TTA	CCA	AGA	CGT	CCT	ATT	ATC	AGC	TGG	CAT	TGG	AGC	AGC	TGC	ACA	GCC
	Neomonachus schauinslandi		ATG	- - -	- - G	TCT	CAG	GGG	AAA	CTG	GTC	TTT	TAT	TCC	AGC	GTG	GTG	GCC	AGT	GGG	ACC	TGT	ACC	- TT	ACA	TAT	TGC	CTG	ATA	CAA	A	AGG	CTT	TTT	CCA	AGG	CTT	CCT	ATT	ACC	AGC	AGG	CAT	TGG	AAC	AGC	TGC	ATG	GCC
	Leptonychotes weddellii		ATG	- - -	- - G	TCT	CAG	GGG	AAA	CTG	GTC	TTT	TAT	TCC	AGC	GTG	GTG	GCC	AGT	GGG	ACC	CGT	ACC	- TT	ACA	TAT	TGC	CTG	ATA	CAA	A	AGG	CTT	TTT	CCA	AGG	CTA	CCT	ATT	ACC	AGC	AGG	CAT	TGG	AAC	AGC	TGC	ATG	GCC
	Mirounga leolina		ATG	- - -	- - G	TCT	CAG	GGG	AAA	CTG	GTC	TTT	TAT	TCC	AGC	GTG	GTG	GCC	AGT	GGG	ACC	TGT	ACC	- TT	ACA	TAT	TGC	CTG	ATA	CAA	A	AGG	CTT	TTT	CCA	AGG	CTA	CCT	ATT	ACC	AGC	AGG	CAT	TGG	AAC	AGC	TGC	ATG	GCC
All carnivora group including Feliformia and Caniformia compete cds except ( Acinonyx jubatus pseudogene)
Complete CDS
	Species		3	6	9	12	15	18	21	24	27	30	33	36	39	42	45	48	51	54	57	60	63	66	69	72	75	78	81	84	87	90	93	96	99	102	105	108	111	114	117	120	123	126	129	132	135	138	141
1	Puma concolor		ATG	CCA	TTG	CCT	CTG	GGG	AAA	CTG	GTC	CTT	CTT	TCC	AGT	GTG	GTG	GCC	AGT	GGG	AGC	TGC	ACC	CTT	ATA	TAT	TAC	CTT	ATA	CGA	AAA	GCT	TTT	TCC	AGG	GCT	TCC	TAT	TAC	CAG	CTA	GCA	TTG	GAG	CAG	CTG	CAC	AGC	TAC
2	Felis catus		ATG	CCA	TTG	CCT	CTG	GGG	AAA	CTG	GTC	CTT	CTT	TCC	AGT	GTG	GTG	GCC	AGT	GGG	AGC	TGC	ACC	CTT	ATA	TAT	TAC	CTT	ATA	CGA	AAA	GCT	TTT	TCC	AGG	GCT	TCT	TAT	TAC	CAG	CTC	GCA	TTG	GAG	CAG	CTG	CAC	AGC	TAC
3	Acinonyx jubatus		ATG	CCA	TTG	CCT	CTG	GGG	AAA	CTG	GTC	CTT	CTT	TCC	AGT	GTG	GTG	GCC	AGT	GGG	AGC	TGC	ACC	CTT	ATA	TAT	TAC	CTT	ATA	CGA	AAA	GCT	TTT	TCC	AGG	GCT	TCC	TAT	TAC	TAG	CTA	GCA	TTG	GAG	CAG	CTG	CAC	AGC	TAC
4	Lynx lynx		ATG	CCA	TTG	CCT	CTG	GGG	AAA	CTG	GTC	CTT	CTT	TCC	AGT	GTG	GTG	GCC	AGT	GCG	AGC	TGC	ACC	CTT	ATA	TAT	TAC	CTT	ATA	CGA	AAA	GCT	TTT	TCC	AGG	GCT	TCC	TAT	TAC	CAG	CTA	GCA	TTG	GAG	CAG	CTG	CAC	AGC	TAC
5	Panthera pardus		ATG	CCA	TTG	CCT	CTG	GGG	AAA	CTG	GTC	CTT	CTT	TCC	AGT	GTG	GTG	GCC	AGT	GGG	AGC	TGC	ACC	CTT	ATA	TAT	TAC	CTT	ATA	CGA	AAA	GCT	TTT	TCC	AGG	GCT	TCC	TAT	TAC	CAG	CTA	GCA	TTG	GAG	CAG	CTG	CAC	AGC	TAC
6	Panthera tigris atlantica		ATG	CCA	TTG	CCT	CTG	GGG	AAA	CTG	GTC	CTT	CTT	TCC	AGT	GTG	GTG	GCC	AGT	GGG	AGC	TGC	ACC	CTT	ATA	TAT	TAC	CTT	ATA	CGA	AAA	GCT	TTT	TCC	AGG	GCT	TCC	TAT	TAC	CAG	CTG	GCA	TTG	GAG	CAG	CTG	CAC	AGC	TAC
7	Panthera leo		ATG	CCA	TTG	CCT	CTG	GGG	AAA	CTG	GTC	CTT	CTT	TCC	AGT	GTG	GTG	GCC	AGT	GGG	AGC	TGC	ACC	CTT	ATA	TAT	TAC	CTT	ATA	CGA	AAA	GCT	TTT	TCC	AGG	GCT	TCC	TAT	TAC	CAG	CTA	GCA	TTG	GAG	CAG	CTG	CAC	AGC	TAC
8	Canis lupus familiaris		ATG	CCA	TTG	CCT	CTG	GGG	AGA	CTG	CTC	TTT	TTT	TCC	AGT	GTG	GTG	ACC	AGC	GGG	AGC	TGT	ACC	CTT	ATA	TAT	TAC	CTT	ATA	CAA	AAA	GCT	TTC	TCC	AAG	GCT	TCC	TAT	TAC	CAG	CTG	GCA	TTG	GAG	CAG	CTG	CAC	AGC	CGC
9	Enhydra lutris kenyoni		ATG	CCG	TGG	GCG	TTC	GGC	CGC	CTG	GTG	CTG	TCC	TCG	GGC	GCG	CTG	GCC	GGC	GGC	AGC	TGT	GCG	CTC	GTC	TAT	TAC	CTG	ACG	CAG	AAG	GCC	TTC	TCC	AAG	GCT	TCC	TAT	TAC	CAG	CTG	GCC	CTG	GAG	CAG	CTG	CAC	AGC	CAC
10	Ursus arctos horribilis		ATG	CCA	TGG	TCT	CTG	GGG	AAA	CTG	GTC	TTT	TCT	GCG	AGC	GTG	GTG	GCA	GGC	GGG	AGC	TGC	GCC	GTT	ACA	TAT	TAC	CTT	ATA	CAG	AAA	GCT	TTT	ACC	AAG	ACG	TCC	TAT	TAT	CAG	CTG	GCA	TTG	GAG	CAG	CTG	CAC	AGC	CAC
11	Lontra canadensis		ATG	CCG	TGG	GCG	TTC	GGC	CGC	CTG	GTG	CTG	TCC	TCG	GGC	GCG	CTG	GCC	GGC	GGC	AGC	TGC	GCG	CTC	GTC	TAT	TAC	CTG	ACC	CAG	AAG	GCC	TTC	TCC	AAG	GCT	TCC	TAT	TAC	CAG	CTG	GCC	CTG	GAG	CAG	CTG	CAC	AGC	CGC
12	Odobenus rosmarus divergens		ATG	CCC	TGG	TCC	CTG	GGG	AAA	CTG	GTC	TTT	TAT	TCC	AGC	GTG	GTG	GCC	AGT	GGG	GCC	TGC	ACC	CTT	ACA	TAT	TAC	CTG	ATA	CAA	AAG	GCT	TTT	TCC	AAG	GCT	TCC	TAT	TAC	CAG	CAG	GCA	TTG	GAA	CAG	CTG	CAT	GGC	CAC
13	Suricata suricatta		ATG	CCA	TTG	CCT	CTG	GGG	AAA	CTG	GTC	TTT	CTT	TCC	AGT	GTG	GTG	GCC	AGT	GGG	AGC	TGC	ACC	CTT	ATA	TAT	TAC	CTT	ACA	CAA	AAG	GCT	TTT	TCC	AAG	GCT	TCC	TAT	TAC	CAG	CTG	GCT	TTG	GAG	CAG	CTG	CAC	CGC	CGG
14	Vulpes vulpes		ATG	CCA	TTG	CCT	CTG	GGG	AGA	CTG	CTC	TTT	TTT	TCC	GGT	GTG	GTG	ACC	AGC	GGG	AGC	TGT	ACC	CTT	ATA	TAT	TAC	CTT	ATA	CAA	AAA	GCT	TTC	TCC	AAG	GCT	TCC	TAT	TAC	CAG	CTG	GCA	TTG	GAG	CAG	CTG	CAC	AGC	CGC
15	Ursus maritimus		ATG	CCA	TGG	TCT	CTG	GGG	AAA	CTG	GTC	TTT	TCT	GCG	AGC	GTG	GTG	GCA	GGC	GGG	AGC	TGC	GCC	GTT	ACA	TAT	TAC	CTT	ATA	CAG	AAA	GCT	TTT	ACC	AAG	ACG	TCC	TAT	TAT	CAG	CTG	GCA	TTG	GAG	CAG	CTG	CAC	AGC	CAC
16	Ailuropoda melanoleuca		ATG	CCA	TGG	TCT	CTG	GGG	AAA	CTG	GCC	TTT	TCT	CTG	AGT	GTA	GTG	GCT	GGC	GGG	AGC	TGC	ACC	CTT	ACA	TAT	TAC	CTT	ATA	CAA	AAA	GCT	TTT	ACC	AAG	ACG	TCC	TAT	TAC	CAG	CTG	GCA	TTG	GAG	CAG	CTG	CAC	AGC	CAC
17	Callorhinus ursinus		ATG	CCA	TGG	TCT	CTG	GGG	AAA	CTG	GTC	TTT	TAT	TCC	AGC	GTG	GTG	GCC	AGT	GGG	ACC	TGC	ACC	CTT	ACA	TAT	TAC	CTG	ATA	CAA	AAG	GCT	TTT	TCC	AAG	GCT	TCC	TAT	TAC	CAG	CAG	GCA	TTG	GAA	CAG	CTG	CAT	GGC	CAC
18	Eumetopias jubatus		ATG	CCA	TGG	TCT	CTG	GGG	AAA	CTG	GTC	TTT	TAT	TCC	AGC	GTG	GTG	GCC	AGT	GGG	ACC	TGC	ACC	CTT	ACA	TAT	TAC	CTG	ATA	CAA	AAG	GCT	TTT	TCC	AAG	GCT	TCC	TAT	TAC	CAG	CAG	GCA	TTG	GAA	CAG	CTG	CAT	GGC	CAC
19	Zalophus californianus		ATG	CCA	TGG	TCT	CTG	GGG	AAA	CTG	GTC	TTT	TAT	TCC	AGC	GTG	GTG	GCC	AGT	GGG	ACC	TGC	ACC	CTT	ACA	TAT	TAC	CTG	ATA	CAA	AAG	GCT	TTT	TCC	AAG	GCT	TCC	TAT	TAC	CAG	CAG	GCA	TTG	GAA	CAG	CTG	CAT	GGC	CAC
20	Phoca vitulina		ATG	CCA	TGG	TCT	CAG	GGG	AAA	CTG	GTC	TTT	TAT	TCC	AGC	GTG	GTG	GCC	AGT	GGG	ACC	TGT	ACC	CTT	ACA	TAC	TAC	CTG	ATA	CAA	AAG	GCT	TTT	TCC	AAG	GCT	TCC	TAT	TAC	CAG	GAG	GCG	TTG	GAA	CAG	CTG	CAG	GGC	CAC
21	Ursus americanus		ATG	CCA	TGG	TCT	CTG	GGG	AAA	CTG	GTC	TTT	TCT	GCG	AGC	GTG	GTG	GCA	GGC	GGG	GGC	TGC	ACC	GTT	GCA	TAT	TAC	CTT	ATA	CAA	AAA	GCT	TTT	ACC	AAG	ACG	TCC	TAT	TAT	CAG	CTG	GCA	TTG	GAG	CAG	CTG	CAC	AGC	CAC
22	Neovison vison		ATG	CCG	TGG	GCG	TTC	GGC	CGA	ATG	GTC	CTG	TCC	TCC	GGC	GCG	CTG	GCC	GCT	GGC	ACC	TGC	GCG	CTC	ATC	TAT	TAC	CTG	ACG	CAG	AAG	GCC	TTC	TCC	AAG	GCT	TCC	TAT	TAC	CAG	CTG	GCC	CTG	GAG	CAG	CTG	CAC	AGC	CGC
23	Mustela putorius furo		ATG	CCA	TGG	GCG	TTG	GGC	CGA	ATG	GTC	CTG	TCC	TCG	GGC	GCG	CTG	GCC	GCT	GGC	AGC	TGC	GCC	CTC	ATC	TAT	TAC	CTG	ACG	CAG	AAG	GCC	TTC	TCC	AAG	GCT	TCC	TAT	TAC	CAG	CTG	GCC	CTG	GAG	CAG	CTG	CAC	AGC	CGC
24	Ursus thibetanus thibetanus		ATG	CCA	TGG	TCT	CTG	GGG	AAA	CTG	GTC	TTT	TCT	GCG	AGC	GTG	GTG	GCA	GGC	GGG	AGC	TGC	ACC	GTT	ACA	TAT	TAC	CTT	ATA	CAA	AAA	GCT	TTT	ACC	AAG	ACG	TCC	TAT	TAT	CAG	CTG	GCA	TTG	GAG	CAG	CTG	CAC	AGC	CAC
25	Neomonachus schauinslandi		ATG	GTC	TCA	GGG	GAA	ACT	GGT	CTT	TTA	TTC	CAG	CGT	GGT	GGC	CAG	TGG	GAC	CTG	TAC	CTT	ACA	TAT	TGC	CTG	ATA	CAA	AAG	GCT	TTT	TCC	AAG	GCT	TCC	TAT	TAC	CAG	CAG	GCA	TTG	GAA	CAG	CTG	CAT	GGC	CAC	CCC	GAG
26	Leptonychotes weddellii		ATG	GTC	TCA	GGG	GAA	ACT	GGT	CTT	TTA	TTC	CAG	CGT	GGT	GGC	CAG	TGG	GAC	CCG	TAC	CTT	ACA	TAT	TGC	CTG	ATA	CAA	AAG	GCT	TTT	TCC	AAG	GCT	ACC	TAT	TAC	CAG	CAG	GCA	TTG	GAA	CAG	CTG	CAT	GGC	CAC	CCC	GAG
27	Mirounga leonina		ATG	GTC	TCA	GGG	GAA	ACT	GGT	CTT	TTA	TTC	CAG	CGT	GGT	GGC	CAG	TGG	GAC	CTG	TAC	CTT	ACA	TAT	TGC	CTG	ATA	CAA	AAG	GCT	TTT	TCC	AAG	GCT	ACC	TAT	TAC	CAG	CAG	GCA	TTG	GAA	CAG	CTG	CAT	GGC	CAC	CCC	AAG
Codonwise alignment of Canis lupus familiaris with Panthera tigris leads to stop codon that's why dog exon3 is skipped in the Panthera tigris
			EXON 1																													EXON 2
exonwise	Canis lupus familiaris		ATG	CCA	TTG	CCT	CTG	GGG	AGA	CTG	CTC	TTT	TTT	TCC	AGT	GTG	GTG	ACC	AGC	GGG	AGC	TGT	ACC	CTT	ATA	TAT	TAC	CTT	ATA	CAA	A	AAG	CTT	TCT	CCA	AGG	CTT	CCT	ATT	ACC	AGC	TGG	CAT	TGG	AGC	AGC	TGC	ACA	GCC
exonwise	Panthera tigris		ATG	CCA	TTG	CCT	CTG	GGG	AAA	CTG	GTC	CTT	CTT	TCC	AGT	ATG	GTG	GCC	AGT	GGG	AGC	TGC	ACC	CTT	ATA	TAT	TAC	CTT	ATA	CGG	A	AAG	CTT	TTT	CCA	GGG	CTT	CCT	ATT	ACC	AGC	TGG	CAT	TGG	AGC	AGC	TGC	ACA	GCT
cds	Canis lupus familiaris		ATG	CCA	TTG	CCT	CTG	GGG	AGA	CTG	CTC	TTT	TTT	TCC	AGT	GTG	GTG	ACC	AGC	GGG	AGC	TGT	ACC	CTT	ATA	TAT	TAC	CTT	ATA	CAA	AAA	GCT	TTC	TCC	AAG	GCT	TCC	TAT	TAC	CAG	CTG	GCA	TTG	GAG	CAG	CTG	CAC	AGC	CGC
cds	Panthera tigris		ATG	CCA	TTG	CCT	CTG	GGG	AAA	CTG	GTC	CTT	CTT	TCC	AGT	ATG	GTG	GCC	AGT	GGG	AGC	TGC	ACC	CTT	ATA	TAT	TAC	CTT	ATA	CGG	AAA	GCT	TTT	TCC	AGG	GCT	TCC	TAT	TAC	CAG	CTG	GCA	TTG	GAG	CAG	CTG	CAC	AGC	TAC
Codonwise complete cds of feliformia with including exon1 ,exon2 , cat specific exon3 and extended exon4
			EXON 1																													EXON 2
including Exon 3 cat	Panthera tigris atlantica		ATG	CCA	TTG	CCT	CTG	GGG	AAA	CTG	GTC	CTT	CTT	TCC	AGT	GTG	GTG	GCC	AGT	GGG	AGC	TGC	ACC	CTT	ATA	TAT	TAC	CTT	ATA	CGA	AAA	GCT	TTT	TCC	AGG	GCT	TCC	TAT	TAC	CAG	CTG	GCA	TTG	GAG	CAG	CTG	CAC	AGC	TAC
	Panthera leo		ATG	CCA	TTG	CCT	CTG	GGG	AAA	CTG	GTC	CTT	CTT	TCC	AGT	GTG	GTG	GCC	AGT	GGG	AGC	TGC	ACC	CTT	ATA	TAT	TAC	CTT	ATA	CGA	AAA	GCT	TTT	TCC	AGG	GCT	TCC	TAT	TAC	CAG	CTA	GCA	TTG	GAG	CAG	CTG	CAC	AGC	TAC
	Panthera pardus		ATG	CCA	TTG	CCT	CTG	GGG	AAA	CTG	GTC	CTT	CTT	TCC	AGT	GTG	GTG	GCC	AGT	GGG	AGC	TGC	ACC	CTT	ATA	TAT	TAC	CTT	ATA	CGA	AAA	GCT	TTT	TCC	AGG	GCT	TCC	TAT	TAC	CAG	CTA	GCA	TTG	GAG	CAG	CTG	CAC	AGC	TAC
	Lynx lynx		ATG	CCA	TTG	CCT	CTG	GGG	AAA	CTG	GTC	CTT	CTT	TCC	AGT	GTG	GTG	GCC	AGT	GCG	AGC	TGC	ACC	CTT	ATA	TAT	TAC	CTT	ATA	CGA	AAA	GCT	TTT	TCC	AGG	GCT	TCC	TAT	TAC	CAG	CTA	GCA	TTG	GAG	CAG	CTG	CAC	AGC	TAC
	Puma concolor		ATG	CCA	TTG	CCT	CTG	GGG	AAA	CTG	GTC	CTT	CTT	TCC	AGT	GTG	GTG	GCC	AGT	GGG	AGC	TGC	ACC	CTT	ATA	TAT	TAC	CTT	ATA	CGA	AAA	GCT	TTT	TCC	AGG	GCT	TCC	TAT	TAC	CAG	CTA	GCA	TTG	GAG	CAG	CTG	CAC	AGC	TAC
	Felis catus		ATG	CCA	TTG	CCT	CTG	GGG	AAA	CTG	GTC	CTT	CTT	TCC	AGT	GTG	GTG	GCC	AGT	GGG	AGC	TGC	ACC	CTT	ATA	TAT	TAC	CTT	ATA	CGA	AAA	GCT	TTT	TCC	AGG	GCT	TCT	TAT	TAC	CAG	CTC	GCA	TTG	GAG	CAG	CTG	CAC	AGC	TAC
	Acinonyx jubatus		ATG	CCA	TTG	CCT	CTG	GGG	AAA	CTG	GTC	CTT	CTT	TCC	AGT	GTG	GTG	GCC	AGT	GGG	AGC	TGC	ACC	CTT	ATA	TAT	TAC	CTT	ATA	CGA	AAA	GCT	TTT	TCC	AGG	GCT	TCC	TAT	TAC	TAG	CTA	GCA	TTG	GAG	CAG	CTG	CAC	AGC	TAC
Codonwise complete cds of feliformia with including exon1 ,exon2 , dog specific exon3 and extended exon4
			EXON 1																													EXON 2
including Exon 3 dog	Panthera tigris atlantica		ATG	CCA	TTG	CCT	CTG	GGG	AAA	CTG	GTC	CTT	CTT	TCC	AGT	GTG	GTG	GCC	AGT	GGG	AGC	TGC	ACC	CTT	ATA	TAT	TAC	CTT	ATA	CGA	AAA	GCT	TTT	TCC	AGG	GCT	TCC	TAT	TAC	CAG	CTG	GCA	TTG	GAG	CAG	CTG	CAC	AGC	TAC
	Panthera leo		ATG	CCA	TTG	CCT	CTG	GGG	AAA	CTG	GTC	CTT	CTT	TCC	AGT	GTG	GTG	GCC	AGT	GGG	AGC	TGC	ACC	CTT	ATA	TAT	TAC	CTT	ATA	CGA	AAA	GCT	TTT	TCC	AGG	GCT	TCC	TAT	TAC	CAG	CTA	GCA	TTG	GAG	CAG	CTG	CAC	AGC	TAC
	Panthera pardus		ATG	CCA	TTG	CCT	CTG	GGG	AAA	CTG	GTC	CTT	CTT	TCC	AGT	GTG	GTG	GCC	AGT	GGG	AGC	TGC	ACC	CTT	ATA	TAT	TAC	CTT	ATA	CGA	AAA	GCT	TTT	TCC	AGG	GCT	TCC	TAT	TAC	CAG	CTA	GCA	TTG	GAG	CAG	CTG	CAC	AGC	TAC
	Lynx lynx		ATG	CCA	TTG	CCT	CTG	GGG	AAA	CTG	GTC	CTT	CTT	TCC	AGT	GTG	GTG	GCC	AGT	GCG	AGC	TGC	ACC	CTT	ATA	TAT	TAC	CTT	ATA	CGA	AAA	GCT	TTT	TCC	AGG	GCT	TCC	TAT	TAC	CAG	CTA	GCA	TTG	GAG	CAG	CTG	CAC	AGC	TAC
	Puma concolor		ATG	CCA	TTG	CCT	CTG	GGG	AAA	CTG	GTC	CTT	CTT	TCC	AGT	GTG	GTG	GCC	AGT	GGG	AGC	TGC	ACC	CTT	ATA	TAT	TAC	CTT	ATA	CGA	AAA	GCT	TTT	TCC	AGG	GCT	TCC	TAT	TAC	CAG	CTA	GCA	TTG	GAG	CAG	CTG	CAC	AGC	TAC
	Felis catus		ATG	CCA	TTG	CCT	CTG	GGG	AAA	CTG	GTC	CTT	CTT	TCC	AGT	GTG	GTG	GCC	AGT	GGG	AGC	TGC	ACC	CTT	ATA	TAT	TAC	CTT	ATA	CGA	AAA	GCT	TTT	TCC	AGG	GCT	TCT	TAT	TAC	CAG	CTC	GCA	TTG	GAG	CAG	CTG	CAC	AGC	TAC
	Acinonyx jubatus		ATG	CCA	TTG	CCT	CTG	GGG	AAA	CTG	GTC	CTT	CTT	TCC	AGT	GTG	GTG	GCC	AGT	GGG	AGC	TGC	ACC	CTT	ATA	TAT	TAC	CTT	ATA	CGA	AAA	GCT	TTT	TCC	AGG	GCT	TCC	TAT	TAC	TAG	CTA	GCA	TTG	GAG	CAG	CTG	CAC	AGC	TAC
Acinonyx jubatus gene loss events exonwise and CDS with both copy			EXON 1																													EXON 2
Exonwise	Felis catus		ATG	CCA	TTG	CCT	CTG	GGG	AAA	CTG	GTC	CTT	CTT	TCC	AGT	GTG	GTG	GCC	AGT	GGG	AGC	TGC	ACC	CTT	ATA	TAT	TAC	CTT	ATA	CGA	A	AAG	CTT	TTT	CCA	GGG	CTT	CTT	ATT	ACC	AGC	TCG	CAT	TGG	AGC	AGC	TGC	ACA	GCT
	Acinonyx jubatus	copy1	ATG	CCA	TTG	CCT	CTG	GGG	AAA	CTG	GTC	CTT	CTT	TCC	AGT	GTG	GTG	GCC	AGT	GGG	AGC	TGC	ACC	CTT	ATA	TAT	TAC	CTT	ATA	CGA	A	AAG	CTT	TTT	CCA	GGG	CTT	CCT	ATT	ACT	AGC	TAG	CAT	TGG	AGC	AGC	TGC	ACA	GCT
	Acinonyx jubatus	copy2	ATG	CCA	TTG	CCT	CTG	GGG	AAA	CGG	GTC	TTT	TTT	TCC	AGT	GTA	GTG	GTC	AGT	GGG	AGC	TGT	GCC	CTT	ACA	TAT	TAC	CTT	ATA	CAA	A	AAG	CTT	TTT	TTC	AGG	GCT	TCC	TAT	TAC	GAG	CTG	GTA	TTG	GAG	CAG	CTG	CAC	AGC
			EXON 1																													EXON 2
			3	6	9	12	15	18	21	24	27	30	33	36	39	42	45	48	51	54	57	60	63	66	69	72	75	78	81	84	87	90	93	96	99	102	105	108	111	114	117	120	123	126	129	132	135	138	141
CDS	Felis catus		ATG	CCA	TTG	CCT	CTG	GGG	AAA	CTG	GTC	CTT	CTT	TCC	AGT	GTG	GTG	GCC	AGT	GGG	AGC	TGC	ACC	CTT	ATA	TAT	TAC	CTT	ATA	CGA	AAA	GCT	TTT	TCC	AGG	GCT	TCT	TAT	TAC	CAG	CTC	GCA	TTG	GAG	CAG	CTG	CAC	AGC	TAC
	Acinonyx jubatus	copy1	ATG	CCA	TTG	CCT	CTG	GGG	AAA	CTG	GTC	CTT	CTT	TCC	AGT	GTG	GTG	GCC	AGT	GGG	AGC	TGC	ACC	CTT	ATA	TAT	TAC	CTT	ATA	CGA	AAA	GCT	TTT	TCC	AGG	GCT	TCC	TAT	TAC	TAG	CTA	GCA	TTG	GAG	CAG	CTG	CAC	AGC	TAC
	Acinonyx jubatus	copy2	ATG	CCA	TTG	CCT	CTG	GGG	AAA	CGG	GTC	TTT	TTT	TCC	AGT	GTA	GTG	GTC	AGT	GGG	AGC	TGT	GCC	CTT	ACA	TAT	TAC	CTT	ATA	CAA	AAA	GCT	TTT	TTT	CAG	GGC	TTC	CTA	TTA	CGA	GCT	GGT	ATT	GGA	GCA	GCT	GCA	CAG	CCA
																																								C->T
[truncated: 132 more columns]

## Sheet: Supplementary Table 2
Table S2: Codon by codon alignment of primate COA1 gene
			Exon 1A					EXON 1B																																		EXON 2
	species	codons	3	6	9	12	15	18	21	24	27	30	33	36	39	42	45	48	51	54	57	60	63	66	69	72	75	78	81	84	87	90	93	96	99	102	105	108	111	114	117	120	123	126	129	132	135	138	141
	Microcebus murinus		ATG	ATG	TGG	CAA	AAG	CAT	TCA	GGA	AGC	AGG	ATG	TCA	ATG	TCT	CTG	GGA	AAG	CTG	ATC	CTT	TTC	GCT	GGT	GTG	TTG	ACT	AGT	GGG	GGC	TCT	GCC	CTG	GTG	TAT	TAC	TTC	GTG	CAA	AAA	GCT	TTT	TCC	AGG	AGT	TTG	TAT	TAC
	Propithecus coquereli		ATG	ATG	TGG	CAA	AAG	CAT	CCA	GGA	AGC	AGG	ATG	TCA	ATG	CCT	CTG	GGA	AAG	CTG	ATC	CTT	TTC	ACC	AGT	GTG	TTG	TGT	AGT	GGG	GGC	TTT	GCC	CTG	ATG	TAT	TAC	CTC	ATA	CAA	AAA	ACT	TTT	TCC	AGG	ACT	TCG	TAT	TAC
	Prolemur simus		ATG	ATG	TGG	CAA	AAG	CAT	CCA	GGA	AGC	AGG	ATG	TCA	GTG	CCT	CTG	GGA	AAG	CTG	ATC	CTT	TTC	ACC	AGT	TTG	GCT	AGT	GGG	GCC	TCT	GTC	CTG	GTG	TAT	TAC	CTC	ATG	CAA	AAG	GTT	TTT	TCC	AGG	GCT	TCG	TAT	TAC	CAG
	Otolemur garnettii		ATG	AGG	TGG	CAA	AAG	CAT	CCA	GGA	AGC	AGG	ACG	TCA	ATG	CTT	CTG	GGA	AAG	CTG	ATC	CTT	TAT	AGC	GCG	TTG	TTT	AGC	GGG	GGC	TCT	GTC	TTG	GTG	TAT	TAC	CTT	ATA	CAA	AAA	ACT	TTT	TCC	AGG	GCT	TCA	TAT	TAC	CAG
	Papio anubis		ATG	ATG	TGG	CAA	AAG	TAT	CCA	GGA	AGC	AGG	CAG	TCA	GTT	CCT	CTG	GGA	ATA	AAG	GTC	CTT	TTC	GGC	GGT	GTG	TTC	AGT	GCT	GGG	AGC	TTT	GCC	CTT	GTG	TAT	TAC	CTC	ATA	CAA	AAG	TTT	CAC	TCC	AGG	AGT	TTG	TAT	TAC
	Theropithecus gelada		ATG	ATG	TGG	CAA	AAG	TAT	CCA	GGA	AGC	AGG	CAG	TCA	GTT	CCT	CTG	GGA	ATA	AAG	GTC	CTT	TTC	GGC	GGT	GTG	TTC	GGT	GCT	GGG	AGC	TTT	GCC	CTT	GTG	TAT	TAC	CTC	ATA	CAA	AAG	TTT	CAC	TCC	AGG	AGT	TTA	TAT	TAC
	Mandrillus leucophaeus		ATG	ATG	TGG	CAA	AAG	TAT	CCA	GGA	AGC	GGG	CAG	TCA	ATT	CCT	CTG	AGA	ATA	AAG	GTC	CTT	TTC	GGC	GGT	GTG	TTC	GGT	ACT	GGG	AGC	TTT	GCC	CTT	GTG	TAT	TAC	CTC	ATA	CAA	AAG	TTT	CAT	TCC	AGG	GGT	TTA	TAT	TAC
	Cercocebus atys		ATG	ATG	TGG	CAA	AAG	TAT	CCA	GGA	AGC	AGG	CAG	TCA	ATT	CCT	CTG	GGA	ATA	AAG	GTC	CTT	TTC	GGC	GGT	GTG	TTC	GGT	ACT	GGG	AGC	TTT	GCC	CTT	GTG	TAT	TAC	CTC	ATA	CAA	AAG	TTT	CAT	TCC	AGG	AGT	TTA	TAT	TAC
	Macaca mulatta		ATG	ATG	TGG	CAA	AAG	TAT	CCA	GGA	AGC	AGG	CAG	TCA	ATT	CCT	CTG	GGA	ATA	AAG	GTC	CTT	TTC	GGC	GGT	GTG	TTC	GGT	GCT	GGG	GGC	TTT	GCC	CTT	GTG	TAT	TAC	CTC	ATA	CAA	AAG	TTT	CAT	TCC	AGG	AGT	TTA	TAT	TAC
	Macaca fascicularis		ATG	ATG	TGG	CAA	AAG	TAT	CCA	GGA	AGC	AGG	CAG	TCA	ATT	CCT	CTG	GGA	ATA	AAG	GTC	CTT	TTC	GGC	GGT	GTG	TTC	GGT	GCT	GGG	GGC	TTT	GCC	CTT	GTG	TAT	TAC	CTC	ATA	CAA	AAG	TTT	CAT	TCC	AGG	AGT	TTA	TAT	TAC
	Macaca nemestrina		ATG	ATG	TGG	CAA	AAG	TAT	CCA	GGA	AGC	AGG	CAG	TCA	ATT	CCT	CTG	GGA	ACA	AAG	GTC	CTT	TTC	GGC	GGT	GTG	TTC	GGT	GCT	GGG	GGC	TTT	GCC	CTT	GTG	TAT	TAC	CTC	ATA	CAA	AAG	TTT	CAT	TCC	AGG	AGT	TTA	TAT	TAC
	Chlorocebus sabaeus		ATG	ATG	TGG	CAA	AAG	TAT	CCA	GGA	AGC	AGG	CAG	TCA	ATT	CGT	CTG	GGA	ATA	AAC	GTC	CTT	TTC	AGC	GGT	GTG	TTC	AGT	GCT	GGG	GGC	TTT	GCC	CTT	GTG	TAT	TAC	CTC	ATA	CAA	AAG	TTT	CAT	TCC	AGG	AGT	TTA	TAT	TAC
	Rhinopithecus bieti		ATG	ATG	TGG	CAA	AAG	TAT	CCA	GGA	AGC	AGG	CAG	TCA	ATT	CCT	CTG	GGA	ATA	AAG	GTC	CTT	TTC	GGC	GGT	GTG	TTC	GGT	GCT	GGG	GGC	TTT	GCC	CTT	GTG	TAT	TAC	CTC	ATA	CAA	AAG	CTT	CAT	TCC	AGG	GGT	TTA	TAT	TAC
	Rhinopithecus roxellana		ATG	ATG	TGG	CAA	AAG	TAT	CCA	GGA	AGC	AGG	CAG	TCA	ATT	CCT	CTG	GGA	ATA	AAG	GTC	CTT	TTC	GGC	GGT	GTG	TTC	GGT	GCT	GGG	GGC	TTT	GCC	CTT	GTG	TAT	TAC	CTC	ATA	CAA	AAG	CTT	CAT	TCC	AGG	GGT	TTA	TAT	TAC
	Colobus angolensis		ATG	ATG	TGG	CAA	AAG	TAT	CCA	GGA	AGC	AGG	CAG	TCA	ATT	CCT	CTG	GGA	ATA	AAG	GTC	CTT	TTC	GGC	GGT	GTG	TTC	GGT	GCT	GGG	GGC	TTT	GCC	CTT	GTG	TAT	TAC	CTC	ATA	CAA	AAG	CTT	CAT	TCC	AGG	GGT	TTA	TAT	TAC
	Piliocolobus tephrosceles		ATG	ATG	TGG	CAA	AAG	TAT	CCA	GGA	AGC	AGG	CAG	TCA	ATT	CCT	CTG	GGA	ATA	AAG	GTC	CTT	TTC	GGC	GGT	GTG	TTC	GGT	GCT	GGG	GGC	TTT	GCC	CTT	GTG	TAT	TAC	CTC	ATA	CAA	AAG	CTT	CAT	TCC	AGG	GGT	TTA	TAT	TAC
	Nomascus leucogenys		ATG	ATG	TGG	CAA	AAG	TAT	GCA	GGA	AGC	AGG	CGG	TCA	ATG	CCT	CTG	GGA	GCA	AGG	ATC	CTT	TTC	CAC	AGT	GTG	GTG	TAT	GCC	GGG	GGC	TTT	GCC	ATT	GTG	TAT	TAC	CTC	ATT	CAA	AAG	TTT	CAT	TCT	AGG	GCT	TTA	TAT	TAC
	Pongo abelii		ATG	ATG	TGG	CAA	AAG	TAT	GCA	GGA	AGC	AGG	CGG	TCA	ATG	CCT	CTG	GGA	GCA	AGG	ATC	CTT	TTC	CAC	AGT	GTG	TTC	TGT	GCC	GGG	GGC	TTT	GCC	ATT	GTG	TAT	TAC	CTC	GTT	CAA	AAG	TTT	CAT	TCC	AGG	GGT	TTA	TAT	TAC
	Homo sapiens		ATG	ATG	TGG	CAA	AAG	TAT	GCA	GGA	AGC	AGG	CGG	TCA	ATG	CCT	CTG	GGA	GCA	AGG	ATC	CTT	TTC	CAC	GGT	GTG	TTC	TAT	GCC	GGG	GGC	TTT	GCC	ATT	GTG	TAT	TAC	CTC	ATT	CAA	AAG	TTT	CAT	TCC	AGG	GCT	TTA	TAT	TAC
	Pan paniscus		ATG	ATG	TGG	CAA	AAG	TAT	GCA	GGA	AGC	AGG	CGG	TCA	ATG	CCT	CTG	GGA	GCA	AGG	ATC	CTT	TTC	CAC	AGT	GTG	TTC	TAT	GCC	GGG	GGC	TTT	GCC	ATT	GTG	TAT	TAC	CTC	ATT	CAA	AAG	TTT	CAT	TCC	AGG	GGT	TTA	TAT	TAC
	Gorilla gorilla		ATG	ATG	TGG	CAA	AAG	TAT	GCA	GGA	AGC	AGG	CGG	TCA	ATG	CCT	CTA	GGA	GCA	AGG	ATC	CTT	TTC	CAC	AGT	GTG	TTC	TAT	GCC	GGG	GGC	TTT	GCC	ATT	GTG	TAT	TAC	CTC	ATT	CAA	AAG	TTT	CAT	TCC	AGG	GGT	TTA	TAT	TAC
	Pan troglodytes		ATG	ATG	TGG	CAA	AAG	TAT	GCA	GGA	AGC	AGG	CGG	TCA	ATG	CCT	CTG	GGA	GCA	AGG	ATC	CTT	TTC	CAC	AGT	GTG	TTC	TAT	GCC	GGG	GGC	TTT	GCC	ATT	GTG	TAT	TAC	CTC	ATT	CAA	AAG	TTT	CAT	TCC	AGG	GGT	TTA	TAT	TAC
	Cebus imitator												ATG	TCA	ATG	TCT	CCG	GCA	AAA	ATG	ATC	ATT	TAC	GGC	AGT	GTG	CTG	TTT	ACC	GGG	AGC	ATT	TCC	CTT	TCG	TAT	TTC	ATC	ATA	CAA	AAG	ACT	TAT	TCC	AGG	GGT	TTA	TAT	TAC
	Saimiri boliviensis												ATG	TCA	ATG	TCT	TCG	GCA	AAA	ATG	TTC	ATT	TAT	GGC	AGT	GTG	CTG	ATT	ACT	GGG	GGC	ACT	TCT	CTT	GCG	TAT	TTC	ATC	ATA	CAA	AAG	ACT	CAT	TCC	AGT	AGT	TTA	TAT	TAC
	Callithrix jacchus												ATG	TCA	ATG	TCT	CCA	GCA	AAA	ATG	ATC	ATT	TAC	GGC	AGT	GTG	CTG	TGT	ACC	GGG	GGC	TTT	TCC	CTT	GCA	TAT	TTC	ATC	ATA	CAA	AAG	ACG	TAT	TCC	AGG	AGT	TTA	TAT	TAC
	Aotus nancymaae												ATG	TCA	ATG	TCT	CCG	GCA	AAA	ATG	GTC	ATT	TAC	GGC	AGT	GTG	CTG	TGT	ACC	GGG	GGC	TTT	TCC	CTT	GCG	TAT	TTC	ATC	ATA	CAA	AAG	ACT	TAT	TCC	AGG	AGT	TTA	TAT	TAC
	Carlito syrichta													ATG	TCA	GTA	CCT	CTG	GGA	AAA	CTG	GTC	CTT	TTT	GGC	AGT	GCA	GCT	GCT	GGG	AGC	TGG	GCC	CTT	GTG	TAT	TAC	CTT	ATA	CAA	AAC	ACT	TTT	TCC	AGG	GCT	TCG	TAT	TAC
[truncated: 113 more columns]

## Sheet: Supplementary Table 3
Table S3: Analysis of positively selected sites in COA1 using codeml
Different trees	9 primate species	File names	statistical method	Model	Codon freq.	Position in human	Amino acid residue in human	NEB or BEB value
Ensembl78__9primates__with_taxon_id__unrooted	Homo sapiens
	Callithrix jacchus	MSA.PRANK.aln.With_Names.F3x4.M1vsM2.Ensembl78__9primates__with_taxon_id__unrooted.tre.out	NEB	M1vsM2	F3x4	11	M	0.963
	Chlorocebus sabaeus	MSA.PRANK.aln.With_Names.F3x4.M1vsM2.Ensembl78__9primates__with_taxon_id__unrooted.tre.out	NEB	M1vsM2	F3x4	17	K	0.982
	Gorilla gorilla	MSA.PRANK.aln.With_Names.F3x4.M1vsM2.Ensembl78__9primates__with_taxon_id__unrooted.tre.out	NEB	M1vsM2	F3x4	22	G	0.971
	Macaca mulatta	MSA.PRANK.aln.With_Names.F3x4.M1vsM2.Ensembl78__9primates__with_taxon_id__unrooted.tre.out	NEB	M1vsM2	F3x4	26	C	0.998
	Nomascus leucogenys	MSA.PRANK.aln.With_Names.F3x4.M1vsM2.Ensembl78__9primates__with_taxon_id__unrooted.tre.out	NEB	M1vsM2	F3x4	44	S	0.968
	Pan troglodytes	MSA.PRANK.aln.With_Names.F3x4.M1vsM2.Ensembl78__9primates__with_taxon_id__unrooted.tre.out	NEB	M1vsM2	F3x4	51	L	0.954
	Papio anubis	MSA.PRANK.aln.With_Names.F3x4.M1vsM2.Ensembl78__9primates__with_taxon_id__unrooted.tre.out	NEB	M1vsM2	F3x4	146	A	0.997
	Pongo abelii	MSA.PRANK.aln.With_Names.F3x4.M1vsM2.Ensembl78__9primates__with_taxon_id__unrooted.tre.out	BEB	M1vsM2	F3x4	11	M	0.993
		MSA.PRANK.aln.With_Names.F3x4.M1vsM2.Ensembl78__9primates__with_taxon_id__unrooted.tre.out	BEB	M1vsM2	F3x4	14	S	0.96
		MSA.PRANK.aln.With_Names.F3x4.M1vsM2.Ensembl78__9primates__with_taxon_id__unrooted.tre.out	BEB	M1vsM2	F3x4	17	K	0.996
		MSA.PRANK.aln.With_Names.F3x4.M1vsM2.Ensembl78__9primates__with_taxon_id__unrooted.tre.out	BEB	M1vsM2	F3x4	18	M	0.992
		MSA.PRANK.aln.With_Names.F3x4.M1vsM2.Ensembl78__9primates__with_taxon_id__unrooted.tre.out	BEB	M1vsM2	F3x4	22	G	0.995
		MSA.PRANK.aln.With_Names.F3x4.M1vsM2.Ensembl78__9primates__with_taxon_id__unrooted.tre.out	BEB	M1vsM2	F3x4	25	L	0.987
		MSA.PRANK.aln.With_Names.F3x4.M1vsM2.Ensembl78__9primates__with_taxon_id__unrooted.tre.out	BEB	M1vsM2	F3x4	26	C	0.999
		MSA.PRANK.aln.With_Names.F3x4.M1vsM2.Ensembl78__9primates__with_taxon_id__unrooted.tre.out	BEB	M1vsM2	F3x4	40	T	0.992
		MSA.PRANK.aln.With_Names.F3x4.M1vsM2.Ensembl78__9primates__with_taxon_id__unrooted.tre.out	BEB	M1vsM2	F3x4	44	S	0.994
		MSA.PRANK.aln.With_Names.F3x4.M1vsM2.Ensembl78__9primates__with_taxon_id__unrooted.tre.out	BEB	M1vsM2	F3x4	51	L	0.993
		MSA.PRANK.aln.With_Names.F3x4.M1vsM2.Ensembl78__9primates__with_taxon_id__unrooted.tre.out	BEB	M1vsM2	F3x4	146	A	0.999
		MSA.PRANK.aln.With_Names.F3x4.M7vsM8.Ensembl78__9primates__with_taxon_id__unrooted.tre.out	NEB	M7vsM8	F3x4	11	M	0.963
		MSA.PRANK.aln.With_Names.F3x4.M7vsM8.Ensembl78__9primates__with_taxon_id__unrooted.tre.out	NEB	M7vsM8	F3x4	17	K	0.983
		MSA.PRANK.aln.With_Names.F3x4.M7vsM8.Ensembl78__9primates__with_taxon_id__unrooted.tre.out	NEB	M7vsM8	F3x4	22	G	0.972
		MSA.PRANK.aln.With_Names.F3x4.M7vsM8.Ensembl78__9primates__with_taxon_id__unrooted.tre.out	NEB	M7vsM8	F3x4	26	C	0.998
		MSA.PRANK.aln.With_Names.F3x4.M7vsM8.Ensembl78__9primates__with_taxon_id__unrooted.tre.out	NEB	M7vsM8	F3x4	44	S	0.968
		MSA.PRANK.aln.With_Names.F3x4.M7vsM8.Ensembl78__9primates__with_taxon_id__unrooted.tre.out	NEB	M7vsM8	F3x4	51	L	0.955
		MSA.PRANK.aln.With_Names.F3x4.M7vsM8.Ensembl78__9primates__with_taxon_id__unrooted.tre.out	NEB	M7vsM8	F3x4	146	A	0.997
		MSA.PRANK.aln.With_Names.F3x4.M7vsM8.Ensembl78__9primates__with_taxon_id__unrooted.tre.out	BEB	M7vsM8	F3x4	11	M	0.997
		MSA.PRANK.aln.With_Names.F3x4.M7vsM8.Ensembl78__9primates__with_taxon_id__unrooted.tre.out	BEB	M7vsM8	F3x4	13	M	0.964
		MSA.PRANK.aln.With_Names.F3x4.M7vsM8.Ensembl78__9primates__with_taxon_id__unrooted.tre.out	BEB	M7vsM8	F3x4	14	S	0.981
		MSA.PRANK.aln.With_Names.F3x4.M7vsM8.Ensembl78__9primates__with_taxon_id__unrooted.tre.out	BEB	M7vsM8	F3x4	17	K	0.998
		MSA.PRANK.aln.With_Names.F3x4.M7vsM8.Ensembl78__9primates__with_taxon_id__unrooted.tre.out	BEB	M7vsM8	F3x4	18	M	0.996
		MSA.PRANK.aln.With_Names.F3x4.M7vsM8.Ensembl78__9primates__with_taxon_id__unrooted.tre.out	BEB	M7vsM8	F3x4	22	G	0.997
		MSA.PRANK.aln.With_Names.F3x4.M7vsM8.Ensembl78__9primates__with_taxon_id__unrooted.tre.out	BEB	M7vsM8	F3x4	23	S	0.976
		MSA.PRANK.aln.With_Names.F3x4.M7vsM8.Ensembl78__9primates__with_taxon_id__unrooted.tre.out	BEB	M7vsM8	F3x4	25	L	0.993
		MSA.PRANK.aln.With_Names.F3x4.M7vsM8.Ensembl78__9primates__with_taxon_id__unrooted.tre.out	BEB	M7vsM8	F3x4	26	C	1
		MSA.PRANK.aln.With_Names.F3x4.M7vsM8.Ensembl78__9primates__with_taxon_id__unrooted.tre.out	BEB	M7vsM8	F3x4	40	T	0.996
		MSA.PRANK.aln.With_Names.F3x4.M7vsM8.Ensembl78__9primates__with_taxon_id__unrooted.tre.out	BEB	M7vsM8	F3x4	44	S	0.997
		MSA.PRANK.aln.With_Names.F3x4.M7vsM8.Ensembl78__9primates__with_taxon_id__unrooted.tre.out	BEB	M7vsM8	F3x4	51	L	0.997
		MSA.PRANK.aln.With_Names.F3x4.M7vsM8.Ensembl78__9primates__with_taxon_id__unrooted.tre.out	BEB	M7vsM8	F3x4	105	H	0.973
		MSA.PRANK.aln.With_Names.F3x4.M7vsM8.Ensembl78__9primates__with_taxon_id__unrooted.tre.out	BEB	M7vsM8	F3x4	109	S	0.975
		MSA.PRANK.aln.With_Names.F3x4.M7vsM8.Ensembl78__9primates__with_taxon_id__unrooted.tre.out	BEB	M7vsM8	F3x4	146	A	1
		MSA.PRANK.aln.With_Names.F61.M1vsM2.Ensembl78__9primates__with_taxon_id__unrooted.tre.out	NEB	M1vsM2	F61	11	M	0.957
		MSA.PRANK.aln.With_Names.F61.M1vsM2.Ensembl78__9primates__with_taxon_id__unrooted.tre.out	NEB	M1vsM2	F61	17	K	0.986
		MSA.PRANK.aln.With_Names.F61.M1vsM2.Ensembl78__9primates__with_taxon_id__unrooted.tre.out	NEB	M1vsM2	F61	22	G	0.985
		MSA.PRANK.aln.With_Names.F61.M1vsM2.Ensembl78__9primates__with_taxon_id__unrooted.tre.out	NEB	M1vsM2	F61	26	C	0.998
		MSA.PRANK.aln.With_Names.F61.M1vsM2.Ensembl78__9primates__with_taxon_id__unrooted.tre.out	NEB	M1vsM2	F61	40	T	0.965
		MSA.PRANK.aln.With_Names.F61.M1vsM2.Ensembl78__9primates__with_taxon_id__unrooted.tre.out	NEB	M1vsM2	F61	44	S	0.982
		MSA.PRANK.aln.With_Names.F61.M1vsM2.Ensembl78__9primates__with_taxon_id__unrooted.tre.out	NEB	M1vsM2	F61	51	L	0.97
		MSA.PRANK.aln.With_Names.F61.M1vsM2.Ensembl78__9primates__with_taxon_id__unrooted.tre.out	NEB	M1vsM2	F61	146	A	0.996
		MSA.PRANK.aln.With_Names.F61.M1vsM2.Ensembl78__9primates__with_taxon_id__unrooted.tre.out	BEB	M1vsM2	F61	11	M	0.991
		MSA.PRANK.aln.With_Names.F61.M1vsM2.Ensembl78__9primates__with_taxon_id__unrooted.tre.out	BEB	M1vsM2	F61	17	K	0.996
		MSA.PRANK.aln.With_Names.F61.M1vsM2.Ensembl78__9primates__with_taxon_id__unrooted.tre.out	BEB	M1vsM2	F61	18	M	0.986
		MSA.PRANK.aln.With_Names.F61.M1vsM2.Ensembl78__9primates__with_taxon_id__unrooted.tre.out	BEB	M1vsM2	F61	22	G	0.996
		MSA.PRANK.aln.With_Names.F61.M1vsM2.Ensembl78__9primates__with_taxon_id__unrooted.tre.out	BEB	M1vsM2	F61	23	S	0.953
		MSA.PRANK.aln.With_Names.F61.M1vsM2.Ensembl78__9primates__with_taxon_id__unrooted.tre.out	BEB	M1vsM2	F61	25	L	0.977
		MSA.PRANK.aln.With_Names.F61.M1vsM2.Ensembl78__9primates__with_taxon_id__unrooted.tre.out	BEB	M1vsM2	F61	26	C	0.999
		MSA.PRANK.aln.With_Names.F61.M1vsM2.Ensembl78__9primates__with_taxon_id__unrooted.tre.out	BEB	M1vsM2	F61	40	T	0.992
		MSA.PRANK.aln.With_Names.F61.M1vsM2.Ensembl78__9primates__with_taxon_id__unrooted.tre.out	BEB	M1vsM2	F61	44	S	0.995
		MSA.PRANK.aln.With_Names.F61.M1vsM2.Ensembl78__9primates__with_taxon_id__unrooted.tre.out	BEB	M1vsM2	F61	51	L	0.992
		MSA.PRANK.aln.With_Names.F61.M1vsM2.Ensembl78__9primates__with_taxon_id__unrooted.tre.out	BEB	M1vsM2	F61	109	S	0.951
		MSA.PRANK.aln.With_Names.F61.M1vsM2.Ensembl78__9primates__with_taxon_id__unrooted.tre.out	BEB	M1vsM2	F61	146	A	0.998
		MSA.PRANK.aln.With_Names.F61.M7vsM8.Ensembl78__9primates__with_taxon_id__unrooted.tre.out	NEB	M7vsM8	F61	11	M	0.956
		MSA.PRANK.aln.With_Names.F61.M7vsM8.Ensembl78__9primates__with_taxon_id__unrooted.tre.out	NEB	M7vsM8	F61	17	K	0.986
		MSA.PRANK.aln.With_Names.F61.M7vsM8.Ensembl78__9primates__with_taxon_id__unrooted.tre.out	NEB	M7vsM8	F61	22	G	0.985
		MSA.PRANK.aln.With_Names.F61.M7vsM8.Ensembl78__9primates__with_taxon_id__unrooted.tre.out	NEB	M7vsM8	F61	26	C	0.998
		MSA.PRANK.aln.With_Names.F61.M7vsM8.Ensembl78__9primates__with_taxon_id__unrooted.tre.out	NEB	M7vsM8	F61	40	T	0.965
		MSA.PRANK.aln.With_Names.F61.M7vsM8.Ensembl78__9primates__with_taxon_id__unrooted.tre.out	NEB	M7vsM8	F61	44	S	0.982
		MSA.PRANK.aln.With_Names.F61.M7vsM8.Ensembl78__9primates__with_taxon_id__unrooted.tre.out	NEB	M7vsM8	F61	51	L	0.97
		MSA.PRANK.aln.With_Names.F61.M7vsM8.Ensembl78__9primates__with_taxon_id__unrooted.tre.out	NEB	M7vsM8	F61	146	A	0.996
		MSA.PRANK.aln.With_Names.F61.M7vsM8.Ensembl78__9primates__with_taxon_id__unrooted.tre.out	BEB	M7vsM8	F61	11	M	0.995
		MSA.PRANK.aln.With_Names.F61.M7vsM8.Ensembl78__9primates__with_taxon_id__unrooted.tre.out	BEB	M7vsM8	F61	14	S	0.973
		MSA.PRANK.aln.With_Names.F61.M7vsM8.Ensembl78__9primates__with_taxon_id__unrooted.tre.out	BEB	M7vsM8	F61	17	K	0.998
		MSA.PRANK.aln.With_Names.F61.M7vsM8.Ensembl78__9primates__with_taxon_id__unrooted.tre.out	BEB	M7vsM8	F61	18	M	0.993
		MSA.PRANK.aln.With_Names.F61.M7vsM8.Ensembl78__9primates__with_taxon_id__unrooted.tre.out	BEB	M7vsM8	F61	22	G	0.998
		MSA.PRANK.aln.With_Names.F61.M7vsM8.Ensembl78__9primates__with_taxon_id__unrooted.tre.out	BEB	M7vsM8	F61	23	S	0.975
		MSA.PRANK.aln.With_Names.F61.M7vsM8.Ensembl78__9primates__with_taxon_id__unrooted.tre.out	BEB	M7vsM8	F61	25	L	0.988
		MSA.PRANK.aln.With_Names.F61.M7vsM8.Ensembl78__9primates__with_taxon_id__unrooted.tre.out	BEB	M7vsM8	F61	26	C	1
		MSA.PRANK.aln.With_Names.F61.M7vsM8.Ensembl78__9primates__with_taxon_id__unrooted.tre.out	BEB	M7vsM8	F61	40	T	0.996
		MSA.PRANK.aln.With_Names.F61.M7vsM8.Ensembl78__9primates__with_taxon_id__unrooted.tre.out	BEB	M7vsM8	F61	44	S	0.997
		MSA.PRANK.aln.With_Names.F61.M7vsM8.Ensembl78__9primates__with_taxon_id__unrooted.tre.out	BEB	M7vsM8	F61	51	L	0.996
		MSA.PRANK.aln.With_Names.F61.M7vsM8.Ensembl78__9primates__with_taxon_id__unrooted.tre.out	BEB	M7vsM8	F61	105	H	0.962
		MSA.PRANK.aln.With_Names.F61.M7vsM8.Ensembl78__9primates__with_taxon_id__unrooted.tre.out	BEB	M7vsM8	F61	109	S	0.973
		MSA.PRANK.aln.With_Names.F61.M7vsM8.Ensembl78__9primates__with_taxon_id__unrooted.tre.out	BEB	M7vsM8	F61	146	A	0.999
		MSA.PRANK.aln.With_Names.F3x4.M1vsM2.Ensembl78__9primates__with_taxon_id__unrooted.tre.out	NEB	M1vsM2	F3x4	11	M	0.963
		MSA.PRANK.aln.With_Names.F3x4.M1vsM2.Ensembl78__9primates__with_taxon_id__unrooted.tre.out	NEB	M1vsM2	F3x4	17	K	0.982
		MSA.PRANK.aln.With_Names.F3x4.M1vsM2.Ensembl78__9primates__with_taxon_id__unrooted.tre.out	NEB	M1vsM2	F3x4	22	G	0.971
		MSA.PRANK.aln.With_Names.F3x4.M1vsM2.Ensembl78__9primates__with_taxon_id__unrooted.tre.out	NEB	M1vsM2	F3x4	26	C	0.998
		MSA.PRANK.aln.With_Names.F3x4.M1vsM2.Ensembl78__9primates__with_taxon_id__unrooted.tre.out	NEB	M1vsM2	F3x4	44	S	0.968
		MSA.PRANK.aln.With_Names.F3x4.M1vsM2.Ensembl78__9primates__with_taxon_id__unrooted.tre.out	NEB	M1vsM2	F3x4	51	L	0.954
		MSA.PRANK.aln.With_Names.F3x4.M1vsM2.Ensembl78__9primates__with_taxon_id__unrooted.tre.out	NEB	M1vsM2	F3x4	146	A	0.997
		MSA.PRANK.aln.With_Names.F3x4.M1vsM2.Ensembl78__9primates__with_taxon_id__unrooted.tre.out	BEB	M1vsM2	F3x4	11	M	0.994
		MSA.PRANK.aln.With_Names.F3x4.M1vsM2.Ensembl78__9primates__with_taxon_id__unrooted.tre.out	BEB	M1vsM2	F3x4	14	S	0.961
		MSA.PRANK.aln.With_Names.F3x4.M1vsM2.Ensembl78__9primates__with_taxon_id__unrooted.tre.out	BEB	M1vsM2	F3x4	17	K	0.996
		MSA.PRANK.aln.With_Names.F3x4.M1vsM2.Ensembl78__9primates__with_taxon_id__unrooted.tre.out	BEB	M1vsM2	F3x4	18	M	0.992
		MSA.PRANK.aln.With_Names.F3x4.M1vsM2.Ensembl78__9primates__with_taxon_id__unrooted.tre.out	BEB	M1vsM2	F3x4	22	G	0.995
		MSA.PRANK.aln.With_Names.F3x4.M1vsM2.Ensembl78__9primates__with_taxon_id__unrooted.tre.out	BEB	M1vsM2	F3x4	23	S	0.952
		MSA.PRANK.aln.With_Names.F3x4.M1vsM2.Ensembl78__9primates__with_taxon_id__unrooted.tre.out	BEB	M1vsM2	F3x4	25	L	0.987
		MSA.PRANK.aln.With_Names.F3x4.M1vsM2.Ensembl78__9primates__with_taxon_id__unrooted.tre.out	BEB	M1vsM2	F3x4	26	C	0.999
		MSA.PRANK.aln.With_Names.F3x4.M1vsM2.Ensembl78__9primates__with_taxon_id__unrooted.tre.out	BEB	M1vsM2	F3x4	40	T	0.992
		MSA.PRANK.aln.With_Names.F3x4.M1vsM2.Ensembl78__9primates__with_taxon_id__unrooted.tre.out	BEB	M1vsM2	F3x4	44	S	0.994
		MSA.PRANK.aln.With_Names.F3x4.M1vsM2.Ensembl78__9primates__with_taxon_id__unrooted.tre.out	BEB	M1vsM2	F3x4	51	L	0.993
		MSA.PRANK.aln.With_Names.F3x4.M1vsM2.Ensembl78__9primates__with_taxon_id__unrooted.tre.out	BEB	M1vsM2	F3x4	146	A	0.999
		MSA.PRANK.aln.With_Names.F3x4.M7vsM8.Ensembl78__9primates__with_taxon_id__unrooted.tre.out	NEB	M7vsM8	F3x4	11	M	0.962
		MSA.PRANK.aln.With_Names.F3x4.M7vsM8.Ensembl78__9primates__with_taxon_id__unrooted.tre.out	NEB	M7vsM8	F3x4	17	K	0.982
		MSA.PRANK.aln.With_Names.F3x4.M7vsM8.Ensembl78__9primates__with_taxon_id__unrooted.tre.out	NEB	M7vsM8	F3x4	22	G	0.971
		MSA.PRANK.aln.With_Names.F3x4.M7vsM8.Ensembl78__9primates__with_taxon_id__unrooted.tre.out	NEB	M7vsM8	F3x4	26	C	0.998
		MSA.PRANK.aln.With_Names.F3x4.M7vsM8.Ensembl78__9primates__with_taxon_id__unrooted.tre.out	NEB	M7vsM8	F3x4	44	S	0.968
		MSA.PRANK.aln.With_Names.F3x4.M7vsM8.Ensembl78__9primates__with_taxon_id__unrooted.tre.out	NEB	M7vsM8	F3x4	51	L	0.954
		MSA.PRANK.aln.With_Names.F3x4.M7vsM8.Ensembl78__9primates__with_taxon_id__unrooted.tre.out	NEB	M7vsM8	F3x4	146	A	0.997
		MSA.PRANK.aln.With_Names.F3x4.M7vsM8.Ensembl78__9primates__with_taxon_id__unrooted.tre.out	BEB	M7vsM8	F3x4	11	M	0.997
		MSA.PRANK.aln.With_Names.F3x4.M7vsM8.Ensembl78__9primates__with_taxon_id__unrooted.tre.out	BEB	M7vsM8	F3x4	13	M	0.963
		MSA.PRANK.aln.With_Names.F3x4.M7vsM8.Ensembl78__9primates__with_taxon_id__unrooted.tre.out	BEB	M7vsM8	F3x4	14	S	0.98
		MSA.PRANK.aln.With_Names.F3x4.M7vsM8.Ensembl78__9primates__with_taxon_id__unrooted.tre.out	BEB	M7vsM8	F3x4	17	K	0.998
		MSA.PRANK.aln.With_Names.F3x4.M7vsM8.Ensembl78__9primates__with_taxon_id__unrooted.tre.out	BEB	M7vsM8	F3x4	18	M	0.996
		MSA.PRANK.aln.With_Names.F3x4.M7vsM8.Ensembl78__9primates__with_taxon_id__unrooted.tre.out	BEB	M7vsM8	F3x4	22	G	0.997
		MSA.PRANK.aln.With_Names.F3x4.M7vsM8.Ensembl78__9primates__with_taxon_id__unrooted.tre.out	BEB	M7vsM8	F3x4	23	S	0.976
		MSA.PRANK.aln.With_Names.F3x4.M7vsM8.Ensembl78__9primates__with_taxon_id__unrooted.tre.out	BEB	M7vsM8	F3x4	25	L	0.993
		MSA.PRANK.aln.With_Names.F3x4.M7vsM8.Ensembl78__9primates__with_taxon_id__unrooted.tre.out	BEB	M7vsM8	F3x4	26	C	1
		MSA.PRANK.aln.With_Names.F3x4.M7vsM8.Ensembl78__9primates__with_taxon_id__unrooted.tre.out	BEB	M7vsM8	F3x4	40	T	0.996
		MSA.PRANK.aln.With_Names.F3x4.M7vsM8.Ensembl78__9primates__with_taxon_id__unrooted.tre.out	BEB	M7vsM8	F3x4	44	S	0.997
		MSA.PRANK.aln.With_Names.F3x4.M7vsM8.Ensembl78__9primates__with_taxon_id__unrooted.tre.out	BEB	M7vsM8	F3x4	51	L	0.997
		MSA.PRANK.aln.With_Names.F3x4.M7vsM8.Ensembl78__9primates__with_taxon_id__unrooted.tre.out	BEB	M7vsM8	F3x4	105	H	0.972
		MSA.PRANK.aln.With_Names.F3x4.M7vsM8.Ensembl78__9primates__with_taxon_id__unrooted.tre.out	BEB	M7vsM8	F3x4	109	S	0.974
		MSA.PRANK.aln.With_Names.F3x4.M7vsM8.Ensembl78__9primates__with_taxon_id__unrooted.tre.out	BEB	M7vsM8	F3x4	146	A	1
		MSA.PRANK.aln.With_Names.F61.M1vsM2.Ensembl78__9primates__with_taxon_id__unrooted.tre.out	NEB	M1vsM2	F61	11	M	0.957
		MSA.PRANK.aln.With_Names.F61.M1vsM2.Ensembl78__9primates__with_taxon_id__unrooted.tre.out	NEB	M1vsM2	F61	17	K	0.986
		MSA.PRANK.aln.With_Names.F61.M1vsM2.Ensembl78__9primates__with_taxon_id__unrooted.tre.out	NEB	M1vsM2	F61	22	G	0.985
		MSA.PRANK.aln.With_Names.F61.M1vsM2.Ensembl78__9primates__with_taxon_id__unrooted.tre.out	NEB	M1vsM2	F61	26	C	0.998
		MSA.PRANK.aln.With_Names.F61.M1vsM2.Ensembl78__9primates__with_taxon_id__unrooted.tre.out	NEB	M1vsM2	F61	40	T	0.965
		MSA.PRANK.aln.With_Names.F61.M1vsM2.Ensembl78__9primates__with_taxon_id__unrooted.tre.out	NEB	M1vsM2	F61	44	S	0.982
		MSA.PRANK.aln.With_Names.F61.M1vsM2.Ensembl78__9primates__with_taxon_id__unrooted.tre.out	NEB	M1vsM2	F61	51	L	0.97
		MSA.PRANK.aln.With_Names.F61.M1vsM2.Ensembl78__9primates__with_taxon_id__unrooted.tre.out	NEB	M1vsM2	F61	146	A	0.996
		MSA.PRANK.aln.With_Names.F61.M1vsM2.Ensembl78__9primates__with_taxon_id__unrooted.tre.out	BEB	M1vsM2	F61	11	M	0.99
		MSA.PRANK.aln.With_Names.F61.M1vsM2.Ensembl78__9primates__with_taxon_id__unrooted.tre.out	BEB	M1vsM2	F61	17	K	0.996
		MSA.PRANK.aln.With_Names.F61.M1vsM2.Ensembl78__9primates__with_taxon_id__unrooted.tre.out	BEB	M1vsM2	F61	18	M	0.986
		MSA.PRANK.aln.With_Names.F61.M1vsM2.Ensembl78__9primates__with_taxon_id__unrooted.tre.out	BEB	M1vsM2	F61	22	G	0.995
		MSA.PRANK.aln.With_Names.F61.M1vsM2.Ensembl78__9primates__with_taxon_id__unrooted.tre.out	BEB	M1vsM2	F61	23	S	0.953
		MSA.PRANK.aln.With_Names.F61.M1vsM2.Ensembl78__9primates__with_taxon_id__unrooted.tre.out	BEB	M1vsM2	F61	25	L	0.977
		MSA.PRANK.aln.With_Names.F61.M1vsM2.Ensembl78__9primates__with_taxon_id__unrooted.tre.out	BEB	M1vsM2	F61	26	C	0.999
		MSA.PRANK.aln.With_Names.F61.M1vsM2.Ensembl78__9primates__with_taxon_id__unrooted.tre.out	BEB	M1vsM2	F61	40	T	0.992
		MSA.PRANK.aln.With_Names.F61.M1vsM2.Ensembl78__9primates__with_taxon_id__unrooted.tre.out	BEB	M1vsM2	F61	44	S	0.995
		MSA.PRANK.aln.With_Names.F61.M1vsM2.Ensembl78__9primates__with_taxon_id__unrooted.tre.out	BEB	M1vsM2	F61	51	L	0.992
		MSA.PRANK.aln.With_Names.F61.M1vsM2.Ensembl78__9primates__with_taxon_id__unrooted.tre.out	BEB	M1vsM2	F61	146	A	0.998
		MSA.PRANK.aln.With_Names.F61.M7vsM8.Ensembl78__9primates__with_taxon_id__unrooted.tre.out	NEB	M7vsM8	F61	11	M	0.956
		MSA.PRANK.aln.With_Names.F61.M7vsM8.Ensembl78__9primates__with_taxon_id__unrooted.tre.out	NEB	M7vsM8	F61	17	K	0.986
		MSA.PRANK.aln.With_Names.F61.M7vsM8.Ensembl78__9primates__with_taxon_id__unrooted.tre.out	NEB	M7vsM8	F61	22	G	0.985
		MSA.PRANK.aln.With_Names.F61.M7vsM8.Ensembl78__9primates__with_taxon_id__unrooted.tre.out	NEB	M7vsM8	F61	26	C	0.998
		MSA.PRANK.aln.With_Names.F61.M7vsM8.Ensembl78__9primates__with_taxon_id__unrooted.tre.out	NEB	M7vsM8	F61	40	T	0.965
		MSA.PRANK.aln.With_Names.F61.M7vsM8.Ensembl78__9primates__with_taxon_id__unrooted.tre.out	NEB	M7vsM8	F61	44	S	0.982
		MSA.PRANK.aln.With_Names.F61.M7vsM8.Ensembl78__9primates__with_taxon_id__unrooted.tre.out	NEB	M7vsM8	F61	51	L	0.97
		MSA.PRANK.aln.With_Names.F61.M7vsM8.Ensembl78__9primates__with_taxon_id__unrooted.tre.out	NEB	M7vsM8	F61	146	A	0.996
		MSA.PRANK.aln.With_Names.F61.M7vsM8.Ensembl78__9primates__with_taxon_id__unrooted.tre.out	BEB	M7vsM8	F61	11	M	0.995
		MSA.PRANK.aln.With_Names.F61.M7vsM8.Ensembl78__9primates__with_taxon_id__unrooted.tre.out	BEB	M7vsM8	F61	14	S	0.972
		MSA.PRANK.aln.With_Names.F61.M7vsM8.Ensembl78__9primates__with_taxon_id__unrooted.tre.out	BEB	M7vsM8	F61	17	K	0.998
		MSA.PRANK.aln.With_Names.F61.M7vsM8.Ensembl78__9primates__with_taxon_id__unrooted.tre.out	BEB	M7vsM8	F61	18	M	0.993
		MSA.PRANK.aln.With_Names.F61.M7vsM8.Ensembl78__9primates__with_taxon_id__unrooted.tre.out	BEB	M7vsM8	F61	22	G	0.998
		MSA.PRANK.aln.With_Names.F61.M7vsM8.Ensembl78__9primates__with_taxon_id__unrooted.tre.out	BEB	M7vsM8	F61	23	S	0.974
		MSA.PRANK.aln.With_Names.F61.M7vsM8.Ensembl78__9primates__with_taxon_id__unrooted.tre.out	BEB	M7vsM8	F61	25	L	0.987
		MSA.PRANK.aln.With_Names.F61.M7vsM8.Ensembl78__9primates__with_taxon_id__unrooted.tre.out	BEB	M7vsM8	F61	26	C	1
		MSA.PRANK.aln.With_Names.F61.M7vsM8.Ensembl78__9primates__with_taxon_id__unrooted.tre.out	BEB	M7vsM8	F61	40	T	0.996
		MSA.PRANK.aln.With_Names.F61.M7vsM8.Ensembl78__9primates__with_taxon_id__unrooted.tre.out	BEB	M7vsM8	F61	44	S	0.997
		MSA.PRANK.aln.With_Names.F61.M7vsM8.Ensembl78__9primates__with_taxon_id__unrooted.tre.out	BEB	M7vsM8	F61	51	L	0.996
		MSA.PRANK.aln.With_Names.F61.M7vsM8.Ensembl78__9primates__with_taxon_id__unrooted.tre.out	BEB	M7vsM8	F61	105	H	0.961
		MSA.PRANK.aln.With_Names.F61.M7vsM8.Ensembl78__9primates__with_taxon_id__unrooted.tre.out	BEB	M7vsM8	F61	109	S	0.973
		MSA.PRANK.aln.With_Names.F61.M7vsM8.Ensembl78__9primates__with_taxon_id__unrooted.tre.out	BEB	M7vsM8	F61	146	A	0.999
		MSA.PRANK.aln.With_Names.F3x4.M1vsM2.Ensembl78__9primates__with_taxon_id__unrooted.tre.out	NEB	M1vsM2	F3x4	11	M	0.963
		MSA.PRANK.aln.With_Names.F3x4.M1vsM2.Ensembl78__9primates__with_taxon_id__unrooted.tre.out	NEB	M1vsM2	F3x4	17	K	0.982
		MSA.PRANK.aln.With_Names.F3x4.M1vsM2.Ensembl78__9primates__with_taxon_id__unrooted.tre.out	NEB	M1vsM2	F3x4	22	G	0.971
		MSA.PRANK.aln.With_Names.F3x4.M1vsM2.Ensembl78__9primates__with_taxon_id__unrooted.tre.out	NEB	M1vsM2	F3x4	26	C	0.998
		MSA.PRANK.aln.With_Names.F3x4.M1vsM2.Ensembl78__9primates__with_taxon_id__unrooted.tre.out	NEB	M1vsM2	F3x4	44	S	0.968
		MSA.PRANK.aln.With_Names.F3x4.M1vsM2.Ensembl78__9primates__with_taxon_id__unrooted.tre.out	NEB	M1vsM2	F3x4	51	L	0.954
		MSA.PRANK.aln.With_Names.F3x4.M1vsM2.Ensembl78__9primates__with_taxon_id__unrooted.tre.out	NEB	M1vsM2	F3x4	146	A	0.997
		MSA.PRANK.aln.With_Names.F3x4.M1vsM2.Ensembl78__9primates__with_taxon_id__unrooted.tre.out	BEB	M1vsM2	F3x4	11	M	0.994
		MSA.PRANK.aln.With_Names.F3x4.M1vsM2.Ensembl78__9primates__with_taxon_id__unrooted.tre.out	BEB	M1vsM2	F3x4	14	S	0.961
		MSA.PRANK.aln.With_Names.F3x4.M1vsM2.Ensembl78__9primates__with_taxon_id__unrooted.tre.out	BEB	M1vsM2	F3x4	17	K	0.996
		MSA.PRANK.aln.With_Names.F3x4.M1vsM2.Ensembl78__9primates__with_taxon_id__unrooted.tre.out	BEB	M1vsM2	F3x4	18	M	0.992
		MSA.PRANK.aln.With_Names.F3x4.M1vsM2.Ensembl78__9primates__with_taxon_id__unrooted.tre.out	BEB	M1vsM2	F3x4	22	G	0.995
		MSA.PRANK.aln.With_Names.F3x4.M1vsM2.Ensembl78__9primates__with_taxon_id__unrooted.tre.out	BEB	M1vsM2	F3x4	23	S	0.952
		MSA.PRANK.aln.With_Names.F3x4.M1vsM2.Ensembl78__9primates__with_taxon_id__unrooted.tre.out	BEB	M1vsM2	F3x4	25	L	0.987
		MSA.PRANK.aln.With_Names.F3x4.M1vsM2.Ensembl78__9primates__with_taxon_id__unrooted.tre.out	BEB	M1vsM2	F3x4	26	C	0.999
		MSA.PRANK.aln.With_Names.F3x4.M1vsM2.Ensembl78__9primates__with_taxon_id__unrooted.tre.out	BEB	M1vsM2	F3x4	40	T	0.992
		MSA.PRANK.aln.With_Names.F3x4.M1vsM2.Ensembl78__9primates__with_taxon_id__unrooted.tre.out	BEB	M1vsM2	F3x4	44	S	0.994
		MSA.PRANK.aln.With_Names.F3x4.M1vsM2.Ensembl78__9primates__with_taxon_id__unrooted.tre.out	BEB	M1vsM2	F3x4	51	L	0.993
		MSA.PRANK.aln.With_Names.F3x4.M1vsM2.Ensembl78__9primates__with_taxon_id__unrooted.tre.out	BEB	M1vsM2	F3x4	146	A	0.999
		MSA.PRANK.aln.With_Names.F3x4.M7vsM8.Ensembl78__9primates__with_taxon_id__unrooted.tre.out	NEB	M7vsM8	F3x4	11	M	0.962
		MSA.PRANK.aln.With_Names.F3x4.M7vsM8.Ensembl78__9primates__with_taxon_id__unrooted.tre.out	NEB	M7vsM8	F3x4	17	K	0.982
		MSA.PRANK.aln.With_Names.F3x4.M7vsM8.Ensembl78__9primates__with_taxon_id__unrooted.tre.out	NEB	M7vsM8	F3x4	22	G	0.971
		MSA.PRANK.aln.With_Names.F3x4.M7vsM8.Ensembl78__9primates__with_taxon_id__unrooted.tre.out	NEB	M7vsM8	F3x4	26	C	0.998
		MSA.PRANK.aln.With_Names.F3x4.M7vsM8.Ensembl78__9primates__with_taxon_id__unrooted.tre.out	NEB	M7vsM8	F3x4	44	S	0.968
		MSA.PRANK.aln.With_Names.F3x4.M7vsM8.Ensembl78__9primates__with_taxon_id__unrooted.tre.out	NEB	M7vsM8	F3x4	51	L	0.954
		MSA.PRANK.aln.With_Names.F3x4.M7vsM8.Ensembl78__9primates__with_taxon_id__unrooted.tre.out	NEB	M7vsM8	F3x4	146	A	0.997
		MSA.PRANK.aln.With_Names.F3x4.M7vsM8.Ensembl78__9primates__with_taxon_id__unrooted.tre.out	BEB	M7vsM8	F3x4	11	M	0.997
		MSA.PRANK.aln.With_Names.F3x4.M7vsM8.Ensembl78__9primates__with_taxon_id__unrooted.tre.out	BEB	M7vsM8	F3x4	13	M	0.963
		MSA.PRANK.aln.With_Names.F3x4.M7vsM8.Ensembl78__9primates__with_taxon_id__unrooted.tre.out	BEB	M7vsM8	F3x4	14	S	0.98
		MSA.PRANK.aln.With_Names.F3x4.M7vsM8.Ensembl78__9primates__with_taxon_id__unrooted.tre.out	BEB	M7vsM8	F3x4	17	K	0.998
		MSA.PRANK.aln.With_Names.F3x4.M7vsM8.Ensembl78__9primates__with_taxon_id__unrooted.tre.out	BEB	M7vsM8	F3x4	18	M	0.996
		MSA.PRANK.aln.With_Names.F3x4.M7vsM8.Ensembl78__9primates__with_taxon_id__unrooted.tre.out	BEB	M7vsM8	F3x4	22	G	0.997
		MSA.PRANK.aln.With_Names.F3x4.M7vsM8.Ensembl78__9primates__with_taxon_id__unrooted.tre.out	BEB	M7vsM8	F3x4	23	S	0.976
		MSA.PRANK.aln.With_Names.F3x4.M7vsM8.Ensembl78__9primates__with_taxon_id__unrooted.tre.out	BEB	M7vsM8	F3x4	25	L	0.993
		MSA.PRANK.aln.With_Names.F3x4.M7vsM8.Ensembl78__9primates__with_taxon_id__unrooted.tre.out	BEB	M7vsM8	F3x4	26	C	1
		MSA.PRANK.aln.With_Names.F3x4.M7vsM8.Ensembl78__9primates__with_taxon_id__unrooted.tre.out	BEB	M7vsM8	F3x4	40	T	0.996
		MSA.PRANK.aln.With_Names.F3x4.M7vsM8.Ensembl78__9primates__with_taxon_id__unrooted.tre.out	BEB	M7vsM8	F3x4	44	S	0.997
		MSA.PRANK.aln.With_Names.F3x4.M7vsM8.Ensembl78__9primates__with_taxon_id__unrooted.tre.out	BEB	M7vsM8	F3x4	51	L	0.997
		MSA.PRANK.aln.With_Names.F3x4.M7vsM8.Ensembl78__9primates__with_taxon_id__unrooted.tre.out	BEB	M7vsM8	F3x4	105	H	0.972
		MSA.PRANK.aln.With_Names.F3x4.M7vsM8.Ensembl78__9primates__with_taxon_id__unrooted.tre.out	BEB	M7vsM8	F3x4	109	S	0.974
		MSA.PRANK.aln.With_Names.F3x4.M7vsM8.Ensembl78__9primates__with_taxon_id__unrooted.tre.out	BEB	M7vsM8	F3x4	146	A	1
		MSA.PRANK.aln.With_Names.F61.M1vsM2.Ensembl78__9primates__with_taxon_id__unrooted.tre.out	NEB	M1vsM2	F61	11	M	0.957
		MSA.PRANK.aln.With_Names.F61.M1vsM2.Ensembl78__9primates__with_taxon_id__unrooted.tre.out	NEB	M1vsM2	F61	17	K	0.986
		MSA.PRANK.aln.With_Names.F61.M1vsM2.Ensembl78__9primates__with_taxon_id__unrooted.tre.out	NEB	M1vsM2	F61	22	G	0.985
		MSA.PRANK.aln.With_Names.F61.M1vsM2.Ensembl78__9primates__with_taxon_id__unrooted.tre.out	NEB	M1vsM2	F61	26	C	0.998
		MSA.PRANK.aln.With_Names.F61.M1vsM2.Ensembl78__9primates__with_taxon_id__unrooted.tre.out	NEB	M1vsM2	F61	40	T	0.965
		MSA.PRANK.aln.With_Names.F61.M1vsM2.Ensembl78__9primates__with_taxon_id__unrooted.tre.out	NEB	M1vsM2	F61	44	S	0.982
		MSA.PRANK.aln.With_Names.F61.M1vsM2.Ensembl78__9primates__with_taxon_id__unrooted.tre.out	NEB	M1vsM2	F61	51	L	0.97
		MSA.PRANK.aln.With_Names.F61.M1vsM2.Ensembl78__9primates__with_taxon_id__unrooted.tre.out	NEB	M1vsM2	F61	146	A	0.996
		MSA.PRANK.aln.With_Names.F61.M1vsM2.Ensembl78__9primates__with_taxon_id__unrooted.tre.out	BEB	M1vsM2	F61	11	M	0.99
		MSA.PRANK.aln.With_Names.F61.M1vsM2.Ensembl78__9primates__with_taxon_id__unrooted.tre.out	BEB	M1vsM2	F61	17	K	0.996
		MSA.PRANK.aln.With_Names.F61.M1vsM2.Ensembl78__9primates__with_taxon_id__unrooted.tre.out	BEB	M1vsM2	F61	18	M	0.986
		MSA.PRANK.aln.With_Names.F61.M1vsM2.Ensembl78__9primates__with_taxon_id__unrooted.tre.out	BEB	M1vsM2	F61	22	G	0.995
		MSA.PRANK.aln.With_Names.F61.M1vsM2.Ensembl78__9primates__with_taxon_id__unrooted.tre.out	BEB	M1vsM2	F61	23	S	0.953
		MSA.PRANK.aln.With_Names.F61.M1vsM2.Ensembl78__9primates__with_taxon_id__unrooted.tre.out	BEB	M1vsM2	F61	25	L	0.977
		MSA.PRANK.aln.With_Names.F61.M1vsM2.Ensembl78__9primates__with_taxon_id__unrooted.tre.out	BEB	M1vsM2	F61	26	C	0.999
		MSA.PRANK.aln.With_Names.F61.M1vsM2.Ensembl78__9primates__with_taxon_id__unrooted.tre.out	BEB	M1vsM2	F61	40	T	0.992
		MSA.PRANK.aln.With_Names.F61.M1vsM2.Ensembl78__9primates__with_taxon_id__unrooted.tre.out	BEB	M1vsM2	F61	44	S	0.995
		MSA.PRANK.aln.With_Names.F61.M1vsM2.Ensembl78__9primates__with_taxon_id__unrooted.tre.out	BEB	M1vsM2	F61	51	L	0.992
		MSA.PRANK.aln.With_Names.F61.M1vsM2.Ensembl78__9primates__with_taxon_id__unrooted.tre.out	BEB	M1vsM2	F61	146	A	0.998
		MSA.PRANK.aln.With_Names.F61.M7vsM8.Ensembl78__9primates__with_taxon_id__unrooted.tre.out	NEB	M7vsM8	F61	11	M	0.956
		MSA.PRANK.aln.With_Names.F61.M7vsM8.Ensembl78__9primates__with_taxon_id__unrooted.tre.out	NEB	M7vsM8	F61	17	K	0.986
		MSA.PRANK.aln.With_Names.F61.M7vsM8.Ensembl78__9primates__with_taxon_id__unrooted.tre.out	NEB	M7vsM8	F61	22	G	0.985
		MSA.PRANK.aln.With_Names.F61.M7vsM8.Ensembl78__9primates__with_taxon_id__unrooted.tre.out	NEB	M7vsM8	F61	26	C	0.998
		MSA.PRANK.aln.With_Names.F61.M7vsM8.Ensembl78__9primates__with_taxon_id__unrooted.tre.out	NEB	M7vsM8	F61	40	T	0.965
		MSA.PRANK.aln.With_Names.F61.M7vsM8.Ensembl78__9primates__with_taxon_id__unrooted.tre.out	NEB	M7vsM8	F61	44	S	0.982
		MSA.PRANK.aln.With_Names.F61.M7vsM8.Ensembl78__9primates__with_taxon_id__unrooted.tre.out	NEB	M7vsM8	F61	51	L	0.97
		MSA.PRANK.aln.With_Names.F61.M7vsM8.Ensembl78__9primates__with_taxon_id__unrooted.tre.out	NEB	M7vsM8	F61	146	A	0.996
		MSA.PRANK.aln.With_Names.F61.M7vsM8.Ensembl78__9primates__with_taxon_id__unrooted.tre.out	BEB	M7vsM8	F61	11	M	0.995
		MSA.PRANK.aln.With_Names.F61.M7vsM8.Ensembl78__9primates__with_taxon_id__unrooted.tre.out	BEB	M7vsM8	F61	14	S	0.972
		MSA.PRANK.aln.With_Names.F61.M7vsM8.Ensembl78__9primates__with_taxon_id__unrooted.tre.out	BEB	M7vsM8	F61	17	K	0.998
		MSA.PRANK.aln.With_Names.F61.M7vsM8.Ensembl78__9primates__with_taxon_id__unrooted.tre.out	BEB	M7vsM8	F61	18	M	0.993
		MSA.PRANK.aln.With_Names.F61.M7vsM8.Ensembl78__9primates__with_taxon_id__unrooted.tre.out	BEB	M7vsM8	F61	22	G	0.998
		MSA.PRANK.aln.With_Names.F61.M7vsM8.Ensembl78__9primates__with_taxon_id__unrooted.tre.out	BEB	M7vsM8	F61	23	S	0.974
		MSA.PRANK.aln.With_Names.F61.M7vsM8.Ensembl78__9primates__with_taxon_id__unrooted.tre.out	BEB	M7vsM8	F61	25	L	0.987
		MSA.PRANK.aln.With_Names.F61.M7vsM8.Ensembl78__9primates__with_taxon_id__unrooted.tre.out	BEB	M7vsM8	F61	26	C	1
		MSA.PRANK.aln.With_Names.F61.M7vsM8.Ensembl78__9primates__with_taxon_id__unrooted.tre.out	BEB	M7vsM8	F61	40	T	0.996
		MSA.PRANK.aln.With_Names.F61.M7vsM8.Ensembl78__9primates__with_taxon_id__unrooted.tre.out	BEB	M7vsM8	F61	44	S	0.997
		MSA.PRANK.aln.With_Names.F61.M7vsM8.Ensembl78__9primates__with_taxon_id__unrooted.tre.out	BEB	M7vsM8	F61	51	L	0.996
		MSA.PRANK.aln.With_Names.F61.M7vsM8.Ensembl78__9primates__with_taxon_id__unrooted.tre.out	BEB	M7vsM8	F61	105	H	0.961
		MSA.PRANK.aln.With_Names.F61.M7vsM8.Ensembl78__9primates__with_taxon_id__unrooted.tre.out	BEB	M7vsM8	F61	109	S	0.973
		MSA.PRANK.aln.With_Names.F61.M7vsM8.Ensembl78__9primates__with_taxon_id__unrooted.tre.out	BEB	M7vsM8	F61	146	A	0.999
		MSA.PRANK.aln.With_Names.F3x4.M1vsM2.Ensembl78__9primates__with_taxon_id__unrooted.tre.out	NEB	M1vsM2	F3x4	11	M	0.963
		MSA.PRANK.aln.With_Names.F3x4.M1vsM2.Ensembl78__9primates__with_taxon_id__unrooted.tre.out	NEB	M1vsM2	F3x4	17	K	0.982
		MSA.PRANK.aln.With_Names.F3x4.M1vsM2.Ensembl78__9primates__with_taxon_id__unrooted.tre.out	NEB	M1vsM2	F3x4	22	G	0.971
		MSA.PRANK.aln.With_Names.F3x4.M1vsM2.Ensembl78__9primates__with_taxon_id__unrooted.tre.out	NEB	M1vsM2	F3x4	26	C	0.998
		MSA.PRANK.aln.With_Names.F3x4.M1vsM2.Ensembl78__9primates__with_taxon_id__unrooted.tre.out	NEB	M1vsM2	F3x4	44	S	0.968
		MSA.PRANK.aln.With_Names.F3x4.M1vsM2.Ensembl78__9primates__with_taxon_id__unrooted.tre.out	NEB	M1vsM2	F3x4	51	L	0.954
		MSA.PRANK.aln.With_Names.F3x4.M1vsM2.Ensembl78__9primates__with_taxon_id__unrooted.tre.out	NEB	M1vsM2	F3x4	146	A	0.997
		MSA.PRANK.aln.With_Names.F3x4.M1vsM2.Ensembl78__9primates__with_taxon_id__unrooted.tre.out	BEB	M1vsM2	F3x4	11	M	0.994
		MSA.PRANK.aln.With_Names.F3x4.M1vsM2.Ensembl78__9primates__with_taxon_id__unrooted.tre.out	BEB	M1vsM2	F3x4	14	S	0.961
		MSA.PRANK.aln.With_Names.F3x4.M1vsM2.Ensembl78__9primates__with_taxon_id__unrooted.tre.out	BEB	M1vsM2	F3x4	17	K	0.996
		MSA.PRANK.aln.With_Names.F3x4.M1vsM2.Ensembl78__9primates__with_taxon_id__unrooted.tre.out	BEB	M1vsM2	F3x4	18	M	0.992
		MSA.PRANK.aln.With_Names.F3x4.M1vsM2.Ensembl78__9primates__with_taxon_id__unrooted.tre.out	BEB	M1vsM2	F3x4	22	G	0.995
		MSA.PRANK.aln.With_Names.F3x4.M1vsM2.Ensembl78__9primates__with_taxon_id__unrooted.tre.out	BEB	M1vsM2	F3x4	23	S	0.952
		MSA.PRANK.aln.With_Names.F3x4.M1vsM2.Ensembl78__9primates__with_taxon_id__unrooted.tre.out	BEB	M1vsM2	F3x4	25	L	0.987
		MSA.PRANK.aln.With_Names.F3x4.M1vsM2.Ensembl78__9primates__with_taxon_id__unrooted.tre.out	BEB	M1vsM2	F3x4	26	C	0.999
		MSA.PRANK.aln.With_Names.F3x4.M1vsM2.Ensembl78__9primates__with_taxon_id__unrooted.tre.out	BEB	M1vsM2	F3x4	40	T	0.992
		MSA.PRANK.aln.With_Names.F3x4.M1vsM2.Ensembl78__9primates__with_taxon_id__unrooted.tre.out	BEB	M1vsM2	F3x4	44	S	0.994
		MSA.PRANK.aln.With_Names.F3x4.M1vsM2.Ensembl78__9primates__with_taxon_id__unrooted.tre.out	BEB	M1vsM2	F3x4	51	L	0.993
		MSA.PRANK.aln.With_Names.F3x4.M1vsM2.Ensembl78__9primates__with_taxon_id__unrooted.tre.out	BEB	M1vsM2	F3x4	146	A	0.999
		MSA.PRANK.aln.With_Names.F3x4.M7vsM8.Ensembl78__9primates__with_taxon_id__unrooted.tre.out	NEB	M7vsM8	F3x4	11	M	0.962
		MSA.PRANK.aln.With_Names.F3x4.M7vsM8.Ensembl78__9primates__with_taxon_id__unrooted.tre.out	NEB	M7vsM8	F3x4	17	K	0.982
		MSA.PRANK.aln.With_Names.F3x4.M7vsM8.Ensembl78__9primates__with_taxon_id__unrooted.tre.out	NEB	M7vsM8	F3x4	22	G	0.971
		MSA.PRANK.aln.With_Names.F3x4.M7vsM8.Ensembl78__9primates__with_taxon_id__unrooted.tre.out	NEB	M7vsM8	F3x4	26	C	0.998
		MSA.PRANK.aln.With_Names.F3x4.M7vsM8.Ensembl78__9primates__with_taxon_id__unrooted.tre.out	NEB	M7vsM8	F3x4	44	S	0.968
		MSA.PRANK.aln.With_Names.F3x4.M7vsM8.Ensembl78__9primates__with_taxon_id__unrooted.tre.out	NEB	M7vsM8	F3x4	51	L	0.954
		MSA.PRANK.aln.With_Names.F3x4.M7vsM8.Ensembl78__9primates__with_taxon_id__unrooted.tre.out	NEB	M7vsM8	F3x4	146	A	0.997
		MSA.PRANK.aln.With_Names.F3x4.M7vsM8.Ensembl78__9primates__with_taxon_id__unrooted.tre.out	BEB	M7vsM8	F3x4	11	M	0.997
		MSA.PRANK.aln.With_Names.F3x4.M7vsM8.Ensembl78__9primates__with_taxon_id__unrooted.tre.out	BEB	M7vsM8	F3x4	13	M	0.963
		MSA.PRANK.aln.With_Names.F3x4.M7vsM8.Ensembl78__9primates__with_taxon_id__unrooted.tre.out	BEB	M7vsM8	F3x4	14	S	0.98
		MSA.PRANK.aln.With_Names.F3x4.M7vsM8.Ensembl78__9primates__with_taxon_id__unrooted.tre.out	BEB	M7vsM8	F3x4	17	K	0.998
		MSA.PRANK.aln.With_Names.F3x4.M7vsM8.Ensembl78__9primates__with_taxon_id__unrooted.tre.out	BEB	M7vsM8	F3x4	18	M	0.996
		MSA.PRANK.aln.With_Names.F3x4.M7vsM8.Ensembl78__9primates__with_taxon_id__unrooted.tre.out	BEB	M7vsM8	F3x4	22	G	0.997
		MSA.PRANK.aln.With_Names.F3x4.M7vsM8.Ensembl78__9primates__with_taxon_id__unrooted.tre.out	BEB	M7vsM8	F3x4	23	S	0.976
		MSA.PRANK.aln.With_Names.F3x4.M7vsM8.Ensembl78__9primates__with_taxon_id__unrooted.tre.out	BEB	M7vsM8	F3x4	25	L	0.993
		MSA.PRANK.aln.With_Names.F3x4.M7vsM8.Ensembl78__9primates__with_taxon_id__unrooted.tre.out	BEB	M7vsM8	F3x4	26	C	1
		MSA.PRANK.aln.With_Names.F3x4.M7vsM8.Ensembl78__9primates__with_taxon_id__unrooted.tre.out	BEB	M7vsM8	F3x4	40	T	0.996
		MSA.PRANK.aln.With_Names.F3x4.M7vsM8.Ensembl78__9primates__with_taxon_id__unrooted.tre.out	BEB	M7vsM8	F3x4	44	S	0.997
		MSA.PRANK.aln.With_Names.F3x4.M7vsM8.Ensembl78__9primates__with_taxon_id__unrooted.tre.out	BEB	M7vsM8	F3x4	51	L	0.997
		MSA.PRANK.aln.With_Names.F3x4.M7vsM8.Ensembl78__9primates__with_taxon_id__unrooted.tre.out	BEB	M7vsM8	F3x4	105	H	0.972
		MSA.PRANK.aln.With_Names.F3x4.M7vsM8.Ensembl78__9primates__with_taxon_id__unrooted.tre.out	BEB	M7vsM8	F3x4	109	S	0.974
		MSA.PRANK.aln.With_Names.F3x4.M7vsM8.Ensembl78__9primates__with_taxon_id__unrooted.tre.out	BEB	M7vsM8	F3x4	146	A	1
		MSA.PRANK.aln.With_Names.F61.M1vsM2.Ensembl78__9primates__with_taxon_id__unrooted.tre.out	NEB	M1vsM2	F61	11	M	0.957
		MSA.PRANK.aln.With_Names.F61.M1vsM2.Ensembl78__9primates__with_taxon_id__unrooted.tre.out	NEB	M1vsM2	F61	17	K	0.986
		MSA.PRANK.aln.With_Names.F61.M1vsM2.Ensembl78__9primates__with_taxon_id__unrooted.tre.out	NEB	M1vsM2	F61	22	G	0.985
		MSA.PRANK.aln.With_Names.F61.M1vsM2.Ensembl78__9primates__with_taxon_id__unrooted.tre.out	NEB	M1vsM2	F61	26	C	0.998
		MSA.PRANK.aln.With_Names.F61.M1vsM2.Ensembl78__9primates__with_taxon_id__unrooted.tre.out	NEB	M1vsM2	F61	40	T	0.965
		MSA.PRANK.aln.With_Names.F61.M1vsM2.Ensembl78__9primates__with_taxon_id__unrooted.tre.out	NEB	M1vsM2	F61	44	S	0.982
		MSA.PRANK.aln.With_Names.F61.M1vsM2.Ensembl78__9primates__with_taxon_id__unrooted.tre.out	NEB	M1vsM2	F61	51	L	0.97
		MSA.PRANK.aln.With_Names.F61.M1vsM2.Ensembl78__9primates__with_taxon_id__unrooted.tre.out	NEB	M1vsM2	F61	146	A	0.996
		MSA.PRANK.aln.With_Names.F61.M1vsM2.Ensembl78__9primates__with_taxon_id__unrooted.tre.out	BEB	M1vsM2	F61	11	M	0.99
		MSA.PRANK.aln.With_Names.F61.M1vsM2.Ensembl78__9primates__with_taxon_id__unrooted.tre.out	BEB	M1vsM2	F61	17	K	0.996
		MSA.PRANK.aln.With_Names.F61.M1vsM2.Ensembl78__9primates__with_taxon_id__unrooted.tre.out	BEB	M1vsM2	F61	18	M	0.986
		MSA.PRANK.aln.With_Names.F61.M1vsM2.Ensembl78__9primates__with_taxon_id__unrooted.tre.out	BEB	M1vsM2	F61	22	G	0.995
		MSA.PRANK.aln.With_Names.F61.M1vsM2.Ensembl78__9primates__with_taxon_id__unrooted.tre.out	BEB	M1vsM2	F61	23	S	0.953
		MSA.PRANK.aln.With_Names.F61.M1vsM2.Ensembl78__9primates__with_taxon_id__unrooted.tre.out	BEB	M1vsM2	F61	25	L	0.977
		MSA.PRANK.aln.With_Names.F61.M1vsM2.Ensembl78__9primates__with_taxon_id__unrooted.tre.out	BEB	M1vsM2	F61	26	C	0.999
		MSA.PRANK.aln.With_Names.F61.M1vsM2.Ensembl78__9primates__with_taxon_id__unrooted.tre.out	BEB	M1vsM2	F61	40	T	0.992
		MSA.PRANK.aln.With_Names.F61.M1vsM2.Ensembl78__9primates__with_taxon_id__unrooted.tre.out	BEB	M1vsM2	F61	44	S	0.995
		MSA.PRANK.aln.With_Names.F61.M1vsM2.Ensembl78__9primates__with_taxon_id__unrooted.tre.out	BEB	M1vsM2	F61	51	L	0.992
		MSA.PRANK.aln.With_Names.F61.M1vsM2.Ensembl78__9primates__with_taxon_id__unrooted.tre.out	BEB	M1vsM2	F61	146	A	0.998
		MSA.PRANK.aln.With_Names.F61.M7vsM8.Ensembl78__9primates__with_taxon_id__unrooted.tre.out	NEB	M7vsM8	F61	11	M	0.956
		MSA.PRANK.aln.With_Names.F61.M7vsM8.Ensembl78__9primates__with_taxon_id__unrooted.tre.out	NEB	M7vsM8	F61	17	K	0.986
		MSA.PRANK.aln.With_Names.F61.M7vsM8.Ensembl78__9primates__with_taxon_id__unrooted.tre.out	NEB	M7vsM8	F61	22	G	0.985
		MSA.PRANK.aln.With_Names.F61.M7vsM8.Ensembl78__9primates__with_taxon_id__unrooted.tre.out	NEB	M7vsM8	F61	26	C	0.998
		MSA.PRANK.aln.With_Names.F61.M7vsM8.Ensembl78__9primates__with_taxon_id__unrooted.tre.out	NEB	M7vsM8	F61	40	T	0.965
		MSA.PRANK.aln.With_Names.F61.M7vsM8.Ensembl78__9primates__with_taxon_id__unrooted.tre.out	NEB	M7vsM8	F61	44	S	0.982
		MSA.PRANK.aln.With_Names.F61.M7vsM8.Ensembl78__9primates__with_taxon_id__unrooted.tre.out	NEB	M7vsM8	F61	51	L	0.97
		MSA.PRANK.aln.With_Names.F61.M7vsM8.Ensembl78__9primates__with_taxon_id__unrooted.tre.out	NEB	M7vsM8	F61	146	A	0.996
		MSA.PRANK.aln.With_Names.F61.M7vsM8.Ensembl78__9primates__with_taxon_id__unrooted.tre.out	BEB	M7vsM8	F61	11	M	0.995
		MSA.PRANK.aln.With_Names.F61.M7vsM8.Ensembl78__9primates__with_taxon_id__unrooted.tre.out	BEB	M7vsM8	F61	14	S	0.972
		MSA.PRANK.aln.With_Names.F61.M7vsM8.Ensembl78__9primates__with_taxon_id__unrooted.tre.out	BEB	M7vsM8	F61	17	K	0.998
		MSA.PRANK.aln.With_Names.F61.M7vsM8.Ensembl78__9primates__with_taxon_id__unrooted.tre.out	BEB	M7vsM8	F61	18	M	0.993
		MSA.PRANK.aln.With_Names.F61.M7vsM8.Ensembl78__9primates__with_taxon_id__unrooted.tre.out	BEB	M7vsM8	F61	22	G	0.998
		MSA.PRANK.aln.With_Names.F61.M7vsM8.Ensembl78__9primates__with_taxon_id__unrooted.tre.out	BEB	M7vsM8	F61	23	S	0.974
		MSA.PRANK.aln.With_Names.F61.M7vsM8.Ensembl78__9primates__with_taxon_id__unrooted.tre.out	BEB	M7vsM8	F61	25	L	0.987
		MSA.PRANK.aln.With_Names.F61.M7vsM8.Ensembl78__9primates__with_taxon_id__unrooted.tre.out	BEB	M7vsM8	F61	26	C	1
		MSA.PRANK.aln.With_Names.F61.M7vsM8.Ensembl78__9primates__with_taxon_id__unrooted.tre.out	BEB	M7vsM8	F61	40	T	0.996
		MSA.PRANK.aln.With_Names.F61.M7vsM8.Ensembl78__9primates__with_taxon_id__unrooted.tre.out	BEB	M7vsM8	F61	44	S	0.997
		MSA.PRANK.aln.With_Names.F61.M7vsM8.Ensembl78__9primates__with_taxon_id__unrooted.tre.out	BEB	M7vsM8	F61	51	L	0.996
		MSA.PRANK.aln.With_Names.F61.M7vsM8.Ensembl78__9primates__with_taxon_id__unrooted.tre.out	BEB	M7vsM8	F61	105	H	0.961
		MSA.PRANK.aln.With_Names.F61.M7vsM8.Ensembl78__9primates__with_taxon_id__unrooted.tre.out	BEB	M7vsM8	F61	109	S	0.973
		MSA.PRANK.aln.With_Names.F61.M7vsM8.Ensembl78__9primates__with_taxon_id__unrooted.tre.out	BEB	M7vsM8	F61	146	A
Perelman_et_al__9primates__unrooted	Homo sapiens	MSA.PRANK.aln.With_Names.F3x4.M1vsM2.Perelman_et_al__9primates__unrooted.tre.out	NEB	M1vsM2	F3x4	11	M	0.987
	Callithrix jacchus	MSA.PRANK.aln.With_Names.F3x4.M1vsM2.Perelman_et_al__9primates__unrooted.tre.out	NEB	M1vsM2	F3x4	17	K	0.996
	Chlorocebus sabaeus	MSA.PRANK.aln.With_Names.F3x4.M1vsM2.Perelman_et_al__9primates__unrooted.tre.out	NEB	M1vsM2	F3x4	18	M	0.981
	Gorilla gorilla	MSA.PRANK.aln.With_Names.F3x4.M1vsM2.Perelman_et_al__9primates__unrooted.tre.out	NEB	M1vsM2	F3x4	22	G	0.992
	Macaca mulatta	MSA.PRANK.aln.With_Names.F3x4.M1vsM2.Perelman_et_al__9primates__unrooted.tre.out	NEB	M1vsM2	F3x4	25	L	0.972
	Nomascus leucogenys	MSA.PRANK.aln.With_Names.F3x4.M1vsM2.Perelman_et_al__9primates__unrooted.tre.out	NEB	M1vsM2	F3x4	26	C	1
	Pan troglodytes	MSA.PRANK.aln.With_Names.F3x4.M1vsM2.Perelman_et_al__9primates__unrooted.tre.out	NEB	M1vsM2	F3x4	40	T	0.981
	Papio anubis	MSA.PRANK.aln.With_Names.F3x4.M1vsM2.Perelman_et_al__9primates__unrooted.tre.out	NEB	M1vsM2	F3x4	44	S	0.991
	Pongo abelii	MSA.PRANK.aln.With_Names.F3x4.M1vsM2.Perelman_et_al__9primates__unrooted.tre.out	NEB	M1vsM2	F3x4	51	L	0.984
		MSA.PRANK.aln.With_Names.F3x4.M1vsM2.Perelman_et_al__9primates__unrooted.tre.out	NEB	M1vsM2	F3x4	146	A	1
		MSA.PRANK.aln.With_Names.F3x4.M1vsM2.Perelman_et_al__9primates__unrooted.tre.out	BEB	M1vsM2	F3x4	11	M	0.999
		MSA.PRANK.aln.With_Names.F3x4.M1vsM2.Perelman_et_al__9primates__unrooted.tre.out	BEB	M1vsM2	F3x4	13	M	0.986
		MSA.PRANK.aln.With_Names.F3x4.M1vsM2.Perelman_et_al__9primates__unrooted.tre.out	BEB	M1vsM2	F3x4	14	S	0.992
		MSA.PRANK.aln.With_Names.F3x4.M1vsM2.Perelman_et_al__9primates__unrooted.tre.out	BEB	M1vsM2	F3x4	17	K	0.999
		MSA.PRANK.aln.With_Names.F3x4.M1vsM2.Perelman_et_al__9primates__unrooted.tre.out	BEB	M1vsM2	F3x4	18	M	0.999
		MSA.PRANK.aln.With_Names.F3x4.M1vsM2.Perelman_et_al__9primates__unrooted.tre.out	BEB	M1vsM2	F3x4	22	G	0.999
		MSA.PRANK.aln.With_Names.F3x4.M1vsM2.Perelman_et_al__9primates__unrooted.tre.out	BEB	M1vsM2	F3x4	23	S	0.99
		MSA.PRANK.aln.With_Names.F3x4.M1vsM2.Perelman_et_al__9primates__unrooted.tre.out	BEB	M1vsM2	F3x4	25	L	0.998
		MSA.PRANK.aln.With_Names.F3x4.M1vsM2.Perelman_et_al__9primates__unrooted.tre.out	BEB	M1vsM2	F3x4	26	C	1
		MSA.PRANK.aln.With_Names.F3x4.M1vsM2.Perelman_et_al__9primates__unrooted.tre.out	BEB	M1vsM2	F3x4	40	T	0.999
		MSA.PRANK.aln.With_Names.F3x4.M1vsM2.Perelman_et_al__9primates__unrooted.tre.out	BEB	M1vsM2	F3x4	44	S	0.999
		MSA.PRANK.aln.With_Names.F3x4.M1vsM2.Perelman_et_al__9primates__unrooted.tre.out	BEB	M1vsM2	F3x4	51	L	0.999
		MSA.PRANK.aln.With_Names.F3x4.M1vsM2.Perelman_et_al__9primates__unrooted.tre.out	BEB	M1vsM2	F3x4	105	H	0.989
		MSA.PRANK.aln.With_Names.F3x4.M1vsM2.Perelman_et_al__9primates__unrooted.tre.out	BEB	M1vsM2	F3x4	109	S	0.99
		MSA.PRANK.aln.With_Names.F3x4.M1vsM2.Perelman_et_al__9primates__unrooted.tre.out	BEB	M1vsM2	F3x4	146	A	1
		MSA.PRANK.aln.With_Names.F3x4.M7vsM8.Perelman_et_al__9primates__unrooted.tre.out	NEB	M7vsM8	F3x4	11	M	0.987
		MSA.PRANK.aln.With_Names.F3x4.M7vsM8.Perelman_et_al__9primates__unrooted.tre.out	NEB	M7vsM8	F3x4	17	K	0.996
		MSA.PRANK.aln.With_Names.F3x4.M7vsM8.Perelman_et_al__9primates__unrooted.tre.out	NEB	M7vsM8	F3x4	18	M	0.981
		MSA.PRANK.aln.With_Names.F3x4.M7vsM8.Perelman_et_al__9primates__unrooted.tre.out	NEB	M7vsM8	F3x4	22	G	0.992
		MSA.PRANK.aln.With_Names.F3x4.M7vsM8.Perelman_et_al__9primates__unrooted.tre.out	NEB	M7vsM8	F3x4	25	L	0.972
		MSA.PRANK.aln.With_Names.F3x4.M7vsM8.Perelman_et_al__9primates__unrooted.tre.out	NEB	M7vsM8	F3x4	26	C	1
		MSA.PRANK.aln.With_Names.F3x4.M7vsM8.Perelman_et_al__9primates__unrooted.tre.out	NEB	M7vsM8	F3x4	40	T	0.981
		MSA.PRANK.aln.With_Names.F3x4.M7vsM8.Perelman_et_al__9primates__unrooted.tre.out	NEB	M7vsM8	F3x4	44	S	0.991
		MSA.PRANK.aln.With_Names.F3x4.M7vsM8.Perelman_et_al__9primates__unrooted.tre.out	NEB	M7vsM8	F3x4	51	L	0.984
		MSA.PRANK.aln.With_Names.F3x4.M7vsM8.Perelman_et_al__9primates__unrooted.tre.out	NEB	M7vsM8	F3x4	146	A	1
		MSA.PRANK.aln.With_Names.F3x4.M7vsM8.Perelman_et_al__9primates__unrooted.tre.out	BEB	M7vsM8	F3x4	4	P	0.958
		MSA.PRANK.aln.With_Names.F3x4.M7vsM8.Perelman_et_al__9primates__unrooted.tre.out	BEB	M7vsM8	F3x4	7	P	0.96
		MSA.PRANK.aln.With_Names.F3x4.M7vsM8.Perelman_et_al__9primates__unrooted.tre.out	BEB	M7vsM8	F3x4	8	R	0.957
		MSA.PRANK.aln.With_Names.F3x4.M7vsM8.Perelman_et_al__9primates__unrooted.tre.out	BEB	M7vsM8	F3x4	11	M	1
		MSA.PRANK.aln.With_Names.F3x4.M7vsM8.Perelman_et_al__9primates__unrooted.tre.out	BEB	M7vsM8	F3x4	13	M	0.993
		MSA.PRANK.aln.With_Names.F3x4.M7vsM8.Perelman_et_al__9primates__unrooted.tre.out	BEB	M7vsM8	F3x4	14	S	0.996
		MSA.PRANK.aln.With_Names.F3x4.M7vsM8.Perelman_et_al__9primates__unrooted.tre.out	BEB	M7vsM8	F3x4	15	P	0.953
		MSA.PRANK.aln.With_Names.F3x4.M7vsM8.Perelman_et_al__9primates__unrooted.tre.out	BEB	M7vsM8	F3x4	16	A	0.959
		MSA.PRANK.aln.With_Names.F3x4.M7vsM8.Perelman_et_al__9primates__unrooted.tre.out	BEB	M7vsM8	F3x4	17	K	1
		MSA.PRANK.aln.With_Names.F3x4.M7vsM8.Perelman_et_al__9primates__unrooted.tre.out	BEB	M7vsM8	F3x4	18	M	1
		MSA.PRANK.aln.With_Names.F3x4.M7vsM8.Perelman_et_al__9primates__unrooted.tre.out	BEB	M7vsM8	F3x4	22	G	1
		MSA.PRANK.aln.With_Names.F3x4.M7vsM8.Perelman_et_al__9primates__unrooted.tre.out	BEB	M7vsM8	F3x4	23	S	0.995
		MSA.PRANK.aln.With_Names.F3x4.M7vsM8.Perelman_et_al__9primates__unrooted.tre.out	BEB	M7vsM8	F3x4	25	L	0.999
		MSA.PRANK.aln.With_Names.F3x4.M7vsM8.Perelman_et_al__9primates__unrooted.tre.out	BEB	M7vsM8	F3x4	26	C	1
		MSA.PRANK.aln.With_Names.F3x4.M7vsM8.Perelman_et_al__9primates__unrooted.tre.out	BEB	M7vsM8	F3x4	40	T	0.999
		MSA.PRANK.aln.With_Names.F3x4.M7vsM8.Perelman_et_al__9primates__unrooted.tre.out	BEB	M7vsM8	F3x4	44	S	1
		MSA.PRANK.aln.With_Names.F3x4.M7vsM8.Perelman_et_al__9primates__unrooted.tre.out	BEB	M7vsM8	F3x4	51	L	1
		MSA.PRANK.aln.With_Names.F3x4.M7vsM8.Perelman_et_al__9primates__unrooted.tre.out	BEB	M7vsM8	F3x4	105	H	0.995
		MSA.PRANK.aln.With_Names.F3x4.M7vsM8.Perelman_et_al__9primates__unrooted.tre.out	BEB	M7vsM8	F3x4	109	S	0.995
		MSA.PRANK.aln.With_Names.F3x4.M7vsM8.Perelman_et_al__9primates__unrooted.tre.out	BEB	M7vsM8	F3x4	146	A	1
		MSA.PRANK.aln.With_Names.F61.M1vsM2.Perelman_et_al__9primates__unrooted.tre.out	NEB	M1vsM2	F61	11	M	0.983
		MSA.PRANK.aln.With_Names.F61.M1vsM2.Perelman_et_al__9primates__unrooted.tre.out	NEB	M1vsM2	F61	17	K	0.996
		MSA.PRANK.aln.With_Names.F61.M1vsM2.Perelman_et_al__9primates__unrooted.tre.out	NEB	M1vsM2	F61	18	M	0.975
		MSA.PRANK.aln.With_Names.F61.M1vsM2.Perelman_et_al__9primates__unrooted.tre.out	NEB	M1vsM2	F61	22	G	0.996
		MSA.PRANK.aln.With_Names.F61.M1vsM2.Perelman_et_al__9primates__unrooted.tre.out	NEB	M1vsM2	F61	25	L	0.956
		MSA.PRANK.aln.With_Names.F61.M1vsM2.Perelman_et_al__9primates__unrooted.tre.out	NEB	M1vsM2	F61	26	C	1
		MSA.PRANK.aln.With_Names.F61.M1vsM2.Perelman_et_al__9primates__unrooted.tre.out	NEB	M1vsM2	F61	40	T	0.988
		MSA.PRANK.aln.With_Names.F61.M1vsM2.Perelman_et_al__9primates__unrooted.tre.out	NEB	M1vsM2	F61	44	S	0.995
		MSA.PRANK.aln.With_Names.F61.M1vsM2.Perelman_et_al__9primates__unrooted.tre.out	NEB	M1vsM2	F61	51	L	0.99
		MSA.PRANK.aln.With_Names.F61.M1vsM2.Perelman_et_al__9primates__unrooted.tre.out	NEB	M1vsM2	F61	146	A	0.999
		MSA.PRANK.aln.With_Names.F61.M1vsM2.Perelman_et_al__9primates__unrooted.tre.out	BEB	M1vsM2	F61	11	M	0.998
		MSA.PRANK.aln.With_Names.F61.M1vsM2.Perelman_et_al__9primates__unrooted.tre.out	BEB	M1vsM2	F61	13	M	0.982
		MSA.PRANK.aln.With_Names.F61.M1vsM2.Perelman_et_al__9primates__unrooted.tre.out	BEB	M1vsM2	F61	14	S	0.99
		MSA.PRANK.aln.With_Names.F61.M1vsM2.Perelman_et_al__9primates__unrooted.tre.out	BEB	M1vsM2	F61	17	K	0.999
		MSA.PRANK.aln.With_Names.F61.M1vsM2.Perelman_et_al__9primates__unrooted.tre.out	BEB	M1vsM2	F61	18	M	0.998
		MSA.PRANK.aln.With_Names.F61.M1vsM2.Perelman_et_al__9primates__unrooted.tre.out	BEB	M1vsM2	F61	22	G	0.999
		MSA.PRANK.aln.With_Names.F61.M1vsM2.Perelman_et_al__9primates__unrooted.tre.out	BEB	M1vsM2	F61	23	S	0.99
		MSA.PRANK.aln.With_Names.F61.M1vsM2.Perelman_et_al__9primates__unrooted.tre.out	BEB	M1vsM2	F61	25	L	0.997
		MSA.PRANK.aln.With_Names.F61.M1vsM2.Perelman_et_al__9primates__unrooted.tre.out	BEB	M1vsM2	F61	26	C	1
		MSA.PRANK.aln.With_Names.F61.M1vsM2.Perelman_et_al__9primates__unrooted.tre.out	BEB	M1vsM2	F61	40	T	0.999
		MSA.PRANK.aln.With_Names.F61.M1vsM2.Perelman_et_al__9primates__unrooted.tre.out	BEB	M1vsM2	F61	44	S	0.999
		MSA.PRANK.aln.With_Names.F61.M1vsM2.Perelman_et_al__9primates__unrooted.tre.out	BEB	M1vsM2	F61	51	L	0.999
		MSA.PRANK.aln.With_Names.F61.M1vsM2.Perelman_et_al__9primates__unrooted.tre.out	BEB	M1vsM2	F61	105	H	0.987
		MSA.PRANK.aln.With_Names.F61.M1vsM2.Perelman_et_al__9primates__unrooted.tre.out	BEB	M1vsM2	F61	109	S	0.99
		MSA.PRANK.aln.With_Names.F61.M1vsM2.Perelman_et_al__9primates__unrooted.tre.out	BEB	M1vsM2	F61	146	A	1
		MSA.PRANK.aln.With_Names.F61.M7vsM8.Perelman_et_al__9primates__unrooted.tre.out	NEB	M7vsM8	F61	11	M	0.983
		MSA.PRANK.aln.With_Names.F61.M7vsM8.Perelman_et_al__9primates__unrooted.tre.out	NEB	M7vsM8	F61	17	K	0.996
		MSA.PRANK.aln.With_Names.F61.M7vsM8.Perelman_et_al__9primates__unrooted.tre.out	NEB	M7vsM8	F61	18	M	0.975
		MSA.PRANK.aln.With_Names.F61.M7vsM8.Perelman_et_al__9primates__unrooted.tre.out	NEB	M7vsM8	F61	22	G	0.996
		MSA.PRANK.aln.With_Names.F61.M7vsM8.Perelman_et_al__9primates__unrooted.tre.out	NEB	M7vsM8	F61	25	L	0.955
		MSA.PRANK.aln.With_Names.F61.M7vsM8.Perelman_et_al__9primates__unrooted.tre.out	NEB	M7vsM8	F61	26	C	1
		MSA.PRANK.aln.With_Names.F61.M7vsM8.Perelman_et_al__9primates__unrooted.tre.out	NEB	M7vsM8	F61	40	T	0.988
		MSA.PRANK.aln.With_Names.F61.M7vsM8.Perelman_et_al__9primates__unrooted.tre.out	NEB	M7vsM8	F61	44	S	0.995
		MSA.PRANK.aln.With_Names.F61.M7vsM8.Perelman_et_al__9primates__unrooted.tre.out	NEB	M7vsM8	F61	51	L	0.99
		MSA.PRANK.aln.With_Names.F61.M7vsM8.Perelman_et_al__9primates__unrooted.tre.out	NEB	M7vsM8	F61	146	A	0.999
		MSA.PRANK.aln.With_Names.F61.M7vsM8.Perelman_et_al__9primates__unrooted.tre.out	BEB	M7vsM8	F61	4	P	0.954
		MSA.PRANK.aln.With_Names.F61.M7vsM8.Perelman_et_al__9primates__unrooted.tre.out	BEB	M7vsM8	F61	7	P	0.956
		MSA.PRANK.aln.With_Names.F61.M7vsM8.Perelman_et_al__9primates__unrooted.tre.out	BEB	M7vsM8	F61	11	M	0.999
		MSA.PRANK.aln.With_Names.F61.M7vsM8.Perelman_et_al__9primates__unrooted.tre.out	BEB	M7vsM8	F61	13	M	0.992
		MSA.PRANK.aln.With_Names.F61.M7vsM8.Perelman_et_al__9primates__unrooted.tre.out	BEB	M7vsM8	F61	14	S	0.995
		MSA.PRANK.aln.With_Names.F61.M7vsM8.Perelman_et_al__9primates__unrooted.tre.out	BEB	M7vsM8	F61	15	P	0.959
		MSA.PRANK.aln.With_Names.F61.M7vsM8.Perelman_et_al__9primates__unrooted.tre.out	BEB	M7vsM8	F61	16	A	0.951
		MSA.PRANK.aln.With_Names.F61.M7vsM8.Perelman_et_al__9primates__unrooted.tre.out	BEB	M7vsM8	F61	17	K	1
		MSA.PRANK.aln.With_Names.F61.M7vsM8.Perelman_et_al__9primates__unrooted.tre.out	BEB	M7vsM8	F61	18	M	0.999
		MSA.PRANK.aln.With_Names.F61.M7vsM8.Perelman_et_al__9primates__unrooted.tre.out	BEB	M7vsM8	F61	22	G	1
		MSA.PRANK.aln.With_Names.F61.M7vsM8.Perelman_et_al__9primates__unrooted.tre.out	BEB	M7vsM8	F61	23	S	0.996
		MSA.PRANK.aln.With_Names.F61.M7vsM8.Perelman_et_al__9primates__unrooted.tre.out	BEB	M7vsM8	F61	25	L	0.999
		MSA.PRANK.aln.With_Names.F61.M7vsM8.Perelman_et_al__9primates__unrooted.tre.out	BEB	M7vsM8	F61	26	C	1
		MSA.PRANK.aln.With_Names.F61.M7vsM8.Perelman_et_al__9primates__unrooted.tre.out	BEB	M7vsM8	F61	33	A	0.958
		MSA.PRANK.aln.With_Names.F61.M7vsM8.Perelman_et_al__9primates__unrooted.tre.out	BEB	M7vsM8	F61	37	I	0.955
		MSA.PRANK.aln.With_Names.F61.M7vsM8.Perelman_et_al__9primates__unrooted.tre.out	BEB	M7vsM8	F61	40	T	1
		MSA.PRANK.aln.With_Names.F61.M7vsM8.Perelman_et_al__9primates__unrooted.tre.out	BEB	M7vsM8	F61	44	S	1
		MSA.PRANK.aln.With_Names.F61.M7vsM8.Perelman_et_al__9primates__unrooted.tre.out	BEB	M7vsM8	F61	51	L	1
		MSA.PRANK.aln.With_Names.F61.M7vsM8.Perelman_et_al__9primates__unrooted.tre.out	BEB	M7vsM8	F61	85	A	0.951
		MSA.PRANK.aln.With_Names.F61.M7vsM8.Perelman_et_al__9primates__unrooted.tre.out	BEB	M7vsM8	F61	105	H	0.994
		MSA.PRANK.aln.With_Names.F61.M7vsM8.Perelman_et_al__9primates__unrooted.tre.out	BEB	M7vsM8	F61	109	S	0.996
		MSA.PRANK.aln.With_Names.F61.M7vsM8.Perelman_et_al__9primates__unrooted.tre.out	BEB	M7vsM8	F61	146	A	1
		MSA.PRANK.aln.With_Names.F3x4.M1vsM2.Perelman_et_al__9primates__unrooted.tre.out	NEB	M1vsM2	F3x4	11	M	0.987
		MSA.PRANK.aln.With_Names.F3x4.M1vsM2.Perelman_et_al__9primates__unrooted.tre.out	NEB	M1vsM2	F3x4	17	K	0.996
		MSA.PRANK.aln.With_Names.F3x4.M1vsM2.Perelman_et_al__9primates__unrooted.tre.out	NEB	M1vsM2	F3x4	18	M	0.981
		MSA.PRANK.aln.With_Names.F3x4.M1vsM2.Perelman_et_al__9primates__unrooted.tre.out	NEB	M1vsM2	F3x4	22	G	0.992
		MSA.PRANK.aln.With_Names.F3x4.M1vsM2.Perelman_et_al__9primates__unrooted.tre.out	NEB	M1vsM2	F3x4	25	L	0.972
		MSA.PRANK.aln.With_Names.F3x4.M1vsM2.Perelman_et_al__9primates__unrooted.tre.out	NEB	M1vsM2	F3x4	26	C	1
		MSA.PRANK.aln.With_Names.F3x4.M1vsM2.Perelman_et_al__9primates__unrooted.tre.out	NEB	M1vsM2	F3x4	40	T	0.981
		MSA.PRANK.aln.With_Names.F3x4.M1vsM2.Perelman_et_al__9primates__unrooted.tre.out	NEB	M1vsM2	F3x4	44	S	0.991
		MSA.PRANK.aln.With_Names.F3x4.M1vsM2.Perelman_et_al__9primates__unrooted.tre.out	NEB	M1vsM2	F3x4	51	L	0.984
		MSA.PRANK.aln.With_Names.F3x4.M1vsM2.Perelman_et_al__9primates__unrooted.tre.out	NEB	M1vsM2	F3x4	146	A	1
		MSA.PRANK.aln.With_Names.F3x4.M1vsM2.Perelman_et_al__9primates__unrooted.tre.out	BEB	M1vsM2	F3x4	11	M	0.999
		MSA.PRANK.aln.With_Names.F3x4.M1vsM2.Perelman_et_al__9primates__unrooted.tre.out	BEB	M1vsM2	F3x4	13	M	0.985
		MSA.PRANK.aln.With_Names.F3x4.M1vsM2.Perelman_et_al__9primates__unrooted.tre.out	BEB	M1vsM2	F3x4	14	S	0.992
		MSA.PRANK.aln.With_Names.F3x4.M1vsM2.Perelman_et_al__9primates__unrooted.tre.out	BEB	M1vsM2	F3x4	17	K	0.999
		MSA.PRANK.aln.With_Names.F3x4.M1vsM2.Perelman_et_al__9primates__unrooted.tre.out	BEB	M1vsM2	F3x4	18	M	0.999
		MSA.PRANK.aln.With_Names.F3x4.M1vsM2.Perelman_et_al__9primates__unrooted.tre.out	BEB	M1vsM2	F3x4	22	G	0.999
		MSA.PRANK.aln.With_Names.F3x4.M1vsM2.Perelman_et_al__9primates__unrooted.tre.out	BEB	M1vsM2	F3x4	23	S	0.99
		MSA.PRANK.aln.With_Names.F3x4.M1vsM2.Perelman_et_al__9primates__unrooted.tre.out	BEB	M1vsM2	F3x4	25	L	0.998
		MSA.PRANK.aln.With_Names.F3x4.M1vsM2.Perelman_et_al__9primates__unrooted.tre.out	BEB	M1vsM2	F3x4	26	C	1
		MSA.PRANK.aln.With_Names.F3x4.M1vsM2.Perelman_et_al__9primates__unrooted.tre.out	BEB	M1vsM2	F3x4	40	T	0.999
		MSA.PRANK.aln.With_Names.F3x4.M1vsM2.Perelman_et_al__9primates__unrooted.tre.out	BEB	M1vsM2	F3x4	44	S	0.999
		MSA.PRANK.aln.With_Names.F3x4.M1vsM2.Perelman_et_al__9primates__unrooted.tre.out	BEB	M1vsM2	F3x4	51	L	0.999
		MSA.PRANK.aln.With_Names.F3x4.M1vsM2.Perelman_et_al__9primates__unrooted.tre.out	BEB	M1vsM2	F3x4	105	H	0.988
		MSA.PRANK.aln.With_Names.F3x4.M1vsM2.Perelman_et_al__9primates__unrooted.tre.out	BEB	M1vsM2	F3x4	109	S	0.99
		MSA.PRANK.aln.With_Names.F3x4.M1vsM2.Perelman_et_al__9primates__unrooted.tre.out	BEB	M1vsM2	F3x4	146	A	1
		MSA.PRANK.aln.With_Names.F3x4.M7vsM8.Perelman_et_al__9primates__unrooted.tre.out	NEB	M7vsM8	F3x4	11	M	0.987
		MSA.PRANK.aln.With_Names.F3x4.M7vsM8.Perelman_et_al__9primates__unrooted.tre.out	NEB	M7vsM8	F3x4	17	K	0.996
		MSA.PRANK.aln.With_Names.F3x4.M7vsM8.Perelman_et_al__9primates__unrooted.tre.out	NEB	M7vsM8	F3x4	18	M	0.981
		MSA.PRANK.aln.With_Names.F3x4.M7vsM8.Perelman_et_al__9primates__unrooted.tre.out	NEB	M7vsM8	F3x4	22	G	0.992
		MSA.PRANK.aln.With_Names.F3x4.M7vsM8.Perelman_et_al__9primates__unrooted.tre.out	NEB	M7vsM8	F3x4	25	L	0.972
		MSA.PRANK.aln.With_Names.F3x4.M7vsM8.Perelman_et_al__9primates__unrooted.tre.out	NEB	M7vsM8	F3x4	26	C	1
		MSA.PRANK.aln.With_Names.F3x4.M7vsM8.Perelman_et_al__9primates__unrooted.tre.out	NEB	M7vsM8	F3x4	40	T	0.981
		MSA.PRANK.aln.With_Names.F3x4.M7vsM8.Perelman_et_al__9primates__unrooted.tre.out	NEB	M7vsM8	F3x4	44	S	0.991
		MSA.PRANK.aln.With_Names.F3x4.M7vsM8.Perelman_et_al__9primates__unrooted.tre.out	NEB	M7vsM8	F3x4	51	L	0.984
		MSA.PRANK.aln.With_Names.F3x4.M7vsM8.Perelman_et_al__9primates__unrooted.tre.out	NEB	M7vsM8	F3x4	146	A	1
		MSA.PRANK.aln.With_Names.F3x4.M7vsM8.Perelman_et_al__9primates__unrooted.tre.out	BEB	M7vsM8	F3x4	4	P	0.959
		MSA.PRANK.aln.With_Names.F3x4.M7vsM8.Perelman_et_al__9primates__unrooted.tre.out	BEB	M7vsM8	F3x4	7	P	0.961
		MSA.PRANK.aln.With_Names.F3x4.M7vsM8.Perelman_et_al__9primates__unrooted.tre.out	BEB	M7vsM8	F3x4	8	R	0.959
		MSA.PRANK.aln.With_Names.F3x4.M7vsM8.Perelman_et_al__9primates__unrooted.tre.out	BEB	M7vsM8	F3x4	11	M	1
		MSA.PRANK.aln.With_Names.F3x4.M7vsM8.Perelman_et_al__9primates__unrooted.tre.out	BEB	M7vsM8	F3x4	13	M	0.993
		MSA.PRANK.aln.With_Names.F3x4.M7vsM8.Perelman_et_al__9primates__unrooted.tre.out	BEB	M7vsM8	F3x4	14	S	0.996
		MSA.PRANK.aln.With_Names.F3x4.M7vsM8.Perelman_et_al__9primates__unrooted.tre.out	BEB	M7vsM8	F3x4	15	P	0.955
		MSA.PRANK.aln.With_Names.F3x4.M7vsM8.Perelman_et_al__9primates__unrooted.tre.out	BEB	M7vsM8	F3x4	16	A	0.961
		MSA.PRANK.aln.With_Names.F3x4.M7vsM8.Perelman_et_al__9primates__unrooted.tre.out	BEB	M7vsM8	F3x4	17	K	1
		MSA.PRANK.aln.With_Names.F3x4.M7vsM8.Perelman_et_al__9primates__unrooted.tre.out	BEB	M7vsM8	F3x4	18	M	1
		MSA.PRANK.aln.With_Names.F3x4.M7vsM8.Perelman_et_al__9primates__unrooted.tre.out	BEB	M7vsM8	F3x4	20	I	0.951
		MSA.PRANK.aln.With_Names.F3x4.M7vsM8.Perelman_et_al__9primates__unrooted.tre.out	BEB	M7vsM8	F3x4	22	G	1
		MSA.PRANK.aln.With_Names.F3x4.M7vsM8.Perelman_et_al__9primates__unrooted.tre.out	BEB	M7vsM8	F3x4	23	S	0.995
		MSA.PRANK.aln.With_Names.F3x4.M7vsM8.Perelman_et_al__9primates__unrooted.tre.out	BEB	M7vsM8	F3x4	25	L	0.999
		MSA.PRANK.aln.With_Names.F3x4.M7vsM8.Perelman_et_al__9primates__unrooted.tre.out	BEB	M7vsM8	F3x4	26	C	1
		MSA.PRANK.aln.With_Names.F3x4.M7vsM8.Perelman_et_al__9primates__unrooted.tre.out	BEB	M7vsM8	F3x4	40	T	0.999
		MSA.PRANK.aln.With_Names.F3x4.M7vsM8.Perelman_et_al__9primates__unrooted.tre.out	BEB	M7vsM8	F3x4	44	S	1
		MSA.PRANK.aln.With_Names.F3x4.M7vsM8.Perelman_et_al__9primates__unrooted.tre.out	BEB	M7vsM8	F3x4	51	L	1
		MSA.PRANK.aln.With_Names.F3x4.M7vsM8.Perelman_et_al__9primates__unrooted.tre.out	BEB	M7vsM8	F3x4	105	H	0.994
		MSA.PRANK.aln.With_Names.F3x4.M7vsM8.Perelman_et_al__9primates__unrooted.tre.out	BEB	M7vsM8	F3x4	107	T	0.951
		MSA.PRANK.aln.With_Names.F3x4.M7vsM8.Perelman_et_al__9primates__unrooted.tre.out	BEB	M7vsM8	F3x4	109	S	0.995
		MSA.PRANK.aln.With_Names.F3x4.M7vsM8.Perelman_et_al__9primates__unrooted.tre.out	BEB	M7vsM8	F3x4	146	A	1
		MSA.PRANK.aln.With_Names.F61.M1vsM2.Perelman_et_al__9primates__unrooted.tre.out	NEB	M1vsM2	F61	11	M	0.983
		MSA.PRANK.aln.With_Names.F61.M1vsM2.Perelman_et_al__9primates__unrooted.tre.out	NEB	M1vsM2	F61	17	K	0.996
		MSA.PRANK.aln.With_Names.F61.M1vsM2.Perelman_et_al__9primates__unrooted.tre.out	NEB	M1vsM2	F61	18	M	0.975
		MSA.PRANK.aln.With_Names.F61.M1vsM2.Perelman_et_al__9primates__unrooted.tre.out	NEB	M1vsM2	F61	22	G	0.996
		MSA.PRANK.aln.With_Names.F61.M1vsM2.Perelman_et_al__9primates__unrooted.tre.out	NEB	M1vsM2	F61	25	L	0.956
		MSA.PRANK.aln.With_Names.F61.M1vsM2.Perelman_et_al__9primates__unrooted.tre.out	NEB	M1vsM2	F61	26	C	1
		MSA.PRANK.aln.With_Names.F61.M1vsM2.Perelman_et_al__9primates__unrooted.tre.out	NEB	M1vsM2	F61	40	T	0.988
		MSA.PRANK.aln.With_Names.F61.M1vsM2.Perelman_et_al__9primates__unrooted.tre.out	NEB	M1vsM2	F61	44	S	0.995
		MSA.PRANK.aln.With_Names.F61.M1vsM2.Perelman_et_al__9primates__unrooted.tre.out	NEB	M1vsM2	F61	51	L	0.99
		MSA.PRANK.aln.With_Names.F61.M1vsM2.Perelman_et_al__9primates__unrooted.tre.out	NEB	M1vsM2	F61	146	A	0.999
		MSA.PRANK.aln.With_Names.F61.M1vsM2.Perelman_et_al__9primates__unrooted.tre.out	BEB	M1vsM2	F61	11	M	0.998
		MSA.PRANK.aln.With_Names.F61.M1vsM2.Perelman_et_al__9primates__unrooted.tre.out	BEB	M1vsM2	F61	13	M	0.98
		MSA.PRANK.aln.With_Names.F61.M1vsM2.Perelman_et_al__9primates__unrooted.tre.out	BEB	M1vsM2	F61	14	S	0.989
		MSA.PRANK.aln.With_Names.F61.M1vsM2.Perelman_et_al__9primates__unrooted.tre.out	BEB	M1vsM2	F61	17	K	0.999
		MSA.PRANK.aln.With_Names.F61.M1vsM2.Perelman_et_al__9primates__unrooted.tre.out	BEB	M1vsM2	F61	18	M	0.998
		MSA.PRANK.aln.With_Names.F61.M1vsM2.Perelman_et_al__9primates__unrooted.tre.out	BEB	M1vsM2	F61	22	G	0.999
		MSA.PRANK.aln.With_Names.F61.M1vsM2.Perelman_et_al__9primates__unrooted.tre.out	BEB	M1vsM2	F61	23	S	0.989
		MSA.PRANK.aln.With_Names.F61.M1vsM2.Perelman_et_al__9primates__unrooted.tre.out	BEB	M1vsM2	F61	25	L	0.997
		MSA.PRANK.aln.With_Names.F61.M1vsM2.Perelman_et_al__9primates__unrooted.tre.out	BEB	M1vsM2	F61	26	C	1
		MSA.PRANK.aln.With_Names.F61.M1vsM2.Perelman_et_al__9primates__unrooted.tre.out	BEB	M1vsM2	F61	40	T	0.999
		MSA.PRANK.aln.With_Names.F61.M1vsM2.Perelman_et_al__9primates__unrooted.tre.out	BEB	M1vsM2	F61	44	S	0.999
		MSA.PRANK.aln.With_Names.F61.M1vsM2.Perelman_et_al__9primates__unrooted.tre.out	BEB	M1vsM2	F61	51	L	0.999
		MSA.PRANK.aln.With_Names.F61.M1vsM2.Perelman_et_al__9primates__unrooted.tre.out	BEB	M1vsM2	F61	105	H	0.985
		MSA.PRANK.aln.With_Names.F61.M1vsM2.Perelman_et_al__9primates__unrooted.tre.out	BEB	M1vsM2	F61	109	S	0.989
		MSA.PRANK.aln.With_Names.F61.M1vsM2.Perelman_et_al__9primates__unrooted.tre.out	BEB	M1vsM2	F61	146	A	1
		MSA.PRANK.aln.With_Names.F61.M7vsM8.Perelman_et_al__9primates__unrooted.tre.out	NEB	M7vsM8	F61	11	M	0.983
		MSA.PRANK.aln.With_Names.F61.M7vsM8.Perelman_et_al__9primates__unrooted.tre.out	NEB	M7vsM8	F61	17	K	0.996
		MSA.PRANK.aln.With_Names.F61.M7vsM8.Perelman_et_al__9primates__unrooted.tre.out	NEB	M7vsM8	F61	18	M	0.975
		MSA.PRANK.aln.With_Names.F61.M7vsM8.Perelman_et_al__9primates__unrooted.tre.out	NEB	M7vsM8	F61	22	G	0.996
		MSA.PRANK.aln.With_Names.F61.M7vsM8.Perelman_et_al__9primates__unrooted.tre.out	NEB	M7vsM8	F61	25	L	0.955
		MSA.PRANK.aln.With_Names.F61.M7vsM8.Perelman_et_al__9primates__unrooted.tre.out	NEB	M7vsM8	F61	26	C	1
		MSA.PRANK.aln.With_Names.F61.M7vsM8.Perelman_et_al__9primates__unrooted.tre.out	NEB	M7vsM8	F61	40	T	0.988
		MSA.PRANK.aln.With_Names.F61.M7vsM8.Perelman_et_al__9primates__unrooted.tre.out	NEB	M7vsM8	F61	44	S	0.995
		MSA.PRANK.aln.With_Names.F61.M7vsM8.Perelman_et_al__9primates__unrooted.tre.out	NEB	M7vsM8	F61	51	L	0.99
		MSA.PRANK.aln.With_Names.F61.M7vsM8.Perelman_et_al__9primates__unrooted.tre.out	NEB	M7vsM8	F61	146	A	0.999
		MSA.PRANK.aln.With_Names.F61.M7vsM8.Perelman_et_al__9primates__unrooted.tre.out	BEB	M7vsM8	F61	7	P	0.951
		MSA.PRANK.aln.With_Names.F61.M7vsM8.Perelman_et_al__9primates__unrooted.tre.out	BEB	M7vsM8	F61	11	M	0.999
		MSA.PRANK.aln.With_Names.F61.M7vsM8.Perelman_et_al__9primates__unrooted.tre.out	BEB	M7vsM8	F61	13	M	0.99
		MSA.PRANK.aln.With_Names.F61.M7vsM8.Perelman_et_al__9primates__unrooted.tre.out	BEB	M7vsM8	F61	14	S	0.994
		MSA.PRANK.aln.With_Names.F61.M7vsM8.Perelman_et_al__9primates__unrooted.tre.out	BEB	M7vsM8	F61	15	P	0.954
		MSA.PRANK.aln.With_Names.F61.M7vsM8.Perelman_et_al__9primates__unrooted.tre.out	BEB	M7vsM8	F61	17	K	1
		MSA.PRANK.aln.With_Names.F61.M7vsM8.Perelman_et_al__9primates__unrooted.tre.out	BEB	M7vsM8	F61	18	M	0.999
		MSA.PRANK.aln.With_Names.F61.M7vsM8.Perelman_et_al__9primates__unrooted.tre.out	BEB	M7vsM8	F61	22	G	1
		MSA.PRANK.aln.With_Names.F61.M7vsM8.Perelman_et_al__9primates__unrooted.tre.out	BEB	M7vsM8	F61	23	S	0.995
		MSA.PRANK.aln.With_Names.F61.M7vsM8.Perelman_et_al__9primates__unrooted.tre.out	BEB	M7vsM8	F61	25	L	0.998
		MSA.PRANK.aln.With_Names.F61.M7vsM8.Perelman_et_al__9primates__unrooted.tre.out	BEB	M7vsM8	F61	26	C	1
		MSA.PRANK.aln.With_Names.F61.M7vsM8.Perelman_et_al__9primates__unrooted.tre.out	BEB	M7vsM8	F61	33	A	0.954
		MSA.PRANK.aln.With_Names.F61.M7vsM8.Perelman_et_al__9primates__unrooted.tre.out	BEB	M7vsM8	F61	40	T	0.999
		MSA.PRANK.aln.With_Names.F61.M7vsM8.Perelman_et_al__9primates__unrooted.tre.out	BEB	M7vsM8	F61	44	S	1
		MSA.PRANK.aln.With_Names.F61.M7vsM8.Perelman_et_al__9primates__unrooted.tre.out	BEB	M7vsM8	F61	51	L	0.999
		MSA.PRANK.aln.With_Names.F61.M7vsM8.Perelman_et_al__9primates__unrooted.tre.out	BEB	M7vsM8	F61	105	H	0.993
		MSA.PRANK.aln.With_Names.F61.M7vsM8.Perelman_et_al__9primates__unrooted.tre.out	BEB	M7vsM8	F61	109	S	0.995
		MSA.PRANK.aln.With_Names.F61.M7vsM8.Perelman_et_al__9primates__unrooted.tre.out	BEB	M7vsM8	F61	146	A	1
		MSA.PRANK.aln.With_Names.F3x4.M1vsM2.Perelman_et_al__9primates__unrooted.tre.out	NEB	M1vsM2	F3x4	11	M	0.987
		MSA.PRANK.aln.With_Names.F3x4.M1vsM2.Perelman_et_al__9primates__unrooted.tre.out	NEB	M1vsM2	F3x4	17	K	0.996
		MSA.PRANK.aln.With_Names.F3x4.M1vsM2.Perelman_et_al__9primates__unrooted.tre.out	NEB	M1vsM2	F3x4	18	M	0.981
		MSA.PRANK.aln.With_Names.F3x4.M1vsM2.Perelman_et_al__9primates__unrooted.tre.out	NEB	M1vsM2	F3x4	22	G	0.992
		MSA.PRANK.aln.With_Names.F3x4.M1vsM2.Perelman_et_al__9primates__unrooted.tre.out	NEB	M1vsM2	F3x4	25	L	0.972
		MSA.PRANK.aln.With_Names.F3x4.M1vsM2.Perelman_et_al__9primates__unrooted.tre.out	NEB	M1vsM2	F3x4	26	C	1
		MSA.PRANK.aln.With_Names.F3x4.M1vsM2.Perelman_et_al__9primates__unrooted.tre.out	NEB	M1vsM2	F3x4	40	T	0.981
		MSA.PRANK.aln.With_Names.F3x4.M1vsM2.Perelman_et_al__9primates__unrooted.tre.out	NEB	M1vsM2	F3x4	44	S	0.991
		MSA.PRANK.aln.With_Names.F3x4.M1vsM2.Perelman_et_al__9primates__unrooted.tre.out	NEB	M1vsM2	F3x4	51	L	0.984
		MSA.PRANK.aln.With_Names.F3x4.M1vsM2.Perelman_et_al__9primates__unrooted.tre.out	NEB	M1vsM2	F3x4	146	A	1
		MSA.PRANK.aln.With_Names.F3x4.M1vsM2.Perelman_et_al__9primates__unrooted.tre.out	BEB	M1vsM2	F3x4	11	M	0.999
		MSA.PRANK.aln.With_Names.F3x4.M1vsM2.Perelman_et_al__9primates__unrooted.tre.out	BEB	M1vsM2	F3x4	13	M	0.985
		MSA.PRANK.aln.With_Names.F3x4.M1vsM2.Perelman_et_al__9primates__unrooted.tre.out	BEB	M1vsM2	F3x4	14	S	0.992
		MSA.PRANK.aln.With_Names.F3x4.M1vsM2.Perelman_et_al__9primates__unrooted.tre.out	BEB	M1vsM2	F3x4	17	K	0.999
		MSA.PRANK.aln.With_Names.F3x4.M1vsM2.Perelman_et_al__9primates__unrooted.tre.out	BEB	M1vsM2	F3x4	18	M	0.999
		MSA.PRANK.aln.With_Names.F3x4.M1vsM2.Perelman_et_al__9primates__unrooted.tre.out	BEB	M1vsM2	F3x4	22	G	0.999
		MSA.PRANK.aln.With_Names.F3x4.M1vsM2.Perelman_et_al__9primates__unrooted.tre.out	BEB	M1vsM2	F3x4	23	S	0.99
		MSA.PRANK.aln.With_Names.F3x4.M1vsM2.Perelman_et_al__9primates__unrooted.tre.out	BEB	M1vsM2	F3x4	25	L	0.998
		MSA.PRANK.aln.With_Names.F3x4.M1vsM2.Perelman_et_al__9primates__unrooted.tre.out	BEB	M1vsM2	F3x4	26	C	1
		MSA.PRANK.aln.With_Names.F3x4.M1vsM2.Perelman_et_al__9primates__unrooted.tre.out	BEB	M1vsM2	F3x4	40	T	0.999
		MSA.PRANK.aln.With_Names.F3x4.M1vsM2.Perelman_et_al__9primates__unrooted.tre.out	BEB	M1vsM2	F3x4	44	S	0.999
		MSA.PRANK.aln.With_Names.F3x4.M1vsM2.Perelman_et_al__9primates__unrooted.tre.out	BEB	M1vsM2	F3x4	51	L	0.999
		MSA.PRANK.aln.With_Names.F3x4.M1vsM2.Perelman_et_al__9primates__unrooted.tre.out	BEB	M1vsM2	F3x4	105	H	0.988
		MSA.PRANK.aln.With_Names.F3x4.M1vsM2.Perelman_et_al__9primates__unrooted.tre.out	BEB	M1vsM2	F3x4	109	S	0.99
		MSA.PRANK.aln.With_Names.F3x4.M1vsM2.Perelman_et_al__9primates__unrooted.tre.out	BEB	M1vsM2	F3x4	146	A	1
		MSA.PRANK.aln.With_Names.F3x4.M7vsM8.Perelman_et_al__9primates__unrooted.tre.out	NEB	M7vsM8	F3x4	11	M	0.987
		MSA.PRANK.aln.With_Names.F3x4.M7vsM8.Perelman_et_al__9primates__unrooted.tre.out	NEB	M7vsM8	F3x4	17	K	0.996
		MSA.PRANK.aln.With_Names.F3x4.M7vsM8.Perelman_et_al__9primates__unrooted.tre.out	NEB	M7vsM8	F3x4	18	M	0.981
		MSA.PRANK.aln.With_Names.F3x4.M7vsM8.Perelman_et_al__9primates__unrooted.tre.out	NEB	M7vsM8	F3x4	22	G	0.992
		MSA.PRANK.aln.With_Names.F3x4.M7vsM8.Perelman_et_al__9primates__unrooted.tre.out	NEB	M7vsM8	F3x4	25	L	0.972
		MSA.PRANK.aln.With_Names.F3x4.M7vsM8.Perelman_et_al__9primates__unrooted.tre.out	NEB	M7vsM8	F3x4	26	C	1
		MSA.PRANK.aln.With_Names.F3x4.M7vsM8.Perelman_et_al__9primates__unrooted.tre.out	NEB	M7vsM8	F3x4	40	T	0.981
		MSA.PRANK.aln.With_Names.F3x4.M7vsM8.Perelman_et_al__9primates__unrooted.tre.out	NEB	M7vsM8	F3x4	44	S	0.991
		MSA.PRANK.aln.With_Names.F3x4.M7vsM8.Perelman_et_al__9primates__unrooted.tre.out	NEB	M7vsM8	F3x4	51	L	0.984
		MSA.PRANK.aln.With_Names.F3x4.M7vsM8.Perelman_et_al__9primates__unrooted.tre.out	NEB	M7vsM8	F3x4	146	A	1
		MSA.PRANK.aln.With_Names.F3x4.M7vsM8.Perelman_et_al__9primates__unrooted.tre.out	BEB	M7vsM8	F3x4	4	P	0.959
		MSA.PRANK.aln.With_Names.F3x4.M7vsM8.Perelman_et_al__9primates__unrooted.tre.out	BEB	M7vsM8	F3x4	7	P	0.961
		MSA.PRANK.aln.With_Names.F3x4.M7vsM8.Perelman_et_al__9primates__unrooted.tre.out	BEB	M7vsM8	F3x4	8	R	0.959
		MSA.PRANK.aln.With_Names.F3x4.M7vsM8.Perelman_et_al__9primates__unrooted.tre.out	BEB	M7vsM8	F3x4	11	M	1
		MSA.PRANK.aln.With_Names.F3x4.M7vsM8.Perelman_et_al__9primates__unrooted.tre.out	BEB	M7vsM8	F3x4	13	M	0.993
		MSA.PRANK.aln.With_Names.F3x4.M7vsM8.Perelman_et_al__9primates__unrooted.tre.out	BEB	M7vsM8	F3x4	14	S	0.996
		MSA.PRANK.aln.With_Names.F3x4.M7vsM8.Perelman_et_al__9primates__unrooted.tre.out	BEB	M7vsM8	F3x4	15	P	0.955
		MSA.PRANK.aln.With_Names.F3x4.M7vsM8.Perelman_et_al__9primates__unrooted.tre.out	BEB	M7vsM8	F3x4	16	A	0.961
		MSA.PRANK.aln.With_Names.F3x4.M7vsM8.Perelman_et_al__9primates__unrooted.tre.out	BEB	M7vsM8	F3x4	17	K	1
		MSA.PRANK.aln.With_Names.F3x4.M7vsM8.Perelman_et_al__9primates__unrooted.tre.out	BEB	M7vsM8	F3x4	18	M	1
		MSA.PRANK.aln.With_Names.F3x4.M7vsM8.Perelman_et_al__9primates__unrooted.tre.out	BEB	M7vsM8	F3x4	20	I	0.951
		MSA.PRANK.aln.With_Names.F3x4.M7vsM8.Perelman_et_al__9primates__unrooted.tre.out	BEB	M7vsM8	F3x4	22	G	1
		MSA.PRANK.aln.With_Names.F3x4.M7vsM8.Perelman_et_al__9primates__unrooted.tre.out	BEB	M7vsM8	F3x4	23	S	0.995
		MSA.PRANK.aln.With_Names.F3x4.M7vsM8.Perelman_et_al__9primates__unrooted.tre.out	BEB	M7vsM8	F3x4	25	L	0.999
		MSA.PRANK.aln.With_Names.F3x4.M7vsM8.Perelman_et_al__9primates__unrooted.tre.out	BEB	M7vsM8	F3x4	26	C	1
		MSA.PRANK.aln.With_Names.F3x4.M7vsM8.Perelman_et_al__9primates__unrooted.tre.out	BEB	M7vsM8	F3x4	40	T	0.999
		MSA.PRANK.aln.With_Names.F3x4.M7vsM8.Perelman_et_al__9primates__unrooted.tre.out	BEB	M7vsM8	F3x4	44	S	1
		MSA.PRANK.aln.With_Names.F3x4.M7vsM8.Perelman_et_al__9primates__unrooted.tre.out	BEB	M7vsM8	F3x4	51	L	1
		MSA.PRANK.aln.With_Names.F3x4.M7vsM8.Perelman_et_al__9primates__unrooted.tre.out	BEB	M7vsM8	F3x4	105	H	0.994
		MSA.PRANK.aln.With_Names.F3x4.M7vsM8.Perelman_et_al__9primates__unrooted.tre.out	BEB	M7vsM8	F3x4	107	T	0.951
		MSA.PRANK.aln.With_Names.F3x4.M7vsM8.Perelman_et_al__9primates__unrooted.tre.out	BEB	M7vsM8	F3x4	109	S	0.995
		MSA.PRANK.aln.With_Names.F3x4.M7vsM8.Perelman_et_al__9primates__unrooted.tre.out	BEB	M7vsM8	F3x4	146	A	1
		MSA.PRANK.aln.With_Names.F61.M1vsM2.Perelman_et_al__9primates__unrooted.tre.out	NEB	M1vsM2	F61	11	M	0.983
		MSA.PRANK.aln.With_Names.F61.M1vsM2.Perelman_et_al__9primates__unrooted.tre.out	NEB	M1vsM2	F61	17	K	0.996
		MSA.PRANK.aln.With_Names.F61.M1vsM2.Perelman_et_al__9primates__unrooted.tre.out	NEB	M1vsM2	F61	18	M	0.975
		MSA.PRANK.aln.With_Names.F61.M1vsM2.Perelman_et_al__9primates__unrooted.tre.out	NEB	M1vsM2	F61	22	G	0.996
		MSA.PRANK.aln.With_Names.F61.M1vsM2.Perelman_et_al__9primates__unrooted.tre.out	NEB	M1vsM2	F61	25	L	0.956
		MSA.PRANK.aln.With_Names.F61.M1vsM2.Perelman_et_al__9primates__unrooted.tre.out	NEB	M1vsM2	F61	26	C	1
		MSA.PRANK.aln.With_Names.F61.M1vsM2.Perelman_et_al__9primates__unrooted.tre.out	NEB	M1vsM2	F61	40	T	0.988
		MSA.PRANK.aln.With_Names.F61.M1vsM2.Perelman_et_al__9primates__unrooted.tre.out	NEB	M1vsM2	F61	44	S	0.995
		MSA.PRANK.aln.With_Names.F61.M1vsM2.Perelman_et_al__9primates__unrooted.tre.out	NEB	M1vsM2	F61	51	L	0.99
		MSA.PRANK.aln.With_Names.F61.M1vsM2.Perelman_et_al__9primates__unrooted.tre.out	NEB	M1vsM2	F61	146	A	0.999
		MSA.PRANK.aln.With_Names.F61.M1vsM2.Perelman_et_al__9primates__unrooted.tre.out	BEB	M1vsM2	F61	11	M	0.998
		MSA.PRANK.aln.With_Names.F61.M1vsM2.Perelman_et_al__9primates__unrooted.tre.out	BEB	M1vsM2	F61	13	M	0.98
		MSA.PRANK.aln.With_Names.F61.M1vsM2.Perelman_et_al__9primates__unrooted.tre.out	BEB	M1vsM2	F61	14	S	0.989
		MSA.PRANK.aln.With_Names.F61.M1vsM2.Perelman_et_al__9primates__unrooted.tre.out	BEB	M1vsM2	F61	17	K	0.999
		MSA.PRANK.aln.With_Names.F61.M1vsM2.Perelman_et_al__9primates__unrooted.tre.out	BEB	M1vsM2	F61	18	M	0.998
		MSA.PRANK.aln.With_Names.F61.M1vsM2.Perelman_et_al__9primates__unrooted.tre.out	BEB	M1vsM2	F61	22	G	0.999
		MSA.PRANK.aln.With_Names.F61.M1vsM2.Perelman_et_al__9primates__unrooted.tre.out	BEB	M1vsM2	F61	23	S	0.989
		MSA.PRANK.aln.With_Names.F61.M1vsM2.Perelman_et_al__9primates__unrooted.tre.out	BEB	M1vsM2	F61	25	L	0.997
		MSA.PRANK.aln.With_Names.F61.M1vsM2.Perelman_et_al__9primates__unrooted.tre.out	BEB	M1vsM2	F61	26	C	1
		MSA.PRANK.aln.With_Names.F61.M1vsM2.Perelman_et_al__9primates__unrooted.tre.out	BEB	M1vsM2	F61	40	T	0.999
		MSA.PRANK.aln.With_Names.F61.M1vsM2.Perelman_et_al__9primates__unrooted.tre.out	BEB	M1vsM2	F61	44	S	0.999
		MSA.PRANK.aln.With_Names.F61.M1vsM2.Perelman_et_al__9primates__unrooted.tre.out	BEB	M1vsM2	F61	51	L	0.999
		MSA.PRANK.aln.With_Names.F61.M1vsM2.Perelman_et_al__9primates__unrooted.tre.out	BEB	M1vsM2	F61	105	H	0.985
		MSA.PRANK.aln.With_Names.F61.M1vsM2.Perelman_et_al__9primates__unrooted.tre.out	BEB	M1vsM2	F61	109	S	0.989
		MSA.PRANK.aln.With_Names.F61.M1vsM2.Perelman_et_al__9primates__unrooted.tre.out	BEB	M1vsM2	F61	146	A	1
		MSA.PRANK.aln.With_Names.F61.M7vsM8.Perelman_et_al__9primates__unrooted.tre.out	NEB	M7vsM8	F61	11	M	0.983
		MSA.PRANK.aln.With_Names.F61.M7vsM8.Perelman_et_al__9primates__unrooted.tre.out	NEB	M7vsM8	F61	17	K	0.996
		MSA.PRANK.aln.With_Names.F61.M7vsM8.Perelman_et_al__9primates__unrooted.tre.out	NEB	M7vsM8	F61	18	M	0.975
		MSA.PRANK.aln.With_Names.F61.M7vsM8.Perelman_et_al__9primates__unrooted.tre.out	NEB	M7vsM8	F61	22	G	0.996
		MSA.PRANK.aln.With_Names.F61.M7vsM8.Perelman_et_al__9primates__unrooted.tre.out	NEB	M7vsM8	F61	25	L	0.955
		MSA.PRANK.aln.With_Names.F61.M7vsM8.Perelman_et_al__9primates__unrooted.tre.out	NEB	M7vsM8	F61	26	C	1
		MSA.PRANK.aln.With_Names.F61.M7vsM8.Perelman_et_al__9primates__unrooted.tre.out	NEB	M7vsM8	F61	40	T	0.988
		MSA.PRANK.aln.With_Names.F61.M7vsM8.Perelman_et_al__9primates__unrooted.tre.out	NEB	M7vsM8	F61	44	S	0.995
		MSA.PRANK.aln.With_Names.F61.M7vsM8.Perelman_et_al__9primates__unrooted.tre.out	NEB	M7vsM8	F61	51	L	0.99
		MSA.PRANK.aln.With_Names.F61.M7vsM8.Perelman_et_al__9primates__unrooted.tre.out	NEB	M7vsM8	F61	146	A	0.999
		MSA.PRANK.aln.With_Names.F61.M7vsM8.Perelman_et_al__9primates__unrooted.tre.out	BEB	M7vsM8	F61	7	P	0.951
		MSA.PRANK.aln.With_Names.F61.M7vsM8.Perelman_et_al__9primates__unrooted.tre.out	BEB	M7vsM8	F61	11	M	0.999
		MSA.PRANK.aln.With_Names.F61.M7vsM8.Perelman_et_al__9primates__unrooted.tre.out	BEB	M7vsM8	F61	13	M	0.99
		MSA.PRANK.aln.With_Names.F61.M7vsM8.Perelman_et_al__9primates__unrooted.tre.out	BEB	M7vsM8	F61	14	S	0.994
		MSA.PRANK.aln.With_Names.F61.M7vsM8.Perelman_et_al__9primates__unrooted.tre.out	BEB	M7vsM8	F61	15	P	0.954
		MSA.PRANK.aln.With_Names.F61.M7vsM8.Perelman_et_al__9primates__unrooted.tre.out	BEB	M7vsM8	F61	17	K	1
		MSA.PRANK.aln.With_Names.F61.M7vsM8.Perelman_et_al__9primates__unrooted.tre.out	BEB	M7vsM8	F61	18	M	0.999
		MSA.PRANK.aln.With_Names.F61.M7vsM8.Perelman_et_al__9primates__unrooted.tre.out	BEB	M7vsM8	F61	22	G	1
		MSA.PRANK.aln.With_Names.F61.M7vsM8.Perelman_et_al__9primates__unrooted.tre.out	BEB	M7vsM8	F61	23	S	0.995
		MSA.PRANK.aln.With_Names.F61.M7vsM8.Perelman_et_al__9primates__unrooted.tre.out	BEB	M7vsM8	F61	25	L	0.998
		MSA.PRANK.aln.With_Names.F61.M7vsM8.Perelman_et_al__9primates__unrooted.tre.out	BEB	M7vsM8	F61	26	C	1
		MSA.PRANK.aln.With_Names.F61.M7vsM8.Perelman_et_al__9primates__unrooted.tre.out	BEB	M7vsM8	F61	33	A	0.954
		MSA.PRANK.aln.With_Names.F61.M7vsM8.Perelman_et_al__9primates__unrooted.tre.out	BEB	M7vsM8	F61	40	T	0.999
		MSA.PRANK.aln.With_Names.F61.M7vsM8.Perelman_et_al__9primates__unrooted.tre.out	BEB	M7vsM8	F61	44	S	1
		MSA.PRANK.aln.With_Names.F61.M7vsM8.Perelman_et_al__9primates__unrooted.tre.out	BEB	M7vsM8	F61	51	L	0.999
		MSA.PRANK.aln.With_Names.F61.M7vsM8.Perelman_et_al__9primates__unrooted.tre.out	BEB	M7vsM8	F61	105	H	0.993
		MSA.PRANK.aln.With_Names.F61.M7vsM8.Perelman_et_al__9primates__unrooted.tre.out	BEB	M7vsM8	F61	109	S	0.995
		MSA.PRANK.aln.With_Names.F61.M7vsM8.Perelman_et_al__9primates__unrooted.tre.out	BEB	M7vsM8	F61	146	A	1
		MSA.PRANK.aln.With_Names.F3x4.M1vsM2.Perelman_et_al__9primates__unrooted.tre.out	NEB	M1vsM2	F3x4	11	M	0.987
		MSA.PRANK.aln.With_Names.F3x4.M1vsM2.Perelman_et_al__9primates__unrooted.tre.out	NEB	M1vsM2	F3x4	17	K	0.996
		MSA.PRANK.aln.With_Names.F3x4.M1vsM2.Perelman_et_al__9primates__unrooted.tre.out	NEB	M1vsM2	F3x4	18	M	0.981
		MSA.PRANK.aln.With_Names.F3x4.M1vsM2.Perelman_et_al__9primates__unrooted.tre.out	NEB	M1vsM2	F3x4	22	G	0.992
		MSA.PRANK.aln.With_Names.F3x4.M1vsM2.Perelman_et_al__9primates__unrooted.tre.out	NEB	M1vsM2	F3x4	25	L	0.972
		MSA.PRANK.aln.With_Names.F3x4.M1vsM2.Perelman_et_al__9primates__unrooted.tre.out	NEB	M1vsM2	F3x4	26	C	1
		MSA.PRANK.aln.With_Names.F3x4.M1vsM2.Perelman_et_al__9primates__unrooted.tre.out	NEB	M1vsM2	F3x4	40	T	0.981
		MSA.PRANK.aln.With_Names.F3x4.M1vsM2.Perelman_et_al__9primates__unrooted.tre.out	NEB	M1vsM2	F3x4	44	S	0.991
		MSA.PRANK.aln.With_Names.F3x4.M1vsM2.Perelman_et_al__9primates__unrooted.tre.out	NEB	M1vsM2	F3x4	51	L	0.984
		MSA.PRANK.aln.With_Names.F3x4.M1vsM2.Perelman_et_al__9primates__unrooted.tre.out	NEB	M1vsM2	F3x4	146	A	1
		MSA.PRANK.aln.With_Names.F3x4.M1vsM2.Perelman_et_al__9primates__unrooted.tre.out	BEB	M1vsM2	F3x4	11	M	0.999
		MSA.PRANK.aln.With_Names.F3x4.M1vsM2.Perelman_et_al__9primates__unrooted.tre.out	BEB	M1vsM2	F3x4	13	M	0.985
		MSA.PRANK.aln.With_Names.F3x4.M1vsM2.Perelman_et_al__9primates__unrooted.tre.out	BEB	M1vsM2	F3x4	14	S	0.992
		MSA.PRANK.aln.With_Names.F3x4.M1vsM2.Perelman_et_al__9primates__unrooted.tre.out	BEB	M1vsM2	F3x4	17	K	0.999
		MSA.PRANK.aln.With_Names.F3x4.M1vsM2.Perelman_et_al__9primates__unrooted.tre.out	BEB	M1vsM2	F3x4	18	M	0.999
		MSA.PRANK.aln.With_Names.F3x4.M1vsM2.Perelman_et_al__9primates__unrooted.tre.out	BEB	M1vsM2	F3x4	22	G	0.999
		MSA.PRANK.aln.With_Names.F3x4.M1vsM2.Perelman_et_al__9primates__unrooted.tre.out	BEB	M1vsM2	F3x4	23	S	0.99
		MSA.PRANK.aln.With_Names.F3x4.M1vsM2.Perelman_et_al__9primates__unrooted.tre.out	BEB	M1vsM2	F3x4	25	L	0.998
		MSA.PRANK.aln.With_Names.F3x4.M1vsM2.Perelman_et_al__9primates__unrooted.tre.out	BEB	M1vsM2	F3x4	26	C	1
		MSA.PRANK.aln.With_Names.F3x4.M1vsM2.Perelman_et_al__9primates__unrooted.tre.out	BEB	M1vsM2	F3x4	40	T	0.999
		MSA.PRANK.aln.With_Names.F3x4.M1vsM2.Perelman_et_al__9primates__unrooted.tre.out	BEB	M1vsM2	F3x4	44	S	0.999
		MSA.PRANK.aln.With_Names.F3x4.M1vsM2.Perelman_et_al__9primates__unrooted.tre.out	BEB	M1vsM2	F3x4	51	L	0.999
		MSA.PRANK.aln.With_Names.F3x4.M1vsM2.Perelman_et_al__9primates__unrooted.tre.out	BEB	M1vsM2	F3x4	105	H	0.988
		MSA.PRANK.aln.With_Names.F3x4.M1vsM2.Perelman_et_al__9primates__unrooted.tre.out	BEB	M1vsM2	F3x4	109	S	0.99
		MSA.PRANK.aln.With_Names.F3x4.M1vsM2.Perelman_et_al__9primates__unrooted.tre.out	BEB	M1vsM2	F3x4	146	A	1
		MSA.PRANK.aln.With_Names.F3x4.M7vsM8.Perelman_et_al__9primates__unrooted.tre.out	NEB	M7vsM8	F3x4	11	M	0.987
		MSA.PRANK.aln.With_Names.F3x4.M7vsM8.Perelman_et_al__9primates__unrooted.tre.out	NEB	M7vsM8	F3x4	17	K	0.996
		MSA.PRANK.aln.With_Names.F3x4.M7vsM8.Perelman_et_al__9primates__unrooted.tre.out	NEB	M7vsM8	F3x4	18	M	0.981
		MSA.PRANK.aln.With_Names.F3x4.M7vsM8.Perelman_et_al__9primates__unrooted.tre.out	NEB	M7vsM8	F3x4	22	G	0.992
		MSA.PRANK.aln.With_Names.F3x4.M7vsM8.Perelman_et_al__9primates__unrooted.tre.out	NEB	M7vsM8	F3x4	25	L	0.972
		MSA.PRANK.aln.With_Names.F3x4.M7vsM8.Perelman_et_al__9primates__unrooted.tre.out	NEB	M7vsM8	F3x4	26	C	1
		MSA.PRANK.aln.With_Names.F3x4.M7vsM8.Perelman_et_al__9primates__unrooted.tre.out	NEB	M7vsM8	F3x4	40	T	0.981
		MSA.PRANK.aln.With_Names.F3x4.M7vsM8.Perelman_et_al__9primates__unrooted.tre.out	NEB	M7vsM8	F3x4	44	S	0.991
		MSA.PRANK.aln.With_Names.F3x4.M7vsM8.Perelman_et_al__9primates__unrooted.tre.out	NEB	M7vsM8	F3x4	51	L	0.984
		MSA.PRANK.aln.With_Names.F3x4.M7vsM8.Perelman_et_al__9primates__unrooted.tre.out	NEB	M7vsM8	F3x4	146	A	1
		MSA.PRANK.aln.With_Names.F3x4.M7vsM8.Perelman_et_al__9primates__unrooted.tre.out	BEB	M7vsM8	F3x4	4	P	0.959
		MSA.PRANK.aln.With_Names.F3x4.M7vsM8.Perelman_et_al__9primates__unrooted.tre.out	BEB	M7vsM8	F3x4	7	P	0.961
		MSA.PRANK.aln.With_Names.F3x4.M7vsM8.Perelman_et_al__9primates__unrooted.tre.out	BEB	M7vsM8	F3x4	8	R	0.959
		MSA.PRANK.aln.With_Names.F3x4.M7vsM8.Perelman_et_al__9primates__unrooted.tre.out	BEB	M7vsM8	F3x4	11	M	1
		MSA.PRANK.aln.With_Names.F3x4.M7vsM8.Perelman_et_al__9primates__unrooted.tre.out	BEB	M7vsM8	F3x4	13	M	0.993
		MSA.PRANK.aln.With_Names.F3x4.M7vsM8.Perelman_et_al__9primates__unrooted.tre.out	BEB	M7vsM8	F3x4	14	S	0.996
		MSA.PRANK.aln.With_Names.F3x4.M7vsM8.Perelman_et_al__9primates__unrooted.tre.out	BEB	M7vsM8	F3x4	15	P	0.955
		MSA.PRANK.aln.With_Names.F3x4.M7vsM8.Perelman_et_al__9primates__unrooted.tre.out	BEB	M7vsM8	F3x4	16	A	0.961
		MSA.PRANK.aln.With_Names.F3x4.M7vsM8.Perelman_et_al__9primates__unrooted.tre.out	BEB	M7vsM8	F3x4	17	K	1
		MSA.PRANK.aln.With_Names.F3x4.M7vsM8.Perelman_et_al__9primates__unrooted.tre.out	BEB	M7vsM8	F3x4	18	M	1
		MSA.PRANK.aln.With_Names.F3x4.M7vsM8.Perelman_et_al__9primates__unrooted.tre.out	BEB	M7vsM8	F3x4	20	I	0.951
		MSA.PRANK.aln.With_Names.F3x4.M7vsM8.Perelman_et_al__9primates__unrooted.tre.out	BEB	M7vsM8	F3x4	22	G	1
		MSA.PRANK.aln.With_Names.F3x4.M7vsM8.Perelman_et_al__9primates__unrooted.tre.out	BEB	M7vsM8	F3x4	23	S	0.995
		MSA.PRANK.aln.With_Names.F3x4.M7vsM8.Perelman_et_al__9primates__unrooted.tre.out	BEB	M7vsM8	F3x4	25	L	0.999
		MSA.PRANK.aln.With_Names.F3x4.M7vsM8.Perelman_et_al__9primates__unrooted.tre.out	BEB	M7vsM8	F3x4	26	C	1
		MSA.PRANK.aln.With_Names.F3x4.M7vsM8.Perelman_et_al__9primates__unrooted.tre.out	BEB	M7vsM8	F3x4	40	T	0.999
		MSA.PRANK.aln.With_Names.F3x4.M7vsM8.Perelman_et_al__9primates__unrooted.tre.out	BEB	M7vsM8	F3x4	44	S	1
		MSA.PRANK.aln.With_Names.F3x4.M7vsM8.Perelman_et_al__9primates__unrooted.tre.out	BEB	M7vsM8	F3x4	51	L	1
		MSA.PRANK.aln.With_Names.F3x4.M7vsM8.Perelman_et_al__9primates__unrooted.tre.out	BEB	M7vsM8	F3x4	105	H	0.994
		MSA.PRANK.aln.With_Names.F3x4.M7vsM8.Perelman_et_al__9primates__unrooted.tre.out	BEB	M7vsM8	F3x4	107	T	0.951
		MSA.PRANK.aln.With_Names.F3x4.M7vsM8.Perelman_et_al__9primates__unrooted.tre.out	BEB	M7vsM8	F3x4	109	S	0.995
		MSA.PRANK.aln.With_Names.F3x4.M7vsM8.Perelman_et_al__9primates__unrooted.tre.out	BEB	M7vsM8	F3x4	146	A	1
		MSA.PRANK.aln.With_Names.F61.M1vsM2.Perelman_et_al__9primates__unrooted.tre.out	NEB	M1vsM2	F61	11	M	0.983
		MSA.PRANK.aln.With_Names.F61.M1vsM2.Perelman_et_al__9primates__unrooted.tre.out	NEB	M1vsM2	F61	17	K	0.996
		MSA.PRANK.aln.With_Names.F61.M1vsM2.Perelman_et_al__9primates__unrooted.tre.out	NEB	M1vsM2	F61	18	M	0.975
		MSA.PRANK.aln.With_Names.F61.M1vsM2.Perelman_et_al__9primates__unrooted.tre.out	NEB	M1vsM2	F61	22	G	0.996
		MSA.PRANK.aln.With_Names.F61.M1vsM2.Perelman_et_al__9primates__unrooted.tre.out	NEB	M1vsM2	F61	25	L	0.956
		MSA.PRANK.aln.With_Names.F61.M1vsM2.Perelman_et_al__9primates__unrooted.tre.out	NEB	M1vsM2	F61	26	C	1
		MSA.PRANK.aln.With_Names.F61.M1vsM2.Perelman_et_al__9primates__unrooted.tre.out	NEB	M1vsM2	F61	40	T	0.988
		MSA.PRANK.aln.With_Names.F61.M1vsM2.Perelman_et_al__9primates__unrooted.tre.out	NEB	M1vsM2	F61	44	S	0.995
		MSA.PRANK.aln.With_Names.F61.M1vsM2.Perelman_et_al__9primates__unrooted.tre.out	NEB	M1vsM2	F61	51	L	0.99
		MSA.PRANK.aln.With_Names.F61.M1vsM2.Perelman_et_al__9primates__unrooted.tre.out	NEB	M1vsM2	F61	146	A	0.999
		MSA.PRANK.aln.With_Names.F61.M1vsM2.Perelman_et_al__9primates__unrooted.tre.out	BEB	M1vsM2	F61	11	M	0.998
		MSA.PRANK.aln.With_Names.F61.M1vsM2.Perelman_et_al__9primates__unrooted.tre.out	BEB	M1vsM2	F61	13	M	0.98
		MSA.PRANK.aln.With_Names.F61.M1vsM2.Perelman_et_al__9primates__unrooted.tre.out	BEB	M1vsM2	F61	14	S	0.989
		MSA.PRANK.aln.With_Names.F61.M1vsM2.Perelman_et_al__9primates__unrooted.tre.out	BEB	M1vsM2	F61	17	K	0.999
		MSA.PRANK.aln.With_Names.F61.M1vsM2.Perelman_et_al__9primates__unrooted.tre.out	BEB	M1vsM2	F61	18	M	0.998
		MSA.PRANK.aln.With_Names.F61.M1vsM2.Perelman_et_al__9primates__unrooted.tre.out	BEB	M1vsM2	F61	22	G	0.999
		MSA.PRANK.aln.With_Names.F61.M1vsM2.Perelman_et_al__9primates__unrooted.tre.out	BEB	M1vsM2	F61	23	S	0.989
		MSA.PRANK.aln.With_Names.F61.M1vsM2.Perelman_et_al__9primates__unrooted.tre.out	BEB	M1vsM2	F61	25	L	0.997
		MSA.PRANK.aln.With_Names.F61.M1vsM2.Perelman_et_al__9primates__unrooted.tre.out	BEB	M1vsM2	F61	26	C	1
		MSA.PRANK.aln.With_Names.F61.M1vsM2.Perelman_et_al__9primates__unrooted.tre.out	BEB	M1vsM2	F61	40	T	0.999
		MSA.PRANK.aln.With_Names.F61.M1vsM2.Perelman_et_al__9primates__unrooted.tre.out	BEB	M1vsM2	F61	44	S	0.999
		MSA.PRANK.aln.With_Names.F61.M1vsM2.Perelman_et_al__9primates__unrooted.tre.out	BEB	M1vsM2	F61	51	L	0.999
		MSA.PRANK.aln.With_Names.F61.M1vsM2.Perelman_et_al__9primates__unrooted.tre.out	BEB	M1vsM2	F61	105	H	0.985
		MSA.PRANK.aln.With_Names.F61.M1vsM2.Perelman_et_al__9primates__unrooted.tre.out	BEB	M1vsM2	F61	109	S	0.989
		MSA.PRANK.aln.With_Names.F61.M1vsM2.Perelman_et_al__9primates__unrooted.tre.out	BEB	M1vsM2	F61	146	A	1
		MSA.PRANK.aln.With_Names.F61.M7vsM8.Perelman_et_al__9primates__unrooted.tre.out	NEB	M7vsM8	F61	11	M	0.983
		MSA.PRANK.aln.With_Names.F61.M7vsM8.Perelman_et_al__9primates__unrooted.tre.out	NEB	M7vsM8	F61	17	K	0.996
		MSA.PRANK.aln.With_Names.F61.M7vsM8.Perelman_et_al__9primates__unrooted.tre.out	NEB	M7vsM8	F61	18	M	0.975
		MSA.PRANK.aln.With_Names.F61.M7vsM8.Perelman_et_al__9primates__unrooted.tre.out	NEB	M7vsM8	F61	22	G	0.996
		MSA.PRANK.aln.With_Names.F61.M7vsM8.Perelman_et_al__9primates__unrooted.tre.out	NEB	M7vsM8	F61	25	L	0.955
		MSA.PRANK.aln.With_Names.F61.M7vsM8.Perelman_et_al__9primates__unrooted.tre.out	NEB	M7vsM8	F61	26	C	1
		MSA.PRANK.aln.With_Names.F61.M7vsM8.Perelman_et_al__9primates__unrooted.tre.out	NEB	M7vsM8	F61	40	T	0.988
		MSA.PRANK.aln.With_Names.F61.M7vsM8.Perelman_et_al__9primates__unrooted.tre.out	NEB	M7vsM8	F61	44	S	0.995
		MSA.PRANK.aln.With_Names.F61.M7vsM8.Perelman_et_al__9primates__unrooted.tre.out	NEB	M7vsM8	F61	51	L	0.99
		MSA.PRANK.aln.With_Names.F61.M7vsM8.Perelman_et_al__9primates__unrooted.tre.out	NEB	M7vsM8	F61	146	A	0.999
		MSA.PRANK.aln.With_Names.F61.M7vsM8.Perelman_et_al__9primates__unrooted.tre.out	BEB	M7vsM8	F61	7	P	0.951
		MSA.PRANK.aln.With_Names.F61.M7vsM8.Perelman_et_al__9primates__unrooted.tre.out	BEB	M7vsM8	F61	11	M	0.999
		MSA.PRANK.aln.With_Names.F61.M7vsM8.Perelman_et_al__9primates__unrooted.tre.out	BEB	M7vsM8	F61	13	M	0.99
		MSA.PRANK.aln.With_Names.F61.M7vsM8.Perelman_et_al__9primates__unrooted.tre.out	BEB	M7vsM8	F61	14	S	0.994
		MSA.PRANK.aln.With_Names.F61.M7vsM8.Perelman_et_al__9primates__unrooted.tre.out	BEB	M7vsM8	F61	15	P	0.954
		MSA.PRANK.aln.With_Names.F61.M7vsM8.Perelman_et_al__9primates__unrooted.tre.out	BEB	M7vsM8	F61	17	K	1
		MSA.PRANK.aln.With_Names.F61.M7vsM8.Perelman_et_al__9primates__unrooted.tre.out	BEB	M7vsM8	F61	18	M	0.999
		MSA.PRANK.aln.With_Names.F61.M7vsM8.Perelman_et_al__9primates__unrooted.tre.out	BEB	M7vsM8	F61	22	G	1
		MSA.PRANK.aln.With_Names.F61.M7vsM8.Perelman_et_al__9primates__unrooted.tre.out	BEB	M7vsM8	F61	23	S	0.995
		MSA.PRANK.aln.With_Names.F61.M7vsM8.Perelman_et_al__9primates__unrooted.tre.out	BEB	M7vsM8	F61	25	L	0.998
		MSA.PRANK.aln.With_Names.F61.M7vsM8.Perelman_et_al__9primates__unrooted.tre.out	BEB	M7vsM8	F61	26	C	1
		MSA.PRANK.aln.With_Names.F61.M7vsM8.Perelman_et_al__9primates__unrooted.tre.out	BEB	M7vsM8	F61	33	A	0.954
		MSA.PRANK.aln.With_Names.F61.M7vsM8.Perelman_et_al__9primates__unrooted.tre.out	BEB	M7vsM8	F61	40	T	0.999
		MSA.PRANK.aln.With_Names.F61.M7vsM8.Perelman_et_al__9primates__unrooted.tre.out	BEB	M7vsM8	F61	44	S	1
		MSA.PRANK.aln.With_Names.F61.M7vsM8.Perelman_et_al__9primates__unrooted.tre.out	BEB	M7vsM8	F61	51	L	0.999
		MSA.PRANK.aln.With_Names.F61.M7vsM8.Perelman_et_al__9primates__unrooted.tre.out	BEB	M7vsM8	F61	105	H	0.993
		MSA.PRANK.aln.With_Names.F61.M7vsM8.Perelman_et_al__9primates__unrooted.tre.out	BEB	M7vsM8	F61	109	S	0.995
		MSA.PRANK.aln.With_Names.F61.M7vsM8.Perelman_et_al__9primates__unrooted.tre.out	BEB	M7vsM8	F61	146	A	1
RAxML_bestTree__9primates__unrooted	Homo sapiens
	Callithrix jacchus	MSA.PRANK.aln.With_Names.F3x4.M1vsM2.RAxML_bestTree__9primates__unrooted.tre.out	NEB	M1vsM2	F3x4	11	M	0.991
	Chlorocebus sabaeus	MSA.PRANK.aln.With_Names.F3x4.M1vsM2.RAxML_bestTree__9primates__unrooted.tre.out	NEB	M1vsM2	F3x4	17	K	0.997
	Gorilla gorilla	MSA.PRANK.aln.With_Names.F3x4.M1vsM2.RAxML_bestTree__9primates__unrooted.tre.out	NEB	M1vsM2	F3x4	18	M	0.987
	Macaca mulatta	MSA.PRANK.aln.With_Names.F3x4.M1vsM2.RAxML_bestTree__9primates__unrooted.tre.out	NEB	M1vsM2	F3x4	22	G	0.994
	Nomascus leucogenys	MSA.PRANK.aln.With_Names.F3x4.M1vsM2.RAxML_bestTree__9primates__unrooted.tre.out	NEB	M1vsM2	F3x4	25	L	0.98
	Pan troglodytes	MSA.PRANK.aln.With_Names.F3x4.M1vsM2.RAxML_bestTree__9primates__unrooted.tre.out	NEB	M1vsM2	F3x4	26	C	1
	Papio anubis	MSA.PRANK.aln.With_Names.F3x4.M1vsM2.RAxML_bestTree__9primates__unrooted.tre.out	NEB	M1vsM2	F3x4	40	T	0.986
	Pongo abelii	MSA.PRANK.aln.With_Names.F3x4.M1vsM2.RAxML_bestTree__9primates__unrooted.tre.out	NEB	M1vsM2	F3x4	44	S	0.993
		MSA.PRANK.aln.With_Names.F3x4.M1vsM2.RAxML_bestTree__9primates__unrooted.tre.out	NEB	M1vsM2	F3x4	51	L	0.989
		MSA.PRANK.aln.With_Names.F3x4.M1vsM2.RAxML_bestTree__9primates__unrooted.tre.out	NEB	M1vsM2	F3x4	146	A	1
		MSA.PRANK.aln.With_Names.F3x4.M1vsM2.RAxML_bestTree__9primates__unrooted.tre.out	BEB	M1vsM2	F3x4	7	P	0.952
		MSA.PRANK.aln.With_Names.F3x4.M1vsM2.RAxML_bestTree__9primates__unrooted.tre.out	BEB	M1vsM2	F3x4	11	M	0.999
		MSA.PRANK.aln.With_Names.F3x4.M1vsM2.RAxML_bestTree__9primates__unrooted.tre.out	BEB	M1vsM2	F3x4	13	M	0.991
		MSA.PRANK.aln.With_Names.F3x4.M1vsM2.RAxML_bestTree__9primates__unrooted.tre.out	BEB	M1vsM2	F3x4	14	S	0.994
		MSA.PRANK.aln.With_Names.F3x4.M1vsM2.RAxML_bestTree__9primates__unrooted.tre.out	BEB	M1vsM2	F3x4	16	A	0.952
		MSA.PRANK.aln.With_Names.F3x4.M1vsM2.RAxML_bestTree__9primates__unrooted.tre.out	BEB	M1vsM2	F3x4	17	K	1
		MSA.PRANK.aln.With_Names.F3x4.M1vsM2.RAxML_bestTree__9primates__unrooted.tre.out	BEB	M1vsM2	F3x4	18	M	0.999
		MSA.PRANK.aln.With_Names.F3x4.M1vsM2.RAxML_bestTree__9primates__unrooted.tre.out	BEB	M1vsM2	F3x4	22	G	0.999
		MSA.PRANK.aln.With_Names.F3x4.M1vsM2.RAxML_bestTree__9primates__unrooted.tre.out	BEB	M1vsM2	F3x4	23	S	0.993
		MSA.PRANK.aln.With_Names.F3x4.M1vsM2.RAxML_bestTree__9primates__unrooted.tre.out	BEB	M1vsM2	F3x4	25	L	0.999
		MSA.PRANK.aln.With_Names.F3x4.M1vsM2.RAxML_bestTree__9primates__unrooted.tre.out	BEB	M1vsM2	F3x4	26	C	1
		MSA.PRANK.aln.With_Names.F3x4.M1vsM2.RAxML_bestTree__9primates__unrooted.tre.out	BEB	M1vsM2	F3x4	40	T	0.999
		MSA.PRANK.aln.With_Names.F3x4.M1vsM2.RAxML_bestTree__9primates__unrooted.tre.out	BEB	M1vsM2	F3x4	44	S	0.999
		MSA.PRANK.aln.With_Names.F3x4.M1vsM2.RAxML_bestTree__9primates__unrooted.tre.out	BEB	M1vsM2	F3x4	51	L	0.999
		MSA.PRANK.aln.With_Names.F3x4.M1vsM2.RAxML_bestTree__9primates__unrooted.tre.out	BEB	M1vsM2	F3x4	105	H	0.992
		MSA.PRANK.aln.With_Names.F3x4.M1vsM2.RAxML_bestTree__9primates__unrooted.tre.out	BEB	M1vsM2	F3x4	109	S	0.993
		MSA.PRANK.aln.With_Names.F3x4.M1vsM2.RAxML_bestTree__9primates__unrooted.tre.out	BEB	M1vsM2	F3x4	146	A	1
		MSA.PRANK.aln.With_Names.F3x4.M7vsM8.RAxML_bestTree__9primates__unrooted.tre.out	NEB	M7vsM8	F3x4	11	M	0.99
		MSA.PRANK.aln.With_Names.F3x4.M7vsM8.RAxML_bestTree__9primates__unrooted.tre.out	NEB	M7vsM8	F3x4	17	K	0.997
		MSA.PRANK.aln.With_Names.F3x4.M7vsM8.RAxML_bestTree__9primates__unrooted.tre.out	NEB	M7vsM8	F3x4	18	M	0.987
		MSA.PRANK.aln.With_Names.F3x4.M7vsM8.RAxML_bestTree__9primates__unrooted.tre.out	NEB	M7vsM8	F3x4	22	G	0.994
		MSA.PRANK.aln.With_Names.F3x4.M7vsM8.RAxML_bestTree__9primates__unrooted.tre.out	NEB	M7vsM8	F3x4	25	L	0.98
		MSA.PRANK.aln.With_Names.F3x4.M7vsM8.RAxML_bestTree__9primates__unrooted.tre.out	NEB	M7vsM8	F3x4	26	C	1
		MSA.PRANK.aln.With_Names.F3x4.M7vsM8.RAxML_bestTree__9primates__unrooted.tre.out	NEB	M7vsM8	F3x4	40	T	0.986
		MSA.PRANK.aln.With_Names.F3x4.M7vsM8.RAxML_bestTree__9primates__unrooted.tre.out	NEB	M7vsM8	F3x4	44	S	0.993
		MSA.PRANK.aln.With_Names.F3x4.M7vsM8.RAxML_bestTree__9primates__unrooted.tre.out	NEB	M7vsM8	F3x4	51	L	0.989
		MSA.PRANK.aln.With_Names.F3x4.M7vsM8.RAxML_bestTree__9primates__unrooted.tre.out	NEB	M7vsM8	F3x4	146	A	1
		MSA.PRANK.aln.With_Names.F3x4.M7vsM8.RAxML_bestTree__9primates__unrooted.tre.out	BEB	M7vsM8	F3x4	4	P	0.971
		MSA.PRANK.aln.With_Names.F3x4.M7vsM8.RAxML_bestTree__9primates__unrooted.tre.out	BEB	M7vsM8	F3x4	6	H	0.961
		MSA.PRANK.aln.With_Names.F3x4.M7vsM8.RAxML_bestTree__9primates__unrooted.tre.out	BEB	M7vsM8	F3x4	7	P	0.972
		MSA.PRANK.aln.With_Names.F3x4.M7vsM8.RAxML_bestTree__9primates__unrooted.tre.out	BEB	M7vsM8	F3x4	8	R	0.971
		MSA.PRANK.aln.With_Names.F3x4.M7vsM8.RAxML_bestTree__9primates__unrooted.tre.out	BEB	M7vsM8	F3x4	11	M	1
		MSA.PRANK.aln.With_Names.F3x4.M7vsM8.RAxML_bestTree__9primates__unrooted.tre.out	BEB	M7vsM8	F3x4	13	M	0.996
		MSA.PRANK.aln.With_Names.F3x4.M7vsM8.RAxML_bestTree__9primates__unrooted.tre.out	BEB	M7vsM8	F3x4	14	S	0.997
		MSA.PRANK.aln.With_Names.F3x4.M7vsM8.RAxML_bestTree__9primates__unrooted.tre.out	BEB	M7vsM8	F3x4	15	P	0.968
		MSA.PRANK.aln.With_Names.F3x4.M7vsM8.RAxML_bestTree__9primates__unrooted.tre.out	BEB	M7vsM8	F3x4	16	A	0.972
		MSA.PRANK.aln.With_Names.F3x4.M7vsM8.RAxML_bestTree__9primates__unrooted.tre.out	BEB	M7vsM8	F3x4	17	K	1
		MSA.PRANK.aln.With_Names.F3x4.M7vsM8.RAxML_bestTree__9primates__unrooted.tre.out	BEB	M7vsM8	F3x4	18	M	1
		MSA.PRANK.aln.With_Names.F3x4.M7vsM8.RAxML_bestTree__9primates__unrooted.tre.out	BEB	M7vsM8	F3x4	19	I	0.956
		MSA.PRANK.aln.With_Names.F3x4.M7vsM8.RAxML_bestTree__9primates__unrooted.tre.out	BEB	M7vsM8	F3x4	20	I	0.965
		MSA.PRANK.aln.With_Names.F3x4.M7vsM8.RAxML_bestTree__9primates__unrooted.tre.out	BEB	M7vsM8	F3x4	21	Y	0.959
		MSA.PRANK.aln.With_Names.F3x4.M7vsM8.RAxML_bestTree__9primates__unrooted.tre.out	BEB	M7vsM8	F3x4	22	G	1
		MSA.PRANK.aln.With_Names.F3x4.M7vsM8.RAxML_bestTree__9primates__unrooted.tre.out	BEB	M7vsM8	F3x4	23	S	0.997
		MSA.PRANK.aln.With_Names.F3x4.M7vsM8.RAxML_bestTree__9primates__unrooted.tre.out	BEB	M7vsM8	F3x4	25	L	0.999
		MSA.PRANK.aln.With_Names.F3x4.M7vsM8.RAxML_bestTree__9primates__unrooted.tre.out	BEB	M7vsM8	F3x4	26	C	1
		MSA.PRANK.aln.With_Names.F3x4.M7vsM8.RAxML_bestTree__9primates__unrooted.tre.out	BEB	M7vsM8	F3x4	27	T	0.959
		MSA.PRANK.aln.With_Names.F3x4.M7vsM8.RAxML_bestTree__9primates__unrooted.tre.out	BEB	M7vsM8	F3x4	29	G	0.955
		MSA.PRANK.aln.With_Names.F3x4.M7vsM8.RAxML_bestTree__9primates__unrooted.tre.out	BEB	M7vsM8	F3x4	31	S	0.961
		MSA.PRANK.aln.With_Names.F3x4.M7vsM8.RAxML_bestTree__9primates__unrooted.tre.out	BEB	M7vsM8	F3x4	32	L	0.964
		MSA.PRANK.aln.With_Names.F3x4.M7vsM8.RAxML_bestTree__9primates__unrooted.tre.out	BEB	M7vsM8	F3x4	33	A	0.959
		MSA.PRANK.aln.With_Names.F3x4.M7vsM8.RAxML_bestTree__9primates__unrooted.tre.out	BEB	M7vsM8	F3x4	35	F	0.959
		MSA.PRANK.aln.With_Names.F3x4.M7vsM8.RAxML_bestTree__9primates__unrooted.tre.out	BEB	M7vsM8	F3x4	36	I	0.963
		MSA.PRANK.aln.With_Names.F3x4.M7vsM8.RAxML_bestTree__9primates__unrooted.tre.out	BEB	M7vsM8	F3x4	37	I	0.963
		MSA.PRANK.aln.With_Names.F3x4.M7vsM8.RAxML_bestTree__9primates__unrooted.tre.out	BEB	M7vsM8	F3x4	40	T	1
		MSA.PRANK.aln.With_Names.F3x4.M7vsM8.RAxML_bestTree__9primates__unrooted.tre.out	BEB	M7vsM8	F3x4	41	Y	0.958
		MSA.PRANK.aln.With_Names.F3x4.M7vsM8.RAxML_bestTree__9primates__unrooted.tre.out	BEB	M7vsM8	F3x4	44	S	1
		MSA.PRANK.aln.With_Names.F3x4.M7vsM8.RAxML_bestTree__9primates__unrooted.tre.out	BEB	M7vsM8	F3x4	48	Q	0.954
		MSA.PRANK.aln.With_Names.F3x4.M7vsM8.RAxML_bestTree__9primates__unrooted.tre.out	BEB	M7vsM8	F3x4	51	L	1
		MSA.PRANK.aln.With_Names.F3x4.M7vsM8.RAxML_bestTree__9primates__unrooted.tre.out	BEB	M7vsM8	F3x4	56	I	0.958
		MSA.PRANK.aln.With_Names.F3x4.M7vsM8.RAxML_bestTree__9primates__unrooted.tre.out	BEB	M7vsM8	F3x4	66	P	0.965
		MSA.PRANK.aln.With_Names.F3x4.M7vsM8.RAxML_bestTree__9primates__unrooted.tre.out	BEB	M7vsM8	F3x4	68	V	0.963
		MSA.PRANK.aln.With_Names.F3x4.M7vsM8.RAxML_bestTree__9primates__unrooted.tre.out	BEB	M7vsM8	F3x4	70	V	0.954
		MSA.PRANK.aln.With_Names.F3x4.M7vsM8.RAxML_bestTree__9primates__unrooted.tre.out	BEB	M7vsM8	F3x4	72	H	0.961
		MSA.PRANK.aln.With_Names.F3x4.M7vsM8.RAxML_bestTree__9primates__unrooted.tre.out	BEB	M7vsM8	F3x4	76	T	0.965
		MSA.PRANK.aln.With_Names.F3x4.M7vsM8.RAxML_bestTree__9primates__unrooted.tre.out	BEB	M7vsM8	F3x4	78	K	0.954
		MSA.PRANK.aln.With_Names.F3x4.M7vsM8.RAxML_bestTree__9primates__unrooted.tre.out	BEB	M7vsM8	F3x4	79	D	0.96
		MSA.PRANK.aln.With_Names.F3x4.M7vsM8.RAxML_bestTree__9primates__unrooted.tre.out	BEB	M7vsM8	F3x4	85	A	0.961
		MSA.PRANK.aln.With_Names.F3x4.M7vsM8.RAxML_bestTree__9primates__unrooted.tre.out	BEB	M7vsM8	F3x4	101	H	0.964
		MSA.PRANK.aln.With_Names.F3x4.M7vsM8.RAxML_bestTree__9primates__unrooted.tre.out	BEB	M7vsM8	F3x4	103	H	0.957
		MSA.PRANK.aln.With_Names.F3x4.M7vsM8.RAxML_bestTree__9primates__unrooted.tre.out	BEB	M7vsM8	F3x4	104	V	0.956
		MSA.PRANK.aln.With_Names.F3x4.M7vsM8.RAxML_bestTree__9primates__unrooted.tre.out	BEB	M7vsM8	F3x4	105	H	0.997
		MSA.PRANK.aln.With_Names.F3x4.M7vsM8.RAxML_bestTree__9primates__unrooted.tre.out	BEB	M7vsM8	F3x4	107	T	0.965
		MSA.PRANK.aln.With_Names.F3x4.M7vsM8.RAxML_bestTree__9primates__unrooted.tre.out	BEB	M7vsM8	F3x4	109	S	0.997
		MSA.PRANK.aln.With_Names.F3x4.M7vsM8.RAxML_bestTree__9primates__unrooted.tre.out	BEB	M7vsM8	F3x4	129	Q	0.96
		MSA.PRANK.aln.With_Names.F3x4.M7vsM8.RAxML_bestTree__9primates__unrooted.tre.out	BEB	M7vsM8	F3x4	136	S	0.959
		MSA.PRANK.aln.With_Names.F3x4.M7vsM8.RAxML_bestTree__9primates__unrooted.tre.out	BEB	M7vsM8	F3x4	143	V	0.956
		MSA.PRANK.aln.With_Names.F3x4.M7vsM8.RAxML_bestTree__9primates__unrooted.tre.out	BEB	M7vsM8	F3x4	146	A	1
		MSA.PRANK.aln.With_Names.F61.M1vsM2.RAxML_bestTree__9primates__unrooted.tre.out	NEB	M1vsM2	F61	11	M	0.988
		MSA.PRANK.aln.With_Names.F61.M1vsM2.RAxML_bestTree__9primates__unrooted.tre.out	NEB	M1vsM2	F61	17	K	0.997
		MSA.PRANK.aln.With_Names.F61.M1vsM2.RAxML_bestTree__9primates__unrooted.tre.out	NEB	M1vsM2	F61	18	M	0.982
		MSA.PRANK.aln.With_Names.F61.M1vsM2.RAxML_bestTree__9primates__unrooted.tre.out	NEB	M1vsM2	F61	22	G	0.997
		MSA.PRANK.aln.With_Names.F61.M1vsM2.RAxML_bestTree__9primates__unrooted.tre.out	NEB	M1vsM2	F61	25	L	0.967
		MSA.PRANK.aln.With_Names.F61.M1vsM2.RAxML_bestTree__9primates__unrooted.tre.out	NEB	M1vsM2	F61	26	C	1
		MSA.PRANK.aln.With_Names.F61.M1vsM2.RAxML_bestTree__9primates__unrooted.tre.out	NEB	M1vsM2	F61	40	T	0.991
		MSA.PRANK.aln.With_Names.F61.M1vsM2.RAxML_bestTree__9primates__unrooted.tre.out	NEB	M1vsM2	F61	44	S	0.996
		MSA.PRANK.aln.With_Names.F61.M1vsM2.RAxML_bestTree__9primates__unrooted.tre.out	NEB	M1vsM2	F61	51	L	0.993
		MSA.PRANK.aln.With_Names.F61.M1vsM2.RAxML_bestTree__9primates__unrooted.tre.out	NEB	M1vsM2	F61	146	A	1
		MSA.PRANK.aln.With_Names.F61.M1vsM2.RAxML_bestTree__9primates__unrooted.tre.out	BEB	M1vsM2	F61	11	M	0.999
		MSA.PRANK.aln.With_Names.F61.M1vsM2.RAxML_bestTree__9primates__unrooted.tre.out	BEB	M1vsM2	F61	13	M	0.987
		MSA.PRANK.aln.With_Names.F61.M1vsM2.RAxML_bestTree__9primates__unrooted.tre.out	BEB	M1vsM2	F61	14	S	0.992
		MSA.PRANK.aln.With_Names.F61.M1vsM2.RAxML_bestTree__9primates__unrooted.tre.out	BEB	M1vsM2	F61	17	K	0.999
		MSA.PRANK.aln.With_Names.F61.M1vsM2.RAxML_bestTree__9primates__unrooted.tre.out	BEB	M1vsM2	F61	18	M	0.999
		MSA.PRANK.aln.With_Names.F61.M1vsM2.RAxML_bestTree__9primates__unrooted.tre.out	BEB	M1vsM2	F61	22	G	0.999
		MSA.PRANK.aln.With_Names.F61.M1vsM2.RAxML_bestTree__9primates__unrooted.tre.out	BEB	M1vsM2	F61	23	S	0.992
		MSA.PRANK.aln.With_Names.F61.M1vsM2.RAxML_bestTree__9primates__unrooted.tre.out	BEB	M1vsM2	F61	25	L	0.998
		MSA.PRANK.aln.With_Names.F61.M1vsM2.RAxML_bestTree__9primates__unrooted.tre.out	BEB	M1vsM2	F61	26	C	1
		MSA.PRANK.aln.With_Names.F61.M1vsM2.RAxML_bestTree__9primates__unrooted.tre.out	BEB	M1vsM2	F61	40	T	0.999
		MSA.PRANK.aln.With_Names.F61.M1vsM2.RAxML_bestTree__9primates__unrooted.tre.out	BEB	M1vsM2	F61	44	S	0.999
		MSA.PRANK.aln.With_Names.F61.M1vsM2.RAxML_bestTree__9primates__unrooted.tre.out	BEB	M1vsM2	F61	51	L	0.999
		MSA.PRANK.aln.With_Names.F61.M1vsM2.RAxML_bestTree__9primates__unrooted.tre.out	BEB	M1vsM2	F61	105	H	0.99
		MSA.PRANK.aln.With_Names.F61.M1vsM2.RAxML_bestTree__9primates__unrooted.tre.out	BEB	M1vsM2	F61	109	S	0.993
		MSA.PRANK.aln.With_Names.F61.M1vsM2.RAxML_bestTree__9primates__unrooted.tre.out	BEB	M1vsM2	F61	146	A	1
		MSA.PRANK.aln.With_Names.F61.M7vsM8.RAxML_bestTree__9primates__unrooted.tre.out	NEB	M7vsM8	F61	11	M	0.988
		MSA.PRANK.aln.With_Names.F61.M7vsM8.RAxML_bestTree__9primates__unrooted.tre.out	NEB	M7vsM8	F61	17	K	0.997
		MSA.PRANK.aln.With_Names.F61.M7vsM8.RAxML_bestTree__9primates__unrooted.tre.out	NEB	M7vsM8	F61	18	M	0.982
		MSA.PRANK.aln.With_Names.F61.M7vsM8.RAxML_bestTree__9primates__unrooted.tre.out	NEB	M7vsM8	F61	22	G	0.997
		MSA.PRANK.aln.With_Names.F61.M7vsM8.RAxML_bestTree__9primates__unrooted.tre.out	NEB	M7vsM8	F61	25	L	0.967
		MSA.PRANK.aln.With_Names.F61.M7vsM8.RAxML_bestTree__9primates__unrooted.tre.out	NEB	M7vsM8	F61	26	C	1
		MSA.PRANK.aln.With_Names.F61.M7vsM8.RAxML_bestTree__9primates__unrooted.tre.out	NEB	M7vsM8	F61	40	T	0.991
		MSA.PRANK.aln.With_Names.F61.M7vsM8.RAxML_bestTree__9primates__unrooted.tre.out	NEB	M7vsM8	F61	44	S	0.996
		MSA.PRANK.aln.With_Names.F61.M7vsM8.RAxML_bestTree__9primates__unrooted.tre.out	NEB	M7vsM8	F61	51	L	0.993
		MSA.PRANK.aln.With_Names.F61.M7vsM8.RAxML_bestTree__9primates__unrooted.tre.out	NEB	M7vsM8	F61	146	A	1
		MSA.PRANK.aln.With_Names.F61.M7vsM8.RAxML_bestTree__9primates__unrooted.tre.out	BEB	M7vsM8	F61	4	P	0.959
		MSA.PRANK.aln.With_Names.F61.M7vsM8.RAxML_bestTree__9primates__unrooted.tre.out	BEB	M7vsM8	F61	7	P	0.961
		MSA.PRANK.aln.With_Names.F61.M7vsM8.RAxML_bestTree__9primates__unrooted.tre.out	BEB	M7vsM8	F61	8	R	0.955
		MSA.PRANK.aln.With_Names.F61.M7vsM8.RAxML_bestTree__9primates__unrooted.tre.out	BEB	M7vsM8	F61	11	M	0.999
		MSA.PRANK.aln.With_Names.F61.M7vsM8.RAxML_bestTree__9primates__unrooted.tre.out	BEB	M7vsM8	F61	13	M	0.994
		MSA.PRANK.aln.With_Names.F61.M7vsM8.RAxML_bestTree__9primates__unrooted.tre.out	BEB	M7vsM8	F61	14	S	0.996
		MSA.PRANK.aln.With_Names.F61.M7vsM8.RAxML_bestTree__9primates__unrooted.tre.out	BEB	M7vsM8	F61	15	P	0.963
		MSA.PRANK.aln.With_Names.F61.M7vsM8.RAxML_bestTree__9primates__unrooted.tre.out	BEB	M7vsM8	F61	16	A	0.957
		MSA.PRANK.aln.With_Names.F61.M7vsM8.RAxML_bestTree__9primates__unrooted.tre.out	BEB	M7vsM8	F61	17	K	1
		MSA.PRANK.aln.With_Names.F61.M7vsM8.RAxML_bestTree__9primates__unrooted.tre.out	BEB	M7vsM8	F61	18	M	0.999
		MSA.PRANK.aln.With_Names.F61.M7vsM8.RAxML_bestTree__9primates__unrooted.tre.out	BEB	M7vsM8	F61	22	G	1
		MSA.PRANK.aln.With_Names.F61.M7vsM8.RAxML_bestTree__9primates__unrooted.tre.out	BEB	M7vsM8	F61	23	S	0.996
		MSA.PRANK.aln.With_Names.F61.M7vsM8.RAxML_bestTree__9primates__unrooted.tre.out	BEB	M7vsM8	F61	25	L	0.999
		MSA.PRANK.aln.With_Names.F61.M7vsM8.RAxML_bestTree__9primates__unrooted.tre.out	BEB	M7vsM8	F61	26	C	1
		MSA.PRANK.aln.With_Names.F61.M7vsM8.RAxML_bestTree__9primates__unrooted.tre.out	BEB	M7vsM8	F61	33	A	0.962
		MSA.PRANK.aln.With_Names.F61.M7vsM8.RAxML_bestTree__9primates__unrooted.tre.out	BEB	M7vsM8	F61	37	I	0.96
		MSA.PRANK.aln.With_Names.F61.M7vsM8.RAxML_bestTree__9primates__unrooted.tre.out	BEB	M7vsM8	F61	40	T	1
		MSA.PRANK.aln.With_Names.F61.M7vsM8.RAxML_bestTree__9primates__unrooted.tre.out	BEB	M7vsM8	F61	44	S	1
		MSA.PRANK.aln.With_Names.F61.M7vsM8.RAxML_bestTree__9primates__unrooted.tre.out	BEB	M7vsM8	F61	51	L	1
		MSA.PRANK.aln.With_Names.F61.M7vsM8.RAxML_bestTree__9primates__unrooted.tre.out	BEB	M7vsM8	F61	66	P	0.952
		MSA.PRANK.aln.With_Names.F61.M7vsM8.RAxML_bestTree__9primates__unrooted.tre.out	BEB	M7vsM8	F61	85	A	0.957
		MSA.PRANK.aln.With_Names.F61.M7vsM8.RAxML_bestTree__9primates__unrooted.tre.out	BEB	M7vsM8	F61	105	H	0.995
		MSA.PRANK.aln.With_Names.F61.M7vsM8.RAxML_bestTree__9primates__unrooted.tre.out	BEB	M7vsM8	F61	109	S	0.996
		MSA.PRANK.aln.With_Names.F61.M7vsM8.RAxML_bestTree__9primates__unrooted.tre.out	BEB	M7vsM8	F61	146	A	1
		MSA.PRANK.aln.With_Names.F3x4.M1vsM2.RAxML_bestTree__9primates__unrooted.tre.out	NEB	M1vsM2	F3x4	11	M	0.991
		MSA.PRANK.aln.With_Names.F3x4.M1vsM2.RAxML_bestTree__9primates__unrooted.tre.out	NEB	M1vsM2	F3x4	17	K	0.997
		MSA.PRANK.aln.With_Names.F3x4.M1vsM2.RAxML_bestTree__9primates__unrooted.tre.out	NEB	M1vsM2	F3x4	18	M	0.987
		MSA.PRANK.aln.With_Names.F3x4.M1vsM2.RAxML_bestTree__9primates__unrooted.tre.out	NEB	M1vsM2	F3x4	22	G	0.994
		MSA.PRANK.aln.With_Names.F3x4.M1vsM2.RAxML_bestTree__9primates__unrooted.tre.out	NEB	M1vsM2	F3x4	25	L	0.98
		MSA.PRANK.aln.With_Names.F3x4.M1vsM2.RAxML_bestTree__9primates__unrooted.tre.out	NEB	M1vsM2	F3x4	26	C	1
		MSA.PRANK.aln.With_Names.F3x4.M1vsM2.RAxML_bestTree__9primates__unrooted.tre.out	NEB	M1vsM2	F3x4	40	T	0.986
		MSA.PRANK.aln.With_Names.F3x4.M1vsM2.RAxML_bestTree__9primates__unrooted.tre.out	NEB	M1vsM2	F3x4	44	S	0.993
		MSA.PRANK.aln.With_Names.F3x4.M1vsM2.RAxML_bestTree__9primates__unrooted.tre.out	NEB	M1vsM2	F3x4	51	L	0.989
		MSA.PRANK.aln.With_Names.F3x4.M1vsM2.RAxML_bestTree__9primates__unrooted.tre.out	NEB	M1vsM2	F3x4	146	A	1
		MSA.PRANK.aln.With_Names.F3x4.M1vsM2.RAxML_bestTree__9primates__unrooted.tre.out	BEB	M1vsM2	F3x4	4	P	0.951
		MSA.PRANK.aln.With_Names.F3x4.M1vsM2.RAxML_bestTree__9primates__unrooted.tre.out	BEB	M1vsM2	F3x4	7	P	0.953
		MSA.PRANK.aln.With_Names.F3x4.M1vsM2.RAxML_bestTree__9primates__unrooted.tre.out	BEB	M1vsM2	F3x4	8	R	0.951
		MSA.PRANK.aln.With_Names.F3x4.M1vsM2.RAxML_bestTree__9primates__unrooted.tre.out	BEB	M1vsM2	F3x4	11	M	0.999
		MSA.PRANK.aln.With_Names.F3x4.M1vsM2.RAxML_bestTree__9primates__unrooted.tre.out	BEB	M1vsM2	F3x4	13	M	0.991
		MSA.PRANK.aln.With_Names.F3x4.M1vsM2.RAxML_bestTree__9primates__unrooted.tre.out	BEB	M1vsM2	F3x4	14	S	0.995
		MSA.PRANK.aln.With_Names.F3x4.M1vsM2.RAxML_bestTree__9primates__unrooted.tre.out	BEB	M1vsM2	F3x4	16	A	0.953
		MSA.PRANK.aln.With_Names.F3x4.M1vsM2.RAxML_bestTree__9primates__unrooted.tre.out	BEB	M1vsM2	F3x4	17	K	1
		MSA.PRANK.aln.With_Names.F3x4.M1vsM2.RAxML_bestTree__9primates__unrooted.tre.out	BEB	M1vsM2	F3x4	18	M	0.999
		MSA.PRANK.aln.With_Names.F3x4.M1vsM2.RAxML_bestTree__9primates__unrooted.tre.out	BEB	M1vsM2	F3x4	22	G	1
		MSA.PRANK.aln.With_Names.F3x4.M1vsM2.RAxML_bestTree__9primates__unrooted.tre.out	BEB	M1vsM2	F3x4	23	S	0.994
		MSA.PRANK.aln.With_Names.F3x4.M1vsM2.RAxML_bestTree__9primates__unrooted.tre.out	BEB	M1vsM2	F3x4	25	L	0.999
		MSA.PRANK.aln.With_Names.F3x4.M1vsM2.RAxML_bestTree__9primates__unrooted.tre.out	BEB	M1vsM2	F3x4	26	C	1
		MSA.PRANK.aln.With_Names.F3x4.M1vsM2.RAxML_bestTree__9primates__unrooted.tre.out	BEB	M1vsM2	F3x4	40	T	0.999
		MSA.PRANK.aln.With_Names.F3x4.M1vsM2.RAxML_bestTree__9primates__unrooted.tre.out	BEB	M1vsM2	F3x4	44	S	0.999
		MSA.PRANK.aln.With_Names.F3x4.M1vsM2.RAxML_bestTree__9primates__unrooted.tre.out	BEB	M1vsM2	F3x4	51	L	0.999
		MSA.PRANK.aln.With_Names.F3x4.M1vsM2.RAxML_bestTree__9primates__unrooted.tre.out	BEB	M1vsM2	F3x4	105	H	0.993
		MSA.PRANK.aln.With_Names.F3x4.M1vsM2.RAxML_bestTree__9primates__unrooted.tre.out	BEB	M1vsM2	F3x4	109	S	0.993
		MSA.PRANK.aln.With_Names.F3x4.M1vsM2.RAxML_bestTree__9primates__unrooted.tre.out	BEB	M1vsM2	F3x4	146	A	1
		MSA.PRANK.aln.With_Names.F3x4.M7vsM8.RAxML_bestTree__9primates__unrooted.tre.out	NEB	M7vsM8	F3x4	11	M	0.99
		MSA.PRANK.aln.With_Names.F3x4.M7vsM8.RAxML_bestTree__9primates__unrooted.tre.out	NEB	M7vsM8	F3x4	17	K	0.997
		MSA.PRANK.aln.With_Names.F3x4.M7vsM8.RAxML_bestTree__9primates__unrooted.tre.out	NEB	M7vsM8	F3x4	18	M	0.987
		MSA.PRANK.aln.With_Names.F3x4.M7vsM8.RAxML_bestTree__9primates__unrooted.tre.out	NEB	M7vsM8	F3x4	22	G	0.994
		MSA.PRANK.aln.With_Names.F3x4.M7vsM8.RAxML_bestTree__9primates__unrooted.tre.out	NEB	M7vsM8	F3x4	25	L	0.98
		MSA.PRANK.aln.With_Names.F3x4.M7vsM8.RAxML_bestTree__9primates__unrooted.tre.out	NEB	M7vsM8	F3x4	26	C	1
		MSA.PRANK.aln.With_Names.F3x4.M7vsM8.RAxML_bestTree__9primates__unrooted.tre.out	NEB	M7vsM8	F3x4	40	T	0.986
		MSA.PRANK.aln.With_Names.F3x4.M7vsM8.RAxML_bestTree__9primates__unrooted.tre.out	NEB	M7vsM8	F3x4	44	S	0.993
		MSA.PRANK.aln.With_Names.F3x4.M7vsM8.RAxML_bestTree__9primates__unrooted.tre.out	NEB	M7vsM8	F3x4	51	L	0.989
		MSA.PRANK.aln.With_Names.F3x4.M7vsM8.RAxML_bestTree__9primates__unrooted.tre.out	NEB	M7vsM8	F3x4	146	A	1
		MSA.PRANK.aln.With_Names.F3x4.M7vsM8.RAxML_bestTree__9primates__unrooted.tre.out	BEB	M7vsM8	F3x4	4	P	0.973
		MSA.PRANK.aln.With_Names.F3x4.M7vsM8.RAxML_bestTree__9primates__unrooted.tre.out	BEB	M7vsM8	F3x4	6	H	0.963
		MSA.PRANK.aln.With_Names.F3x4.M7vsM8.RAxML_bestTree__9primates__unrooted.tre.out	BEB	M7vsM8	F3x4	7	P	0.974
		MSA.PRANK.aln.With_Names.F3x4.M7vsM8.RAxML_bestTree__9primates__unrooted.tre.out	BEB	M7vsM8	F3x4	8	R	0.973
		MSA.PRANK.aln.With_Names.F3x4.M7vsM8.RAxML_bestTree__9primates__unrooted.tre.out	BEB	M7vsM8	F3x4	11	M	1
		MSA.PRANK.aln.With_Names.F3x4.M7vsM8.RAxML_bestTree__9primates__unrooted.tre.out	BEB	M7vsM8	F3x4	13	M	0.996
		MSA.PRANK.aln.With_Names.F3x4.M7vsM8.RAxML_bestTree__9primates__unrooted.tre.out	BEB	M7vsM8	F3x4	14	S	0.998
		MSA.PRANK.aln.With_Names.F3x4.M7vsM8.RAxML_bestTree__9primates__unrooted.tre.out	BEB	M7vsM8	F3x4	15	P	0.97
		MSA.PRANK.aln.With_Names.F3x4.M7vsM8.RAxML_bestTree__9primates__unrooted.tre.out	BEB	M7vsM8	F3x4	16	A	0.974
		MSA.PRANK.aln.With_Names.F3x4.M7vsM8.RAxML_bestTree__9primates__unrooted.tre.out	BEB	M7vsM8	F3x4	17	K	1
		MSA.PRANK.aln.With_Names.F3x4.M7vsM8.RAxML_bestTree__9primates__unrooted.tre.out	BEB	M7vsM8	F3x4	18	M	1
		MSA.PRANK.aln.With_Names.F3x4.M7vsM8.RAxML_bestTree__9primates__unrooted.tre.out	BEB	M7vsM8	F3x4	19	I	0.958
		MSA.PRANK.aln.With_Names.F3x4.M7vsM8.RAxML_bestTree__9primates__unrooted.tre.out	BEB	M7vsM8	F3x4	20	I	0.968
		MSA.PRANK.aln.With_Names.F3x4.M7vsM8.RAxML_bestTree__9primates__unrooted.tre.out	BEB	M7vsM8	F3x4	21	Y	0.961
		MSA.PRANK.aln.With_Names.F3x4.M7vsM8.RAxML_bestTree__9primates__unrooted.tre.out	BEB	M7vsM8	F3x4	22	G	1
		MSA.PRANK.aln.With_Names.F3x4.M7vsM8.RAxML_bestTree__9primates__unrooted.tre.out	BEB	M7vsM8	F3x4	23	S	0.997
		MSA.PRANK.aln.With_Names.F3x4.M7vsM8.RAxML_bestTree__9primates__unrooted.tre.out	BEB	M7vsM8	F3x4	25	L	0.999
		MSA.PRANK.aln.With_Names.F3x4.M7vsM8.RAxML_bestTree__9primates__unrooted.tre.out	BEB	M7vsM8	F3x4	26	C	1
		MSA.PRANK.aln.With_Names.F3x4.M7vsM8.RAxML_bestTree__9primates__unrooted.tre.out	BEB	M7vsM8	F3x4	27	T	0.961
		MSA.PRANK.aln.With_Names.F3x4.M7vsM8.RAxML_bestTree__9primates__unrooted.tre.out	BEB	M7vsM8	F3x4	29	G	0.958
		MSA.PRANK.aln.With_Names.F3x4.M7vsM8.RAxML_bestTree__9primates__unrooted.tre.out	BEB	M7vsM8	F3x4	31	S	0.963
		MSA.PRANK.aln.With_Names.F3x4.M7vsM8.RAxML_bestTree__9primates__unrooted.tre.out	BEB	M7vsM8	F3x4	32	L	0.967
		MSA.PRANK.aln.With_Names.F3x4.M7vsM8.RAxML_bestTree__9primates__unrooted.tre.out	BEB	M7vsM8	F3x4	33	A	0.961
		MSA.PRANK.aln.With_Names.F3x4.M7vsM8.RAxML_bestTree__9primates__unrooted.tre.out	BEB	M7vsM8	F3x4	35	F	0.962
		MSA.PRANK.aln.With_Names.F3x4.M7vsM8.RAxML_bestTree__9primates__unrooted.tre.out	BEB	M7vsM8	F3x4	36	I	0.965
		MSA.PRANK.aln.With_Names.F3x4.M7vsM8.RAxML_bestTree__9primates__unrooted.tre.out	BEB	M7vsM8	F3x4	37	I	0.965
		MSA.PRANK.aln.With_Names.F3x4.M7vsM8.RAxML_bestTree__9primates__unrooted.tre.out	BEB	M7vsM8	F3x4	40	T	1
		MSA.PRANK.aln.With_Names.F3x4.M7vsM8.RAxML_bestTree__9primates__unrooted.tre.out	BEB	M7vsM8	F3x4	41	Y	0.96
		MSA.PRANK.aln.With_Names.F3x4.M7vsM8.RAxML_bestTree__9primates__unrooted.tre.out	BEB	M7vsM8	F3x4	44	S	1
		MSA.PRANK.aln.With_Names.F3x4.M7vsM8.RAxML_bestTree__9primates__unrooted.tre.out	BEB	M7vsM8	F3x4	48	Q	0.956
		MSA.PRANK.aln.With_Names.F3x4.M7vsM8.RAxML_bestTree__9primates__unrooted.tre.out	BEB	M7vsM8	F3x4	51	L	1
		MSA.PRANK.aln.With_Names.F3x4.M7vsM8.RAxML_bestTree__9primates__unrooted.tre.out	BEB	M7vsM8	F3x4	56	I	0.961
		MSA.PRANK.aln.With_Names.F3x4.M7vsM8.RAxML_bestTree__9primates__unrooted.tre.out	BEB	M7vsM8	F3x4	66	P	0.967
		MSA.PRANK.aln.With_Names.F3x4.M7vsM8.RAxML_bestTree__9primates__unrooted.tre.out	BEB	M7vsM8	F3x4	68	V	0.965
		MSA.PRANK.aln.With_Names.F3x4.M7vsM8.RAxML_bestTree__9primates__unrooted.tre.out	BEB	M7vsM8	F3x4	69	S	0.952
		MSA.PRANK.aln.With_Names.F3x4.M7vsM8.RAxML_bestTree__9primates__unrooted.tre.out	BEB	M7vsM8	F3x4	70	V	0.956
		MSA.PRANK.aln.With_Names.F3x4.M7vsM8.RAxML_bestTree__9primates__unrooted.tre.out	BEB	M7vsM8	F3x4	72	H	0.963
		MSA.PRANK.aln.With_Names.F3x4.M7vsM8.RAxML_bestTree__9primates__unrooted.tre.out	BEB	M7vsM8	F3x4	74	K	0.951
		MSA.PRANK.aln.With_Names.F3x4.M7vsM8.RAxML_bestTree__9primates__unrooted.tre.out	BEB	M7vsM8	F3x4	76	T	0.967
		MSA.PRANK.aln.With_Names.F3x4.M7vsM8.RAxML_bestTree__9primates__unrooted.tre.out	BEB	M7vsM8	F3x4	77	G	0.951
		MSA.PRANK.aln.With_Names.F3x4.M7vsM8.RAxML_bestTree__9primates__unrooted.tre.out	BEB	M7vsM8	F3x4	78	K	0.957
		MSA.PRANK.aln.With_Names.F3x4.M7vsM8.RAxML_bestTree__9primates__unrooted.tre.out	BEB	M7vsM8	F3x4	79	D	0.962
		MSA.PRANK.aln.With_Names.F3x4.M7vsM8.RAxML_bestTree__9primates__unrooted.tre.out	BEB	M7vsM8	F3x4	85	A	0.963
		MSA.PRANK.aln.With_Names.F3x4.M7vsM8.RAxML_bestTree__9primates__unrooted.tre.out	BEB	M7vsM8	F3x4	88	K	0.952
		MSA.PRANK.aln.With_Names.F3x4.M7vsM8.RAxML_bestTree__9primates__unrooted.tre.out	BEB	M7vsM8	F3x4	101	H	0.966
		MSA.PRANK.aln.With_Names.F3x4.M7vsM8.RAxML_bestTree__9primates__unrooted.tre.out	BEB	M7vsM8	F3x4	103	H	0.959
		MSA.PRANK.aln.With_Names.F3x4.M7vsM8.RAxML_bestTree__9primates__unrooted.tre.out	BEB	M7vsM8	F3x4	104	V	0.959
		MSA.PRANK.aln.With_Names.F3x4.M7vsM8.RAxML_bestTree__9primates__unrooted.tre.out	BEB	M7vsM8	F3x4	105	H	0.997
		MSA.PRANK.aln.With_Names.F3x4.M7vsM8.RAxML_bestTree__9primates__unrooted.tre.out	BEB	M7vsM8	F3x4	107	T	0.968
		MSA.PRANK.aln.With_Names.F3x4.M7vsM8.RAxML_bestTree__9primates__unrooted.tre.out	BEB	M7vsM8	F3x4	109	S	0.997
		MSA.PRANK.aln.With_Names.F3x4.M7vsM8.RAxML_bestTree__9primates__unrooted.tre.out	BEB	M7vsM8	F3x4	119	E	0.951
		MSA.PRANK.aln.With_Names.F3x4.M7vsM8.RAxML_bestTree__9primates__unrooted.tre.out	BEB	M7vsM8	F3x4	129	Q	0.962
		MSA.PRANK.aln.With_Names.F3x4.M7vsM8.RAxML_bestTree__9primates__unrooted.tre.out	BEB	M7vsM8	F3x4	136	S	0.961
		MSA.PRANK.aln.With_Names.F3x4.M7vsM8.RAxML_bestTree__9primates__unrooted.tre.out	BEB	M7vsM8	F3x4	143	V	0.959
		MSA.PRANK.aln.With_Names.F3x4.M7vsM8.RAxML_bestTree__9primates__unrooted.tre.out	BEB	M7vsM8	F3x4	146	A	1
		MSA.PRANK.aln.With_Names.F61.M1vsM2.RAxML_bestTree__9primates__unrooted.tre.out	NEB	M1vsM2	F61	11	M	0.988
		MSA.PRANK.aln.With_Names.F61.M1vsM2.RAxML_bestTree__9primates__unrooted.tre.out	NEB	M1vsM2	F61	17	K	0.997
		MSA.PRANK.aln.With_Names.F61.M1vsM2.RAxML_bestTree__9primates__unrooted.tre.out	NEB	M1vsM2	F61	18	M	0.982
		MSA.PRANK.aln.With_Names.F61.M1vsM2.RAxML_bestTree__9primates__unrooted.tre.out	NEB	M1vsM2	F61	22	G	0.997
		MSA.PRANK.aln.With_Names.F61.M1vsM2.RAxML_bestTree__9primates__unrooted.tre.out	NEB	M1vsM2	F61	25	L	0.967
		MSA.PRANK.aln.With_Names.F61.M1vsM2.RAxML_bestTree__9primates__unrooted.tre.out	NEB	M1vsM2	F61	26	C	1
		MSA.PRANK.aln.With_Names.F61.M1vsM2.RAxML_bestTree__9primates__unrooted.tre.out	NEB	M1vsM2	F61	40	T	0.991
		MSA.PRANK.aln.With_Names.F61.M1vsM2.RAxML_bestTree__9primates__unrooted.tre.out	NEB	M1vsM2	F61	44	S	0.996
		MSA.PRANK.aln.With_Names.F61.M1vsM2.RAxML_bestTree__9primates__unrooted.tre.out	NEB	M1vsM2	F61	51	L	0.993
		MSA.PRANK.aln.With_Names.F61.M1vsM2.RAxML_bestTree__9primates__unrooted.tre.out	NEB	M1vsM2	F61	146	A	1
		MSA.PRANK.aln.With_Names.F61.M1vsM2.RAxML_bestTree__9primates__unrooted.tre.out	BEB	M1vsM2	F61	11	M	0.999
		MSA.PRANK.aln.With_Names.F61.M1vsM2.RAxML_bestTree__9primates__unrooted.tre.out	BEB	M1vsM2	F61	13	M	0.988
		MSA.PRANK.aln.With_Names.F61.M1vsM2.RAxML_bestTree__9primates__unrooted.tre.out	BEB	M1vsM2	F61	14	S	0.993
		MSA.PRANK.aln.With_Names.F61.M1vsM2.RAxML_bestTree__9primates__unrooted.tre.out	BEB	M1vsM2	F61	17	K	0.999
		MSA.PRANK.aln.With_Names.F61.M1vsM2.RAxML_bestTree__9primates__unrooted.tre.out	BEB	M1vsM2	F61	18	M	0.999
		MSA.PRANK.aln.With_Names.F61.M1vsM2.RAxML_bestTree__9primates__unrooted.tre.out	BEB	M1vsM2	F61	22	G	1
		MSA.PRANK.aln.With_Names.F61.M1vsM2.RAxML_bestTree__9primates__unrooted.tre.out	BEB	M1vsM2	F61	23	S	0.993
		MSA.PRANK.aln.With_Names.F61.M1vsM2.RAxML_bestTree__9primates__unrooted.tre.out	BEB	M1vsM2	F61	25	L	0.998
		MSA.PRANK.aln.With_Names.F61.M1vsM2.RAxML_bestTree__9primates__unrooted.tre.out	BEB	M1vsM2	F61	26	C	1
		MSA.PRANK.aln.With_Names.F61.M1vsM2.RAxML_bestTree__9primates__unrooted.tre.out	BEB	M1vsM2	F61	40	T	0.999
		MSA.PRANK.aln.With_Names.F61.M1vsM2.RAxML_bestTree__9primates__unrooted.tre.out	BEB	M1vsM2	F61	44	S	0.999
		MSA.PRANK.aln.With_Names.F61.M1vsM2.RAxML_bestTree__9primates__unrooted.tre.out	BEB	M1vsM2	F61	51	L	0.999
		MSA.PRANK.aln.With_Names.F61.M1vsM2.RAxML_bestTree__9primates__unrooted.tre.out	BEB	M1vsM2	F61	105	H	0.991
		MSA.PRANK.aln.With_Names.F61.M1vsM2.RAxML_bestTree__9primates__unrooted.tre.out	BEB	M1vsM2	F61	109	S	0.993
		MSA.PRANK.aln.With_Names.F61.M1vsM2.RAxML_bestTree__9primates__unrooted.tre.out	BEB	M1vsM2	F61	146	A	1
		MSA.PRANK.aln.With_Names.F61.M7vsM8.RAxML_bestTree__9primates__unrooted.tre.out	NEB	M7vsM8	F61	11	M	0.988
		MSA.PRANK.aln.With_Names.F61.M7vsM8.RAxML_bestTree__9primates__unrooted.tre.out	NEB	M7vsM8	F61	17	K	0.997
		MSA.PRANK.aln.With_Names.F61.M7vsM8.RAxML_bestTree__9primates__unrooted.tre.out	NEB	M7vsM8	F61	18	M	0.982
		MSA.PRANK.aln.With_Names.F61.M7vsM8.RAxML_bestTree__9primates__unrooted.tre.out	NEB	M7vsM8	F61	22	G	0.997
		MSA.PRANK.aln.With_Names.F61.M7vsM8.RAxML_bestTree__9primates__unrooted.tre.out	NEB	M7vsM8	F61	25	L	0.967
		MSA.PRANK.aln.With_Names.F61.M7vsM8.RAxML_bestTree__9primates__unrooted.tre.out	NEB	M7vsM8	F61	26	C	1
		MSA.PRANK.aln.With_Names.F61.M7vsM8.RAxML_bestTree__9primates__unrooted.tre.out	NEB	M7vsM8	F61	40	T	0.991
		MSA.PRANK.aln.With_Names.F61.M7vsM8.RAxML_bestTree__9primates__unrooted.tre.out	NEB	M7vsM8	F61	44	S	0.996
		MSA.PRANK.aln.With_Names.F61.M7vsM8.RAxML_bestTree__9primates__unrooted.tre.out	NEB	M7vsM8	F61	51	L	0.993
		MSA.PRANK.aln.With_Names.F61.M7vsM8.RAxML_bestTree__9primates__unrooted.tre.out	NEB	M7vsM8	F61	146	A	1
		MSA.PRANK.aln.With_Names.F61.M7vsM8.RAxML_bestTree__9primates__unrooted.tre.out	BEB	M7vsM8	F61	4	P	0.965
		MSA.PRANK.aln.With_Names.F61.M7vsM8.RAxML_bestTree__9primates__unrooted.tre.out	BEB	M7vsM8	F61	6	H	0.956
		MSA.PRANK.aln.With_Names.F61.M7vsM8.RAxML_bestTree__9primates__unrooted.tre.out	BEB	M7vsM8	F61	7	P	0.966
		MSA.PRANK.aln.With_Names.F61.M7vsM8.RAxML_bestTree__9primates__unrooted.tre.out	BEB	M7vsM8	F61	8	R	0.961
		MSA.PRANK.aln.With_Names.F61.M7vsM8.RAxML_bestTree__9primates__unrooted.tre.out	BEB	M7vsM8	F61	11	M	1
		MSA.PRANK.aln.With_Names.F61.M7vsM8.RAxML_bestTree__9primates__unrooted.tre.out	BEB	M7vsM8	F61	13	M	0.994
		MSA.PRANK.aln.With_Names.F61.M7vsM8.RAxML_bestTree__9primates__unrooted.tre.out	BEB	M7vsM8	F61	14	S	0.997
		MSA.PRANK.aln.With_Names.F61.M7vsM8.RAxML_bestTree__9primates__unrooted.tre.out	BEB	M7vsM8	F61	15	P	0.968
		MSA.PRANK.aln.With_Names.F61.M7vsM8.RAxML_bestTree__9primates__unrooted.tre.out	BEB	M7vsM8	F61	16	A	0.963
		MSA.PRANK.aln.With_Names.F61.M7vsM8.RAxML_bestTree__9primates__unrooted.tre.out	BEB	M7vsM8	F61	17	K	1
		MSA.PRANK.aln.With_Names.F61.M7vsM8.RAxML_bestTree__9primates__unrooted.tre.out	BEB	M7vsM8	F61	18	M	1
		MSA.PRANK.aln.With_Names.F61.M7vsM8.RAxML_bestTree__9primates__unrooted.tre.out	BEB	M7vsM8	F61	22	G	1
		MSA.PRANK.aln.With_Names.F61.M7vsM8.RAxML_bestTree__9primates__unrooted.tre.out	BEB	M7vsM8	F61	23	S	0.997
		MSA.PRANK.aln.With_Names.F61.M7vsM8.RAxML_bestTree__9primates__unrooted.tre.out	BEB	M7vsM8	F61	25	L	0.999
		MSA.PRANK.aln.With_Names.F61.M7vsM8.RAxML_bestTree__9primates__unrooted.tre.out	BEB	M7vsM8	F61	26	C	1
		MSA.PRANK.aln.With_Names.F61.M7vsM8.RAxML_bestTree__9primates__unrooted.tre.out	BEB	M7vsM8	F61	27	T	0.954
		MSA.PRANK.aln.With_Names.F61.M7vsM8.RAxML_bestTree__9primates__unrooted.tre.out	BEB	M7vsM8	F61	29	G	0.955
		MSA.PRANK.aln.With_Names.F61.M7vsM8.RAxML_bestTree__9primates__unrooted.tre.out	BEB	M7vsM8	F61	31	S	0.954
		MSA.PRANK.aln.With_Names.F61.M7vsM8.RAxML_bestTree__9primates__unrooted.tre.out	BEB	M7vsM8	F61	32	L	0.955
		MSA.PRANK.aln.With_Names.F61.M7vsM8.RAxML_bestTree__9primates__unrooted.tre.out	BEB	M7vsM8	F61	33	A	0.967
		MSA.PRANK.aln.With_Names.F61.M7vsM8.RAxML_bestTree__9primates__unrooted.tre.out	BEB	M7vsM8	F61	35	F	0.953
		MSA.PRANK.aln.With_Names.F61.M7vsM8.RAxML_bestTree__9primates__unrooted.tre.out	BEB	M7vsM8	F61	36	I	0.954
		MSA.PRANK.aln.With_Names.F61.M7vsM8.RAxML_bestTree__9primates__unrooted.tre.out	BEB	M7vsM8	F61	37	I	0.965
		MSA.PRANK.aln.With_Names.F61.M7vsM8.RAxML_bestTree__9primates__unrooted.tre.out	BEB	M7vsM8	F61	40	T	1
		MSA.PRANK.aln.With_Names.F61.M7vsM8.RAxML_bestTree__9primates__unrooted.tre.out	BEB	M7vsM8	F61	44	S	1
		MSA.PRANK.aln.With_Names.F61.M7vsM8.RAxML_bestTree__9primates__unrooted.tre.out	BEB	M7vsM8	F61	51	L	1
		MSA.PRANK.aln.With_Names.F61.M7vsM8.RAxML_bestTree__9primates__unrooted.tre.out	BEB	M7vsM8	F61	66	P	0.958
		MSA.PRANK.aln.With_Names.F61.M7vsM8.RAxML_bestTree__9primates__unrooted.tre.out	BEB	M7vsM8	F61	68	V	0.953
		MSA.PRANK.aln.With_Names.F61.M7vsM8.RAxML_bestTree__9primates__unrooted.tre.out	BEB	M7vsM8	F61	72	H	0.956
		MSA.PRANK.aln.With_Names.F61.M7vsM8.RAxML_bestTree__9primates__unrooted.tre.out	BEB	M7vsM8	F61	76	T	0.956
		MSA.PRANK.aln.With_Names.F61.M7vsM8.RAxML_bestTree__9primates__unrooted.tre.out	BEB	M7vsM8	F61	85	A	0.963
		MSA.PRANK.aln.With_Names.F61.M7vsM8.RAxML_bestTree__9primates__unrooted.tre.out	BEB	M7vsM8	F61	103	H	0.953
		MSA.PRANK.aln.With_Names.F61.M7vsM8.RAxML_bestTree__9primates__unrooted.tre.out	BEB	M7vsM8	F61	105	H	0.996
		MSA.PRANK.aln.With_Names.F61.M7vsM8.RAxML_bestTree__9primates__unrooted.tre.out	BEB	M7vsM8	F61	107	T	0.956
		MSA.PRANK.aln.With_Names.F61.M7vsM8.RAxML_bestTree__9primates__unrooted.tre.out	BEB	M7vsM8	F61	109	S	0.997
		MSA.PRANK.aln.With_Names.F61.M7vsM8.RAxML_bestTree__9primates__unrooted.tre.out	BEB	M7vsM8	F61	136	S	0.954
		MSA.PRANK.aln.With_Names.F61.M7vsM8.RAxML_bestTree__9primates__unrooted.tre.out	BEB	M7vsM8	F61	143	V	0.955
		MSA.PRANK.aln.With_Names.F61.M7vsM8.RAxML_bestTree__9primates__unrooted.tre.out	BEB	M7vsM8	F61	146	A	1
		MSA.PRANK.aln.With_Names.F3x4.M1vsM2.RAxML_bestTree__9primates__unrooted.tre.out	NEB	M1vsM2	F3x4	11	M	0.991
		MSA.PRANK.aln.With_Names.F3x4.M1vsM2.RAxML_bestTree__9primates__unrooted.tre.out	NEB	M1vsM2	F3x4	17	K	0.997
		MSA.PRANK.aln.With_Names.F3x4.M1vsM2.RAxML_bestTree__9primates__unrooted.tre.out	NEB	M1vsM2	F3x4	18	M	0.987
		MSA.PRANK.aln.With_Names.F3x4.M1vsM2.RAxML_bestTree__9primates__unrooted.tre.out	NEB	M1vsM2	F3x4	22	G	0.994
		MSA.PRANK.aln.With_Names.F3x4.M1vsM2.RAxML_bestTree__9primates__unrooted.tre.out	NEB	M1vsM2	F3x4	25	L	0.98
		MSA.PRANK.aln.With_Names.F3x4.M1vsM2.RAxML_bestTree__9primates__unrooted.tre.out	NEB	M1vsM2	F3x4	26	C	1
		MSA.PRANK.aln.With_Names.F3x4.M1vsM2.RAxML_bestTree__9primates__unrooted.tre.out	NEB	M1vsM2	F3x4	40	T	0.986
		MSA.PRANK.aln.With_Names.F3x4.M1vsM2.RAxML_bestTree__9primates__unrooted.tre.out	NEB	M1vsM2	F3x4	44	S	0.993
		MSA.PRANK.aln.With_Names.F3x4.M1vsM2.RAxML_bestTree__9primates__unrooted.tre.out	NEB	M1vsM2	F3x4	51	L	0.989
		MSA.PRANK.aln.With_Names.F3x4.M1vsM2.RAxML_bestTree__9primates__unrooted.tre.out	NEB	M1vsM2	F3x4	146	A	1
		MSA.PRANK.aln.With_Names.F3x4.M1vsM2.RAxML_bestTree__9primates__unrooted.tre.out	BEB	M1vsM2	F3x4	4	P	0.951
		MSA.PRANK.aln.With_Names.F3x4.M1vsM2.RAxML_bestTree__9primates__unrooted.tre.out	BEB	M1vsM2	F3x4	7	P	0.953
		MSA.PRANK.aln.With_Names.F3x4.M1vsM2.RAxML_bestTree__9primates__unrooted.tre.out	BEB	M1vsM2	F3x4	8	R	0.951
		MSA.PRANK.aln.With_Names.F3x4.M1vsM2.RAxML_bestTree__9primates__unrooted.tre.out	BEB	M1vsM2	F3x4	11	M	0.999
		MSA.PRANK.aln.With_Names.F3x4.M1vsM2.RAxML_bestTree__9primates__unrooted.tre.out	BEB	M1vsM2	F3x4	13	M	0.991
		MSA.PRANK.aln.With_Names.F3x4.M1vsM2.RAxML_bestTree__9primates__unrooted.tre.out	BEB	M1vsM2	F3x4	14	S	0.995
		MSA.PRANK.aln.With_Names.F3x4.M1vsM2.RAxML_bestTree__9primates__unrooted.tre.out	BEB	M1vsM2	F3x4	16	A	0.953
		MSA.PRANK.aln.With_Names.F3x4.M1vsM2.RAxML_bestTree__9primates__unrooted.tre.out	BEB	M1vsM2	F3x4	17	K	1
		MSA.PRANK.aln.With_Names.F3x4.M1vsM2.RAxML_bestTree__9primates__unrooted.tre.out	BEB	M1vsM2	F3x4	18	M	0.999
		MSA.PRANK.aln.With_Names.F3x4.M1vsM2.RAxML_bestTree__9primates__unrooted.tre.out	BEB	M1vsM2	F3x4	22	G	1
		MSA.PRANK.aln.With_Names.F3x4.M1vsM2.RAxML_bestTree__9primates__unrooted.tre.out	BEB	M1vsM2	F3x4	23	S	0.994
		MSA.PRANK.aln.With_Names.F3x4.M1vsM2.RAxML_bestTree__9primates__unrooted.tre.out	BEB	M1vsM2	F3x4	25	L	0.999
		MSA.PRANK.aln.With_Names.F3x4.M1vsM2.RAxML_bestTree__9primates__unrooted.tre.out	BEB	M1vsM2	F3x4	26	C	1
		MSA.PRANK.aln.With_Names.F3x4.M1vsM2.RAxML_bestTree__9primates__unrooted.tre.out	BEB	M1vsM2	F3x4	40	T	0.999
		MSA.PRANK.aln.With_Names.F3x4.M1vsM2.RAxML_bestTree__9primates__unrooted.tre.out	BEB	M1vsM2	F3x4	44	S	0.999
		MSA.PRANK.aln.With_Names.F3x4.M1vsM2.RAxML_bestTree__9primates__unrooted.tre.out	BEB	M1vsM2	F3x4	51	L	0.999
		MSA.PRANK.aln.With_Names.F3x4.M1vsM2.RAxML_bestTree__9primates__unrooted.tre.out	BEB	M1vsM2	F3x4	105	H	0.993
		MSA.PRANK.aln.With_Names.F3x4.M1vsM2.RAxML_bestTree__9primates__unrooted.tre.out	BEB	M1vsM2	F3x4	109	S	0.993
		MSA.PRANK.aln.With_Names.F3x4.M1vsM2.RAxML_bestTree__9primates__unrooted.tre.out	BEB	M1vsM2	F3x4	146	A	1
		MSA.PRANK.aln.With_Names.F3x4.M7vsM8.RAxML_bestTree__9primates__unrooted.tre.out	NEB	M7vsM8	F3x4	11	M	0.99
		MSA.PRANK.aln.With_Names.F3x4.M7vsM8.RAxML_bestTree__9primates__unrooted.tre.out	NEB	M7vsM8	F3x4	17	K	0.997
		MSA.PRANK.aln.With_Names.F3x4.M7vsM8.RAxML_bestTree__9primates__unrooted.tre.out	NEB	M7vsM8	F3x4	18	M	0.987
		MSA.PRANK.aln.With_Names.F3x4.M7vsM8.RAxML_bestTree__9primates__unrooted.tre.out	NEB	M7vsM8	F3x4	22	G	0.994
		MSA.PRANK.aln.With_Names.F3x4.M7vsM8.RAxML_bestTree__9primates__unrooted.tre.out	NEB	M7vsM8	F3x4	25	L	0.98
		MSA.PRANK.aln.With_Names.F3x4.M7vsM8.RAxML_bestTree__9primates__unrooted.tre.out	NEB	M7vsM8	F3x4	26	C	1
		MSA.PRANK.aln.With_Names.F3x4.M7vsM8.RAxML_bestTree__9primates__unrooted.tre.out	NEB	M7vsM8	F3x4	40	T	0.986
		MSA.PRANK.aln.With_Names.F3x4.M7vsM8.RAxML_bestTree__9primates__unrooted.tre.out	NEB	M7vsM8	F3x4	44	S	0.993
		MSA.PRANK.aln.With_Names.F3x4.M7vsM8.RAxML_bestTree__9primates__unrooted.tre.out	NEB	M7vsM8	F3x4	51	L	0.989
		MSA.PRANK.aln.With_Names.F3x4.M7vsM8.RAxML_bestTree__9primates__unrooted.tre.out	NEB	M7vsM8	F3x4	146	A	1
		MSA.PRANK.aln.With_Names.F3x4.M7vsM8.RAxML_bestTree__9primates__unrooted.tre.out	BEB	M7vsM8	F3x4	4	P	0.973
		MSA.PRANK.aln.With_Names.F3x4.M7vsM8.RAxML_bestTree__9primates__unrooted.tre.out	BEB	M7vsM8	F3x4	6	H	0.963
		MSA.PRANK.aln.With_Names.F3x4.M7vsM8.RAxML_bestTree__9primates__unrooted.tre.out	BEB	M7vsM8	F3x4	7	P	0.974
		MSA.PRANK.aln.With_Names.F3x4.M7vsM8.RAxML_bestTree__9primates__unrooted.tre.out	BEB	M7vsM8	F3x4	8	R	0.973
		MSA.PRANK.aln.With_Names.F3x4.M7vsM8.RAxML_bestTree__9primates__unrooted.tre.out	BEB	M7vsM8	F3x4	11	M	1
		MSA.PRANK.aln.With_Names.F3x4.M7vsM8.RAxML_bestTree__9primates__unrooted.tre.out	BEB	M7vsM8	F3x4	13	M	0.996
		MSA.PRANK.aln.With_Names.F3x4.M7vsM8.RAxML_bestTree__9primates__unrooted.tre.out	BEB	M7vsM8	F3x4	14	S	0.998
		MSA.PRANK.aln.With_Names.F3x4.M7vsM8.RAxML_bestTree__9primates__unrooted.tre.out	BEB	M7vsM8	F3x4	15	P	0.97
		MSA.PRANK.aln.With_Names.F3x4.M7vsM8.RAxML_bestTree__9primates__unrooted.tre.out	BEB	M7vsM8	F3x4	16	A	0.974
		MSA.PRANK.aln.With_Names.F3x4.M7vsM8.RAxML_bestTree__9primates__unrooted.tre.out	BEB	M7vsM8	F3x4	17	K	1
		MSA.PRANK.aln.With_Names.F3x4.M7vsM8.RAxML_bestTree__9primates__unrooted.tre.out	BEB	M7vsM8	F3x4	18	M	1
		MSA.PRANK.aln.With_Names.F3x4.M7vsM8.RAxML_bestTree__9primates__unrooted.tre.out	BEB	M7vsM8	F3x4	19	I	0.958
		MSA.PRANK.aln.With_Names.F3x4.M7vsM8.RAxML_bestTree__9primates__unrooted.tre.out	BEB	M7vsM8	F3x4	20	I	0.968
		MSA.PRANK.aln.With_Names.F3x4.M7vsM8.RAxML_bestTree__9primates__unrooted.tre.out	BEB	M7vsM8	F3x4	21	Y	0.961
		MSA.PRANK.aln.With_Names.F3x4.M7vsM8.RAxML_bestTree__9primates__unrooted.tre.out	BEB	M7vsM8	F3x4	22	G	1
		MSA.PRANK.aln.With_Names.F3x4.M7vsM8.RAxML_bestTree__9primates__unrooted.tre.out	BEB	M7vsM8	F3x4	23	S	0.997
		MSA.PRANK.aln.With_Names.F3x4.M7vsM8.RAxML_bestTree__9primates__unrooted.tre.out	BEB	M7vsM8	F3x4	25	L	0.999
		MSA.PRANK.aln.With_Names.F3x4.M7vsM8.RAxML_bestTree__9primates__unrooted.tre.out	BEB	M7vsM8	F3x4	26	C	1
		MSA.PRANK.aln.With_Names.F3x4.M7vsM8.RAxML_bestTree__9primates__unrooted.tre.out	BEB	M7vsM8	F3x4	27	T	0.961
		MSA.PRANK.aln.With_Names.F3x4.M7vsM8.RAxML_bestTree__9primates__unrooted.tre.out	BEB	M7vsM8	F3x4	29	G	0.958
		MSA.PRANK.aln.With_Names.F3x4.M7vsM8.RAxML_bestTree__9primates__unrooted.tre.out	BEB	M7vsM8	F3x4	31	S	0.963
		MSA.PRANK.aln.With_Names.F3x4.M7vsM8.RAxML_bestTree__9primates__unrooted.tre.out	BEB	M7vsM8	F3x4	32	L	0.967
		MSA.PRANK.aln.With_Names.F3x4.M7vsM8.RAxML_bestTree__9primates__unrooted.tre.out	BEB	M7vsM8	F3x4	33	A	0.961
		MSA.PRANK.aln.With_Names.F3x4.M7vsM8.RAxML_bestTree__9primates__unrooted.tre.out	BEB	M7vsM8	F3x4	35	F	0.962
		MSA.PRANK.aln.With_Names.F3x4.M7vsM8.RAxML_bestTree__9primates__unrooted.tre.out	BEB	M7vsM8	F3x4	36	I	0.965
		MSA.PRANK.aln.With_Names.F3x4.M7vsM8.RAxML_bestTree__9primates__unrooted.tre.out	BEB	M7vsM8	F3x4	37	I	0.965
		MSA.PRANK.aln.With_Names.F3x4.M7vsM8.RAxML_bestTree__9primates__unrooted.tre.out	BEB	M7vsM8	F3x4	40	T	1
		MSA.PRANK.aln.With_Names.F3x4.M7vsM8.RAxML_bestTree__9primates__unrooted.tre.out	BEB	M7vsM8	F3x4	41	Y	0.96
		MSA.PRANK.aln.With_Names.F3x4.M7vsM8.RAxML_bestTree__9primates__unrooted.tre.out	BEB	M7vsM8	F3x4	44	S	1
		MSA.PRANK.aln.With_Names.F3x4.M7vsM8.RAxML_bestTree__9primates__unrooted.tre.out	BEB	M7vsM8	F3x4	48	Q	0.956
		MSA.PRANK.aln.With_Names.F3x4.M7vsM8.RAxML_bestTree__9primates__unrooted.tre.out	BEB	M7vsM8	F3x4	51	L	1
		MSA.PRANK.aln.With_Names.F3x4.M7vsM8.RAxML_bestTree__9primates__unrooted.tre.out	BEB	M7vsM8	F3x4	56	I	0.961
		MSA.PRANK.aln.With_Names.F3x4.M7vsM8.RAxML_bestTree__9primates__unrooted.tre.out	BEB	M7vsM8	F3x4	66	P	0.967
		MSA.PRANK.aln.With_Names.F3x4.M7vsM8.RAxML_bestTree__9primates__unrooted.tre.out	BEB	M7vsM8	F3x4	68	V	0.965
		MSA.PRANK.aln.With_Names.F3x4.M7vsM8.RAxML_bestTree__9primates__unrooted.tre.out	BEB	M7vsM8	F3x4	69	S	0.952
		MSA.PRANK.aln.With_Names.F3x4.M7vsM8.RAxML_bestTree__9primates__unrooted.tre.out	BEB	M7vsM8	F3x4	70	V	0.956
		MSA.PRANK.aln.With_Names.F3x4.M7vsM8.RAxML_bestTree__9primates__unrooted.tre.out	BEB	M7vsM8	F3x4	72	H	0.963
		MSA.PRANK.aln.With_Names.F3x4.M7vsM8.RAxML_bestTree__9primates__unrooted.tre.out	BEB	M7vsM8	F3x4	74	K	0.951
		MSA.PRANK.aln.With_Names.F3x4.M7vsM8.RAxML_bestTree__9primates__unrooted.tre.out	BEB	M7vsM8	F3x4	76	T	0.967
		MSA.PRANK.aln.With_Names.F3x4.M7vsM8.RAxML_bestTree__9primates__unrooted.tre.out	BEB	M7vsM8	F3x4	77	G	0.951
		MSA.PRANK.aln.With_Names.F3x4.M7vsM8.RAxML_bestTree__9primates__unrooted.tre.out	BEB	M7vsM8	F3x4	78	K	0.957
		MSA.PRANK.aln.With_Names.F3x4.M7vsM8.RAxML_bestTree__9primates__unrooted.tre.out	BEB	M7vsM8	F3x4	79	D	0.962
		MSA.PRANK.aln.With_Names.F3x4.M7vsM8.RAxML_bestTree__9primates__unrooted.tre.out	BEB	M7vsM8	F3x4	85	A	0.963
		MSA.PRANK.aln.With_Names.F3x4.M7vsM8.RAxML_bestTree__9primates__unrooted.tre.out	BEB	M7vsM8	F3x4	88	K	0.952
		MSA.PRANK.aln.With_Names.F3x4.M7vsM8.RAxML_bestTree__9primates__unrooted.tre.out	BEB	M7vsM8	F3x4	101	H	0.966
		MSA.PRANK.aln.With_Names.F3x4.M7vsM8.RAxML_bestTree__9primates__unrooted.tre.out	BEB	M7vsM8	F3x4	103	H	0.959
		MSA.PRANK.aln.With_Names.F3x4.M7vsM8.RAxML_bestTree__9primates__unrooted.tre.out	BEB	M7vsM8	F3x4	104	V	0.959
		MSA.PRANK.aln.With_Names.F3x4.M7vsM8.RAxML_bestTree__9primates__unrooted.tre.out	BEB	M7vsM8	F3x4	105	H	0.997
		MSA.PRANK.aln.With_Names.F3x4.M7vsM8.RAxML_bestTree__9primates__unrooted.tre.out	BEB	M7vsM8	F3x4	107	T	0.968
		MSA.PRANK.aln.With_Names.F3x4.M7vsM8.RAxML_bestTree__9primates__unrooted.tre.out	BEB	M7vsM8	F3x4	109	S	0.997
		MSA.PRANK.aln.With_Names.F3x4.M7vsM8.RAxML_bestTree__9primates__unrooted.tre.out	BEB	M7vsM8	F3x4	119	E	0.951
		MSA.PRANK.aln.With_Names.F3x4.M7vsM8.RAxML_bestTree__9primates__unrooted.tre.out	BEB	M7vsM8	F3x4	129	Q	0.962
		MSA.PRANK.aln.With_Names.F3x4.M7vsM8.RAxML_bestTree__9primates__unrooted.tre.out	BEB	M7vsM8	F3x4	136	S	0.961
		MSA.PRANK.aln.With_Names.F3x4.M7vsM8.RAxML_bestTree__9primates__unrooted.tre.out	BEB	M7vsM8	F3x4	143	V	0.959
		MSA.PRANK.aln.With_Names.F3x4.M7vsM8.RAxML_bestTree__9primates__unrooted.tre.out	BEB	M7vsM8	F3x4	146	A	1
		MSA.PRANK.aln.With_Names.F61.M1vsM2.RAxML_bestTree__9primates__unrooted.tre.out	NEB	M1vsM2	F61	11	M	0.988
		MSA.PRANK.aln.With_Names.F61.M1vsM2.RAxML_bestTree__9primates__unrooted.tre.out	NEB	M1vsM2	F61	17	K	0.997
		MSA.PRANK.aln.With_Names.F61.M1vsM2.RAxML_bestTree__9primates__unrooted.tre.out	NEB	M1vsM2	F61	18	M	0.982
		MSA.PRANK.aln.With_Names.F61.M1vsM2.RAxML_bestTree__9primates__unrooted.tre.out	NEB	M1vsM2	F61	22	G	0.997
		MSA.PRANK.aln.With_Names.F61.M1vsM2.RAxML_bestTree__9primates__unrooted.tre.out	NEB	M1vsM2	F61	25	L	0.967
		MSA.PRANK.aln.With_Names.F61.M1vsM2.RAxML_bestTree__9primates__unrooted.tre.out	NEB	M1vsM2	F61	26	C	1
		MSA.PRANK.aln.With_Names.F61.M1vsM2.RAxML_bestTree__9primates__unrooted.tre.out	NEB	M1vsM2	F61	40	T	0.991
		MSA.PRANK.aln.With_Names.F61.M1vsM2.RAxML_bestTree__9primates__unrooted.tre.out	NEB	M1vsM2	F61	44	S	0.996
		MSA.PRANK.aln.With_Names.F61.M1vsM2.RAxML_bestTree__9primates__unrooted.tre.out	NEB	M1vsM2	F61	51	L	0.993
		MSA.PRANK.aln.With_Names.F61.M1vsM2.RAxML_bestTree__9primates__unrooted.tre.out	NEB	M1vsM2	F61	146	A	1
		MSA.PRANK.aln.With_Names.F61.M1vsM2.RAxML_bestTree__9primates__unrooted.tre.out	BEB	M1vsM2	F61	11	M	0.999
		MSA.PRANK.aln.With_Names.F61.M1vsM2.RAxML_bestTree__9primates__unrooted.tre.out	BEB	M1vsM2	F61	13	M	0.988
		MSA.PRANK.aln.With_Names.F61.M1vsM2.RAxML_bestTree__9primates__unrooted.tre.out	BEB	M1vsM2	F61	14	S	0.993
		MSA.PRANK.aln.With_Names.F61.M1vsM2.RAxML_bestTree__9primates__unrooted.tre.out	BEB	M1vsM2	F61	17	K	0.999
		MSA.PRANK.aln.With_Names.F61.M1vsM2.RAxML_bestTree__9primates__unrooted.tre.out	BEB	M1vsM2	F61	18	M	0.999
		MSA.PRANK.aln.With_Names.F61.M1vsM2.RAxML_bestTree__9primates__unrooted.tre.out	BEB	M1vsM2	F61	22	G	1
		MSA.PRANK.aln.With_Names.F61.M1vsM2.RAxML_bestTree__9primates__unrooted.tre.out	BEB	M1vsM2	F61	23	S	0.993
		MSA.PRANK.aln.With_Names.F61.M1vsM2.RAxML_bestTree__9primates__unrooted.tre.out	BEB	M1vsM2	F61	25	L	0.998
		MSA.PRANK.aln.With_Names.F61.M1vsM2.RAxML_bestTree__9primates__unrooted.tre.out	BEB	M1vsM2	F61	26	C	1
		MSA.PRANK.aln.With_Names.F61.M1vsM2.RAxML_bestTree__9primates__unrooted.tre.out	BEB	M1vsM2	F61	40	T	0.999
		MSA.PRANK.aln.With_Names.F61.M1vsM2.RAxML_bestTree__9primates__unrooted.tre.out	BEB	M1vsM2	F61	44	S	0.999
		MSA.PRANK.aln.With_Names.F61.M1vsM2.RAxML_bestTree__9primates__unrooted.tre.out	BEB	M1vsM2	F61	51	L	0.999
		MSA.PRANK.aln.With_Names.F61.M1vsM2.RAxML_bestTree__9primates__unrooted.tre.out	BEB	M1vsM2	F61	105	H	0.991
		MSA.PRANK.aln.With_Names.F61.M1vsM2.RAxML_bestTree__9primates__unrooted.tre.out	BEB	M1vsM2	F61	109	S	0.993
		MSA.PRANK.aln.With_Names.F61.M1vsM2.RAxML_bestTree__9primates__unrooted.tre.out	BEB	M1vsM2	F61	146	A	1
		MSA.PRANK.aln.With_Names.F61.M7vsM8.RAxML_bestTree__9primates__unrooted.tre.out	NEB	M7vsM8	F61	11	M	0.988
		MSA.PRANK.aln.With_Names.F61.M7vsM8.RAxML_bestTree__9primates__unrooted.tre.out	NEB	M7vsM8	F61	17	K	0.997
		MSA.PRANK.aln.With_Names.F61.M7vsM8.RAxML_bestTree__9primates__unrooted.tre.out	NEB	M7vsM8	F61	18	M	0.982
		MSA.PRANK.aln.With_Names.F61.M7vsM8.RAxML_bestTree__9primates__unrooted.tre.out	NEB	M7vsM8	F61	22	G	0.997
		MSA.PRANK.aln.With_Names.F61.M7vsM8.RAxML_bestTree__9primates__unrooted.tre.out	NEB	M7vsM8	F61	25	L	0.967
		MSA.PRANK.aln.With_Names.F61.M7vsM8.RAxML_bestTree__9primates__unrooted.tre.out	NEB	M7vsM8	F61	26	C	1
		MSA.PRANK.aln.With_Names.F61.M7vsM8.RAxML_bestTree__9primates__unrooted.tre.out	NEB	M7vsM8	F61	40	T	0.991
		MSA.PRANK.aln.With_Names.F61.M7vsM8.RAxML_bestTree__9primates__unrooted.tre.out	NEB	M7vsM8	F61	44	S	0.996
		MSA.PRANK.aln.With_Names.F61.M7vsM8.RAxML_bestTree__9primates__unrooted.tre.out	NEB	M7vsM8	F61	51	L	0.993
		MSA.PRANK.aln.With_Names.F61.M7vsM8.RAxML_bestTree__9primates__unrooted.tre.out	NEB	M7vsM8	F61	146	A	1
		MSA.PRANK.aln.With_Names.F61.M7vsM8.RAxML_bestTree__9primates__unrooted.tre.out	BEB	M7vsM8	F61	4	P	0.965
		MSA.PRANK.aln.With_Names.F61.M7vsM8.RAxML_bestTree__9primates__unrooted.tre.out	BEB	M7vsM8	F61	6	H	0.956
		MSA.PRANK.aln.With_Names.F61.M7vsM8.RAxML_bestTree__9primates__unrooted.tre.out	BEB	M7vsM8	F61	7	P	0.966
		MSA.PRANK.aln.With_Names.F61.M7vsM8.RAxML_bestTree__9primates__unrooted.tre.out	BEB	M7vsM8	F61	8	R	0.961
		MSA.PRANK.aln.With_Names.F61.M7vsM8.RAxML_bestTree__9primates__unrooted.tre.out	BEB	M7vsM8	F61	11	M	1
		MSA.PRANK.aln.With_Names.F61.M7vsM8.RAxML_bestTree__9primates__unrooted.tre.out	BEB	M7vsM8	F61	13	M	0.994
		MSA.PRANK.aln.With_Names.F61.M7vsM8.RAxML_bestTree__9primates__unrooted.tre.out	BEB	M7vsM8	F61	14	S	0.997
		MSA.PRANK.aln.With_Names.F61.M7vsM8.RAxML_bestTree__9primates__unrooted.tre.out	BEB	M7vsM8	F61	15	P	0.968
		MSA.PRANK.aln.With_Names.F61.M7vsM8.RAxML_bestTree__9primates__unrooted.tre.out	BEB	M7vsM8	F61	16	A	0.963
		MSA.PRANK.aln.With_Names.F61.M7vsM8.RAxML_bestTree__9primates__unrooted.tre.out	BEB	M7vsM8	F61	17	K	1
		MSA.PRANK.aln.With_Names.F61.M7vsM8.RAxML_bestTree__9primates__unrooted.tre.out	BEB	M7vsM8	F61	18	M	1
		MSA.PRANK.aln.With_Names.F61.M7vsM8.RAxML_bestTree__9primates__unrooted.tre.out	BEB	M7vsM8	F61	22	G	1
		MSA.PRANK.aln.With_Names.F61.M7vsM8.RAxML_bestTree__9primates__unrooted.tre.out	BEB	M7vsM8	F61	23	S	0.997
		MSA.PRANK.aln.With_Names.F61.M7vsM8.RAxML_bestTree__9primates__unrooted.tre.out	BEB	M7vsM8	F61	25	L	0.999
		MSA.PRANK.aln.With_Names.F61.M7vsM8.RAxML_bestTree__9primates__unrooted.tre.out	BEB	M7vsM8	F61	26	C	1
		MSA.PRANK.aln.With_Names.F61.M7vsM8.RAxML_bestTree__9primates__unrooted.tre.out	BEB	M7vsM8	F61	27	T	0.954
		MSA.PRANK.aln.With_Names.F61.M7vsM8.RAxML_bestTree__9primates__unrooted.tre.out	BEB	M7vsM8	F61	29	G	0.955
		MSA.PRANK.aln.With_Names.F61.M7vsM8.RAxML_bestTree__9primates__unrooted.tre.out	BEB	M7vsM8	F61	31	S	0.954
		MSA.PRANK.aln.With_Names.F61.M7vsM8.RAxML_bestTree__9primates__unrooted.tre.out	BEB	M7vsM8	F61	32	L	0.955
		MSA.PRANK.aln.With_Names.F61.M7vsM8.RAxML_bestTree__9primates__unrooted.tre.out	BEB	M7vsM8	F61	33	A	0.967
		MSA.PRANK.aln.With_Names.F61.M7vsM8.RAxML_bestTree__9primates__unrooted.tre.out	BEB	M7vsM8	F61	35	F	0.953
		MSA.PRANK.aln.With_Names.F61.M7vsM8.RAxML_bestTree__9primates__unrooted.tre.out	BEB	M7vsM8	F61	36	I	0.954
		MSA.PRANK.aln.With_Names.F61.M7vsM8.RAxML_bestTree__9primates__unrooted.tre.out	BEB	M7vsM8	F61	37	I	0.965
		MSA.PRANK.aln.With_Names.F61.M7vsM8.RAxML_bestTree__9primates__unrooted.tre.out	BEB	M7vsM8	F61	40	T	1
		MSA.PRANK.aln.With_Names.F61.M7vsM8.RAxML_bestTree__9primates__unrooted.tre.out	BEB	M7vsM8	F61	44	S	1
		MSA.PRANK.aln.With_Names.F61.M7vsM8.RAxML_bestTree__9primates__unrooted.tre.out	BEB	M7vsM8	F61	51	L	1
		MSA.PRANK.aln.With_Names.F61.M7vsM8.RAxML_bestTree__9primates__unrooted.tre.out	BEB	M7vsM8	F61	66	P	0.958
		MSA.PRANK.aln.With_Names.F61.M7vsM8.RAxML_bestTree__9primates__unrooted.tre.out	BEB	M7vsM8	F61	68	V	0.953
		MSA.PRANK.aln.With_Names.F61.M7vsM8.RAxML_bestTree__9primates__unrooted.tre.out	BEB	M7vsM8	F61	72	H	0.956
		MSA.PRANK.aln.With_Names.F61.M7vsM8.RAxML_bestTree__9primates__unrooted.tre.out	BEB	M7vsM8	F61	76	T	0.956
		MSA.PRANK.aln.With_Names.F61.M7vsM8.RAxML_bestTree__9primates__unrooted.tre.out	BEB	M7vsM8	F61	85	A	0.963
		MSA.PRANK.aln.With_Names.F61.M7vsM8.RAxML_bestTree__9primates__unrooted.tre.out	BEB	M7vsM8	F61	103	H	0.953
		MSA.PRANK.aln.With_Names.F61.M7vsM8.RAxML_bestTree__9primates__unrooted.tre.out	BEB	M7vsM8	F61	105	H	0.996
		MSA.PRANK.aln.With_Names.F61.M7vsM8.RAxML_bestTree__9primates__unrooted.tre.out	BEB	M7vsM8	F61	107	T	0.956
		MSA.PRANK.aln.With_Names.F61.M7vsM8.RAxML_bestTree__9primates__unrooted.tre.out	BEB	M7vsM8	F61	109	S	0.997
		MSA.PRANK.aln.With_Names.F61.M7vsM8.RAxML_bestTree__9primates__unrooted.tre.out	BEB	M7vsM8	F61	136	S	0.954
		MSA.PRANK.aln.With_Names.F61.M7vsM8.RAxML_bestTree__9primates__unrooted.tre.out	BEB	M7vsM8	F61	143	V	0.955
		MSA.PRANK.aln.With_Names.F61.M7vsM8.RAxML_bestTree__9primates__unrooted.tre.out	BEB	M7vsM8	F61	146	A	1
		MSA.PRANK.aln.With_Names.F3x4.M1vsM2.RAxML_bestTree__9primates__unrooted.tre.out	NEB	M1vsM2	F3x4	11	M	0.991
		MSA.PRANK.aln.With_Names.F3x4.M1vsM2.RAxML_bestTree__9primates__unrooted.tre.out	NEB	M1vsM2	F3x4	17	K	0.997
		MSA.PRANK.aln.With_Names.F3x4.M1vsM2.RAxML_bestTree__9primates__unrooted.tre.out	NEB	M1vsM2	F3x4	18	M	0.987
		MSA.PRANK.aln.With_Names.F3x4.M1vsM2.RAxML_bestTree__9primates__unrooted.tre.out	NEB	M1vsM2	F3x4	22	G	0.994
		MSA.PRANK.aln.With_Names.F3x4.M1vsM2.RAxML_bestTree__9primates__unrooted.tre.out	NEB	M1vsM2	F3x4	25	L	0.98
		MSA.PRANK.aln.With_Names.F3x4.M1vsM2.RAxML_bestTree__9primates__unrooted.tre.out	NEB	M1vsM2	F3x4	26	C	1
		MSA.PRANK.aln.With_Names.F3x4.M1vsM2.RAxML_bestTree__9primates__unrooted.tre.out	NEB	M1vsM2	F3x4	40	T	0.986
		MSA.PRANK.aln.With_Names.F3x4.M1vsM2.RAxML_bestTree__9primates__unrooted.tre.out	NEB	M1vsM2	F3x4	44	S	0.993
		MSA.PRANK.aln.With_Names.F3x4.M1vsM2.RAxML_bestTree__9primates__unrooted.tre.out	NEB	M1vsM2	F3x4	51	L	0.989
		MSA.PRANK.aln.With_Names.F3x4.M1vsM2.RAxML_bestTree__9primates__unrooted.tre.out	NEB	M1vsM2	F3x4	146	A	1
		MSA.PRANK.aln.With_Names.F3x4.M1vsM2.RAxML_bestTree__9primates__unrooted.tre.out	BEB	M1vsM2	F3x4	4	P	0.951
		MSA.PRANK.aln.With_Names.F3x4.M1vsM2.RAxML_bestTree__9primates__unrooted.tre.out	BEB	M1vsM2	F3x4	7	P	0.953
		MSA.PRANK.aln.With_Names.F3x4.M1vsM2.RAxML_bestTree__9primates__unrooted.tre.out	BEB	M1vsM2	F3x4	8	R	0.951
		MSA.PRANK.aln.With_Names.F3x4.M1vsM2.RAxML_bestTree__9primates__unrooted.tre.out	BEB	M1vsM2	F3x4	11	M	0.999
		MSA.PRANK.aln.With_Names.F3x4.M1vsM2.RAxML_bestTree__9primates__unrooted.tre.out	BEB	M1vsM2	F3x4	13	M	0.991
		MSA.PRANK.aln.With_Names.F3x4.M1vsM2.RAxML_bestTree__9primates__unrooted.tre.out	BEB	M1vsM2	F3x4	14	S	0.995
		MSA.PRANK.aln.With_Names.F3x4.M1vsM2.RAxML_bestTree__9primates__unrooted.tre.out	BEB	M1vsM2	F3x4	16	A	0.953
		MSA.PRANK.aln.With_Names.F3x4.M1vsM2.RAxML_bestTree__9primates__unrooted.tre.out	BEB	M1vsM2	F3x4	17	K	1
		MSA.PRANK.aln.With_Names.F3x4.M1vsM2.RAxML_bestTree__9primates__unrooted.tre.out	BEB	M1vsM2	F3x4	18	M	0.999
		MSA.PRANK.aln.With_Names.F3x4.M1vsM2.RAxML_bestTree__9primates__unrooted.tre.out	BEB	M1vsM2	F3x4	22	G	1
		MSA.PRANK.aln.With_Names.F3x4.M1vsM2.RAxML_bestTree__9primates__unrooted.tre.out	BEB	M1vsM2	F3x4	23	S	0.994
		MSA.PRANK.aln.With_Names.F3x4.M1vsM2.RAxML_bestTree__9primates__unrooted.tre.out	BEB	M1vsM2	F3x4	25	L	0.999
		MSA.PRANK.aln.With_Names.F3x4.M1vsM2.RAxML_bestTree__9primates__unrooted.tre.out	BEB	M1vsM2	F3x4	26	C	1
		MSA.PRANK.aln.With_Names.F3x4.M1vsM2.RAxML_bestTree__9primates__unrooted.tre.out	BEB	M1vsM2	F3x4	40	T	0.999
		MSA.PRANK.aln.With_Names.F3x4.M1vsM2.RAxML_bestTree__9primates__unrooted.tre.out	BEB	M1vsM2	F3x4	44	S	0.999
		MSA.PRANK.aln.With_Names.F3x4.M1vsM2.RAxML_bestTree__9primates__unrooted.tre.out	BEB	M1vsM2	F3x4	51	L	0.999
		MSA.PRANK.aln.With_Names.F3x4.M1vsM2.RAxML_bestTree__9primates__unrooted.tre.out	BEB	M1vsM2	F3x4	105	H	0.993
		MSA.PRANK.aln.With_Names.F3x4.M1vsM2.RAxML_bestTree__9primates__unrooted.tre.out	BEB	M1vsM2	F3x4	109	S	0.993
		MSA.PRANK.aln.With_Names.F3x4.M1vsM2.RAxML_bestTree__9primates__unrooted.tre.out	BEB	M1vsM2	F3x4	146	A	1
		MSA.PRANK.aln.With_Names.F3x4.M7vsM8.RAxML_bestTree__9primates__unrooted.tre.out	NEB	M7vsM8	F3x4	11	M	0.99
		MSA.PRANK.aln.With_Names.F3x4.M7vsM8.RAxML_bestTree__9primates__unrooted.tre.out	NEB	M7vsM8	F3x4	17	K	0.997
		MSA.PRANK.aln.With_Names.F3x4.M7vsM8.RAxML_bestTree__9primates__unrooted.tre.out	NEB	M7vsM8	F3x4	18	M	0.987
		MSA.PRANK.aln.With_Names.F3x4.M7vsM8.RAxML_bestTree__9primates__unrooted.tre.out	NEB	M7vsM8	F3x4	22	G	0.994
		MSA.PRANK.aln.With_Names.F3x4.M7vsM8.RAxML_bestTree__9primates__unrooted.tre.out	NEB	M7vsM8	F3x4	25	L	0.98
		MSA.PRANK.aln.With_Names.F3x4.M7vsM8.RAxML_bestTree__9primates__unrooted.tre.out	NEB	M7vsM8	F3x4	26	C	1
		MSA.PRANK.aln.With_Names.F3x4.M7vsM8.RAxML_bestTree__9primates__unrooted.tre.out	NEB	M7vsM8	F3x4	40	T	0.986
		MSA.PRANK.aln.With_Names.F3x4.M7vsM8.RAxML_bestTree__9primates__unrooted.tre.out	NEB	M7vsM8	F3x4	44	S	0.993
		MSA.PRANK.aln.With_Names.F3x4.M7vsM8.RAxML_bestTree__9primates__unrooted.tre.out	NEB	M7vsM8	F3x4	51	L	0.989
		MSA.PRANK.aln.With_Names.F3x4.M7vsM8.RAxML_bestTree__9primates__unrooted.tre.out	NEB	M7vsM8	F3x4	146	A	1
		MSA.PRANK.aln.With_Names.F3x4.M7vsM8.RAxML_bestTree__9primates__unrooted.tre.out	BEB	M7vsM8	F3x4	4	P	0.973
		MSA.PRANK.aln.With_Names.F3x4.M7vsM8.RAxML_bestTree__9primates__unrooted.tre.out	BEB	M7vsM8	F3x4	6	H	0.963
		MSA.PRANK.aln.With_Names.F3x4.M7vsM8.RAxML_bestTree__9primates__unrooted.tre.out	BEB	M7vsM8	F3x4	7	P	0.974
		MSA.PRANK.aln.With_Names.F3x4.M7vsM8.RAxML_bestTree__9primates__unrooted.tre.out	BEB	M7vsM8	F3x4	8	R	0.973
		MSA.PRANK.aln.With_Names.F3x4.M7vsM8.RAxML_bestTree__9primates__unrooted.tre.out	BEB	M7vsM8	F3x4	11	M	1
		MSA.PRANK.aln.With_Names.F3x4.M7vsM8.RAxML_bestTree__9primates__unrooted.tre.out	BEB	M7vsM8	F3x4	13	M	0.996
		MSA.PRANK.aln.With_Names.F3x4.M7vsM8.RAxML_bestTree__9primates__unrooted.tre.out	BEB	M7vsM8	F3x4	14	S	0.998
		MSA.PRANK.aln.With_Names.F3x4.M7vsM8.RAxML_bestTree__9primates__unrooted.tre.out	BEB	M7vsM8	F3x4	15	P	0.97
		MSA.PRANK.aln.With_Names.F3x4.M7vsM8.RAxML_bestTree__9primates__unrooted.tre.out	BEB	M7vsM8	F3x4	16	A	0.974
		MSA.PRANK.aln.With_Names.F3x4.M7vsM8.RAxML_bestTree__9primates__unrooted.tre.out	BEB	M7vsM8	F3x4	17	K	1
		MSA.PRANK.aln.With_Names.F3x4.M7vsM8.RAxML_bestTree__9primates__unrooted.tre.out	BEB	M7vsM8	F3x4	18	M	1
		MSA.PRANK.aln.With_Names.F3x4.M7vsM8.RAxML_bestTree__9primates__unrooted.tre.out	BEB	M7vsM8	F3x4	19	I	0.958
		MSA.PRANK.aln.With_Names.F3x4.M7vsM8.RAxML_bestTree__9primates__unrooted.tre.out	BEB	M7vsM8	F3x4	20	I	0.968
		MSA.PRANK.aln.With_Names.F3x4.M7vsM8.RAxML_bestTree__9primates__unrooted.tre.out	BEB	M7vsM8	F3x4	21	Y	0.961
		MSA.PRANK.aln.With_Names.F3x4.M7vsM8.RAxML_bestTree__9primates__unrooted.tre.out	BEB	M7vsM8	F3x4	22	G	1
		MSA.PRANK.aln.With_Names.F3x4.M7vsM8.RAxML_bestTree__9primates__unrooted.tre.out	BEB	M7vsM8	F3x4	23	S	0.997
		MSA.PRANK.aln.With_Names.F3x4.M7vsM8.RAxML_bestTree__9primates__unrooted.tre.out	BEB	M7vsM8	F3x4	25	L	0.999
		MSA.PRANK.aln.With_Names.F3x4.M7vsM8.RAxML_bestTree__9primates__unrooted.tre.out	BEB	M7vsM8	F3x4	26	C	1
		MSA.PRANK.aln.With_Names.F3x4.M7vsM8.RAxML_bestTree__9primates__unrooted.tre.out	BEB	M7vsM8	F3x4	27	T	0.961
		MSA.PRANK.aln.With_Names.F3x4.M7vsM8.RAxML_bestTree__9primates__unrooted.tre.out	BEB	M7vsM8	F3x4	29	G	0.958
		MSA.PRANK.aln.With_Names.F3x4.M7vsM8.RAxML_bestTree__9primates__unrooted.tre.out	BEB	M7vsM8	F3x4	31	S	0.963
		MSA.PRANK.aln.With_Names.F3x4.M7vsM8.RAxML_bestTree__9primates__unrooted.tre.out	BEB	M7vsM8	F3x4	32	L	0.967
		MSA.PRANK.aln.With_Names.F3x4.M7vsM8.RAxML_bestTree__9primates__unrooted.tre.out	BEB	M7vsM8	F3x4	33	A	0.961
		MSA.PRANK.aln.With_Names.F3x4.M7vsM8.RAxML_bestTree__9primates__unrooted.tre.out	BEB	M7vsM8	F3x4	35	F	0.962
		MSA.PRANK.aln.With_Names.F3x4.M7vsM8.RAxML_bestTree__9primates__unrooted.tre.out	BEB	M7vsM8	F3x4	36	I	0.965
		MSA.PRANK.aln.With_Names.F3x4.M7vsM8.RAxML_bestTree__9primates__unrooted.tre.out	BEB	M7vsM8	F3x4	37	I	0.965
		MSA.PRANK.aln.With_Names.F3x4.M7vsM8.RAxML_bestTree__9primates__unrooted.tre.out	BEB	M7vsM8	F3x4	40	T	1
		MSA.PRANK.aln.With_Names.F3x4.M7vsM8.RAxML_bestTree__9primates__unrooted.tre.out	BEB	M7vsM8	F3x4	41	Y	0.96
		MSA.PRANK.aln.With_Names.F3x4.M7vsM8.RAxML_bestTree__9primates__unrooted.tre.out	BEB	M7vsM8	F3x4	44	S	1
		MSA.PRANK.aln.With_Names.F3x4.M7vsM8.RAxML_bestTree__9primates__unrooted.tre.out	BEB	M7vsM8	F3x4	48	Q	0.956
		MSA.PRANK.aln.With_Names.F3x4.M7vsM8.RAxML_bestTree__9primates__unrooted.tre.out	BEB	M7vsM8	F3x4	51	L	1
		MSA.PRANK.aln.With_Names.F3x4.M7vsM8.RAxML_bestTree__9primates__unrooted.tre.out	BEB	M7vsM8	F3x4	56	I	0.961
		MSA.PRANK.aln.With_Names.F3x4.M7vsM8.RAxML_bestTree__9primates__unrooted.tre.out	BEB	M7vsM8	F3x4	66	P	0.967
		MSA.PRANK.aln.With_Names.F3x4.M7vsM8.RAxML_bestTree__9primates__unrooted.tre.out	BEB	M7vsM8	F3x4	68	V	0.965
		MSA.PRANK.aln.With_Names.F3x4.M7vsM8.RAxML_bestTree__9primates__unrooted.tre.out	BEB	M7vsM8	F3x4	69	S	0.952
		MSA.PRANK.aln.With_Names.F3x4.M7vsM8.RAxML_bestTree__9primates__unrooted.tre.out	BEB	M7vsM8	F3x4	70	V	0.956
		MSA.PRANK.aln.With_Names.F3x4.M7vsM8.RAxML_bestTree__9primates__unrooted.tre.out	BEB	M7vsM8	F3x4	72	H	0.963
		MSA.PRANK.aln.With_Names.F3x4.M7vsM8.RAxML_bestTree__9primates__unrooted.tre.out	BEB	M7vsM8	F3x4	74	K	0.951
		MSA.PRANK.aln.With_Names.F3x4.M7vsM8.RAxML_bestTree__9primates__unrooted.tre.out	BEB	M7vsM8	F3x4	76	T	0.967
		MSA.PRANK.aln.With_Names.F3x4.M7vsM8.RAxML_bestTree__9primates__unrooted.tre.out	BEB	M7vsM8	F3x4	77	G	0.951
		MSA.PRANK.aln.With_Names.F3x4.M7vsM8.RAxML_bestTree__9primates__unrooted.tre.out	BEB	M7vsM8	F3x4	78	K	0.957
		MSA.PRANK.aln.With_Names.F3x4.M7vsM8.RAxML_bestTree__9primates__unrooted.tre.out	BEB	M7vsM8	F3x4	79	D	0.962
		MSA.PRANK.aln.With_Names.F3x4.M7vsM8.RAxML_bestTree__9primates__unrooted.tre.out	BEB	M7vsM8	F3x4	85	A	0.963
		MSA.PRANK.aln.With_Names.F3x4.M7vsM8.RAxML_bestTree__9primates__unrooted.tre.out	BEB	M7vsM8	F3x4	88	K	0.952
		MSA.PRANK.aln.With_Names.F3x4.M7vsM8.RAxML_bestTree__9primates__unrooted.tre.out	BEB	M7vsM8	F3x4	101	H	0.966
		MSA.PRANK.aln.With_Names.F3x4.M7vsM8.RAxML_bestTree__9primates__unrooted.tre.out	BEB	M7vsM8	F3x4	103	H	0.959
		MSA.PRANK.aln.With_Names.F3x4.M7vsM8.RAxML_bestTree__9primates__unrooted.tre.out	BEB	M7vsM8	F3x4	104	V	0.959
		MSA.PRANK.aln.With_Names.F3x4.M7vsM8.RAxML_bestTree__9primates__unrooted.tre.out	BEB	M7vsM8	F3x4	105	H	0.997
		MSA.PRANK.aln.With_Names.F3x4.M7vsM8.RAxML_bestTree__9primates__unrooted.tre.out	BEB	M7vsM8	F3x4	107	T	0.968
		MSA.PRANK.aln.With_Names.F3x4.M7vsM8.RAxML_bestTree__9primates__unrooted.tre.out	BEB	M7vsM8	F3x4	109	S	0.997
		MSA.PRANK.aln.With_Names.F3x4.M7vsM8.RAxML_bestTree__9primates__unrooted.tre.out	BEB	M7vsM8	F3x4	119	E	0.951
		MSA.PRANK.aln.With_Names.F3x4.M7vsM8.RAxML_bestTree__9primates__unrooted.tre.out	BEB	M7vsM8	F3x4	129	Q	0.962
		MSA.PRANK.aln.With_Names.F3x4.M7vsM8.RAxML_bestTree__9primates__unrooted.tre.out	BEB	M7vsM8	F3x4	136	S	0.961
		MSA.PRANK.aln.With_Names.F3x4.M7vsM8.RAxML_bestTree__9primates__unrooted.tre.out	BEB	M7vsM8	F3x4	143	V	0.959
		MSA.PRANK.aln.With_Names.F3x4.M7vsM8.RAxML_bestTree__9primates__unrooted.tre.out	BEB	M7vsM8	F3x4	146	A	1
		MSA.PRANK.aln.With_Names.F61.M1vsM2.RAxML_bestTree__9primates__unrooted.tre.out	NEB	M1vsM2	F61	11	M	0.988
		MSA.PRANK.aln.With_Names.F61.M1vsM2.RAxML_bestTree__9primates__unrooted.tre.out	NEB	M1vsM2	F61	17	K	0.997
		MSA.PRANK.aln.With_Names.F61.M1vsM2.RAxML_bestTree__9primates__unrooted.tre.out	NEB	M1vsM2	F61	18	M	0.982
		MSA.PRANK.aln.With_Names.F61.M1vsM2.RAxML_bestTree__9primates__unrooted.tre.out	NEB	M1vsM2	F61	22	G	0.997
		MSA.PRANK.aln.With_Names.F61.M1vsM2.RAxML_bestTree__9primates__unrooted.tre.out	NEB	M1vsM2	F61	25	L	0.967
		MSA.PRANK.aln.With_Names.F61.M1vsM2.RAxML_bestTree__9primates__unrooted.tre.out	NEB	M1vsM2	F61	26	C	1
		MSA.PRANK.aln.With_Names.F61.M1vsM2.RAxML_bestTree__9primates__unrooted.tre.out	NEB	M1vsM2	F61	40	T	0.991
		MSA.PRANK.aln.With_Names.F61.M1vsM2.RAxML_bestTree__9primates__unrooted.tre.out	NEB	M1vsM2	F61	44	S	0.996
		MSA.PRANK.aln.With_Names.F61.M1vsM2.RAxML_bestTree__9primates__unrooted.tre.out	NEB	M1vsM2	F61	51	L	0.993
		MSA.PRANK.aln.With_Names.F61.M1vsM2.RAxML_bestTree__9primates__unrooted.tre.out	NEB	M1vsM2	F61	146	A	1
		MSA.PRANK.aln.With_Names.F61.M1vsM2.RAxML_bestTree__9primates__unrooted.tre.out	BEB	M1vsM2	F61	11	M	0.999
		MSA.PRANK.aln.With_Names.F61.M1vsM2.RAxML_bestTree__9primates__unrooted.tre.out	BEB	M1vsM2	F61	13	M	0.988
		MSA.PRANK.aln.With_Names.F61.M1vsM2.RAxML_bestTree__9primates__unrooted.tre.out	BEB	M1vsM2	F61	14	S	0.993
		MSA.PRANK.aln.With_Names.F61.M1vsM2.RAxML_bestTree__9primates__unrooted.tre.out	BEB	M1vsM2	F61	17	K	0.999
		MSA.PRANK.aln.With_Names.F61.M1vsM2.RAxML_bestTree__9primates__unrooted.tre.out	BEB	M1vsM2	F61	18	M	0.999
		MSA.PRANK.aln.With_Names.F61.M1vsM2.RAxML_bestTree__9primates__unrooted.tre.out	BEB	M1vsM2	F61	22	G	1
		MSA.PRANK.aln.With_Names.F61.M1vsM2.RAxML_bestTree__9primates__unrooted.tre.out	BEB	M1vsM2	F61	23	S	0.993
		MSA.PRANK.aln.With_Names.F61.M1vsM2.RAxML_bestTree__9primates__unrooted.tre.out	BEB	M1vsM2	F61	25	L	0.998
		MSA.PRANK.aln.With_Names.F61.M1vsM2.RAxML_bestTree__9primates__unrooted.tre.out	BEB	M1vsM2	F61	26	C	1
		MSA.PRANK.aln.With_Names.F61.M1vsM2.RAxML_bestTree__9primates__unrooted.tre.out	BEB	M1vsM2	F61	40	T	0.999
		MSA.PRANK.aln.With_Names.F61.M1vsM2.RAxML_bestTree__9primates__unrooted.tre.out	BEB	M1vsM2	F61	44	S	0.999
		MSA.PRANK.aln.With_Names.F61.M1vsM2.RAxML_bestTree__9primates__unrooted.tre.out	BEB	M1vsM2	F61	51	L	0.999
		MSA.PRANK.aln.With_Names.F61.M1vsM2.RAxML_bestTree__9primates__unrooted.tre.out	BEB	M1vsM2	F61	105	H	0.991
		MSA.PRANK.aln.With_Names.F61.M1vsM2.RAxML_bestTree__9primates__unrooted.tre.out	BEB	M1vsM2	F61	109	S	0.993
		MSA.PRANK.aln.With_Names.F61.M1vsM2.RAxML_bestTree__9primates__unrooted.tre.out	BEB	M1vsM2	F61	146	A	1
		MSA.PRANK.aln.With_Names.F61.M7vsM8.RAxML_bestTree__9primates__unrooted.tre.out	NEB	M7vsM8	F61	11	M	0.988
		MSA.PRANK.aln.With_Names.F61.M7vsM8.RAxML_bestTree__9primates__unrooted.tre.out	NEB	M7vsM8	F61	17	K	0.997
		MSA.PRANK.aln.With_Names.F61.M7vsM8.RAxML_bestTree__9primates__unrooted.tre.out	NEB	M7vsM8	F61	18	M	0.982
		MSA.PRANK.aln.With_Names.F61.M7vsM8.RAxML_bestTree__9primates__unrooted.tre.out	NEB	M7vsM8	F61	22	G	0.997
		MSA.PRANK.aln.With_Names.F61.M7vsM8.RAxML_bestTree__9primates__unrooted.tre.out	NEB	M7vsM8	F61	25	L	0.967
		MSA.PRANK.aln.With_Names.F61.M7vsM8.RAxML_bestTree__9primates__unrooted.tre.out	NEB	M7vsM8	F61	26	C	1
		MSA.PRANK.aln.With_Names.F61.M7vsM8.RAxML_bestTree__9primates__unrooted.tre.out	NEB	M7vsM8	F61	40	T	0.991
		MSA.PRANK.aln.With_Names.F61.M7vsM8.RAxML_bestTree__9primates__unrooted.tre.out	NEB	M7vsM8	F61	44	S	0.996
		MSA.PRANK.aln.With_Names.F61.M7vsM8.RAxML_bestTree__9primates__unrooted.tre.out	NEB	M7vsM8	F61	51	L	0.993
		MSA.PRANK.aln.With_Names.F61.M7vsM8.RAxML_bestTree__9primates__unrooted.tre.out	NEB	M7vsM8	F61	146	A	1
		MSA.PRANK.aln.With_Names.F61.M7vsM8.RAxML_bestTree__9primates__unrooted.tre.out	BEB	M7vsM8	F61	4	P	0.965
		MSA.PRANK.aln.With_Names.F61.M7vsM8.RAxML_bestTree__9primates__unrooted.tre.out	BEB	M7vsM8	F61	6	H	0.956
		MSA.PRANK.aln.With_Names.F61.M7vsM8.RAxML_bestTree__9primates__unrooted.tre.out	BEB	M7vsM8	F61	7	P	0.966
		MSA.PRANK.aln.With_Names.F61.M7vsM8.RAxML_bestTree__9primates__unrooted.tre.out	BEB	M7vsM8	F61	8	R	0.961
		MSA.PRANK.aln.With_Names.F61.M7vsM8.RAxML_bestTree__9primates__unrooted.tre.out	BEB	M7vsM8	F61	11	M	1
		MSA.PRANK.aln.With_Names.F61.M7vsM8.RAxML_bestTree__9primates__unrooted.tre.out	BEB	M7vsM8	F61	13	M	0.994
		MSA.PRANK.aln.With_Names.F61.M7vsM8.RAxML_bestTree__9primates__unrooted.tre.out	BEB	M7vsM8	F61	14	S	0.997
		MSA.PRANK.aln.With_Names.F61.M7vsM8.RAxML_bestTree__9primates__unrooted.tre.out	BEB	M7vsM8	F61	15	P	0.968
		MSA.PRANK.aln.With_Names.F61.M7vsM8.RAxML_bestTree__9primates__unrooted.tre.out	BEB	M7vsM8	F61	16	A	0.963
		MSA.PRANK.aln.With_Names.F61.M7vsM8.RAxML_bestTree__9primates__unrooted.tre.out	BEB	M7vsM8	F61	17	K	1
		MSA.PRANK.aln.With_Names.F61.M7vsM8.RAxML_bestTree__9primates__unrooted.tre.out	BEB	M7vsM8	F61	18	M	1
		MSA.PRANK.aln.With_Names.F61.M7vsM8.RAxML_bestTree__9primates__unrooted.tre.out	BEB	M7vsM8	F61	22	G	1
		MSA.PRANK.aln.With_Names.F61.M7vsM8.RAxML_bestTree__9primates__unrooted.tre.out	BEB	M7vsM8	F61	23	S	0.997
		MSA.PRANK.aln.With_Names.F61.M7vsM8.RAxML_bestTree__9primates__unrooted.tre.out	BEB	M7vsM8	F61	25	L	0.999
		MSA.PRANK.aln.With_Names.F61.M7vsM8.RAxML_bestTree__9primates__unrooted.tre.out	BEB	M7vsM8	F61	26	C	1
		MSA.PRANK.aln.With_Names.F61.M7vsM8.RAxML_bestTree__9primates__unrooted.tre.out	BEB	M7vsM8	F61	27	T	0.954
		MSA.PRANK.aln.With_Names.F61.M7vsM8.RAxML_bestTree__9primates__unrooted.tre.out	BEB	M7vsM8	F61	29	G	0.955
		MSA.PRANK.aln.With_Names.F61.M7vsM8.RAxML_bestTree__9primates__unrooted.tre.out	BEB	M7vsM8	F61	31	S	0.954
		MSA.PRANK.aln.With_Names.F61.M7vsM8.RAxML_bestTree__9primates__unrooted.tre.out	BEB	M7vsM8	F61	32	L	0.955
		MSA.PRANK.aln.With_Names.F61.M7vsM8.RAxML_bestTree__9primates__unrooted.tre.out	BEB	M7vsM8	F61	33	A	0.967
		MSA.PRANK.aln.With_Names.F61.M7vsM8.RAxML_bestTree__9primates__unrooted.tre.out	BEB	M7vsM8	F61	35	F	0.953
		MSA.PRANK.aln.With_Names.F61.M7vsM8.RAxML_bestTree__9primates__unrooted.tre.out	BEB	M7vsM8	F61	36	I	0.954
		MSA.PRANK.aln.With_Names.F61.M7vsM8.RAxML_bestTree__9primates__unrooted.tre.out	BEB	M7vsM8	F61	37	I	0.965
		MSA.PRANK.aln.With_Names.F61.M7vsM8.RAxML_bestTree__9primates__unrooted.tre.out	BEB	M7vsM8	F61	40	T	1
		MSA.PRANK.aln.With_Names.F61.M7vsM8.RAxML_bestTree__9primates__unrooted.tre.out	BEB	M7vsM8	F61	44	S	1
		MSA.PRANK.aln.With_Names.F61.M7vsM8.RAxML_bestTree__9primates__unrooted.tre.out	BEB	M7vsM8	F61	51	L	1
		MSA.PRANK.aln.With_Names.F61.M7vsM8.RAxML_bestTree__9primates__unrooted.tre.out	BEB	M7vsM8	F61	66	P	0.958
		MSA.PRANK.aln.With_Names.F61.M7vsM8.RAxML_bestTree__9primates__unrooted.tre.out	BEB	M7vsM8	F61	68	V	0.953
		MSA.PRANK.aln.With_Names.F61.M7vsM8.RAxML_bestTree__9primates__unrooted.tre.out	BEB	M7vsM8	F61	72	H	0.956
		MSA.PRANK.aln.With_Names.F61.M7vsM8.RAxML_bestTree__9primates__unrooted.tre.out	BEB	M7vsM8	F61	76	T	0.956
		MSA.PRANK.aln.With_Names.F61.M7vsM8.RAxML_bestTree__9primates__unrooted.tre.out	BEB	M7vsM8	F61	85	A	0.963
		MSA.PRANK.aln.With_Names.F61.M7vsM8.RAxML_bestTree__9primates__unrooted.tre.out	BEB	M7vsM8	F61	103	H	0.953
		MSA.PRANK.aln.With_Names.F61.M7vsM8.RAxML_bestTree__9primates__unrooted.tre.out	BEB	M7vsM8	F61	105	H	0.996
		MSA.PRANK.aln.With_Names.F61.M7vsM8.RAxML_bestTree__9primates__unrooted.tre.out	BEB	M7vsM8	F61	107	T	0.956
		MSA.PRANK.aln.With_Names.F61.M7vsM8.RAxML_bestTree__9primates__unrooted.tre.out	BEB	M7vsM8	F61	109	S	0.997
		MSA.PRANK.aln.With_Names.F61.M7vsM8.RAxML_bestTree__9primates__unrooted.tre.out	BEB	M7vsM8	F61	136	S	0.954
		MSA.PRANK.aln.With_Names.F61.M7vsM8.RAxML_bestTree__9primates__unrooted.tre.out	BEB	M7vsM8	F61	143	V	0.955
		MSA.PRANK.aln.With_Names.F61.M7vsM8.RAxML_bestTree__9primates__unrooted.tre.out	BEB	M7vsM8	F61	146	A	1
codeml_M0_tree__unrooted_tree__F3X4	Homo sapiens	MSA.PRANK.aln.With_Names.F3x4.M1vsM2.codeml_M0_tree__unrooted_tree__F3X4.tre.out	NEB	M1vsM2	F3x4	17	K	0.974
	Callithrix jacchus	MSA.PRANK.aln.With_Names.F3x4.M1vsM2.codeml_M0_tree__unrooted_tree__F3X4.tre.out	NEB	M1vsM2	F3x4	22	G	0.952
	Chlorocebus sabaeus	MSA.PRANK.aln.With_Names.F3x4.M1vsM2.codeml_M0_tree__unrooted_tree__F3X4.tre.out	NEB	M1vsM2	F3x4	26	C	0.996
	Gorilla gorilla	MSA.PRANK.aln.With_Names.F3x4.M1vsM2.codeml_M0_tree__unrooted_tree__F3X4.tre.out	NEB	M1vsM2	F3x4	146	A	0.993
	Macaca mulatta	MSA.PRANK.aln.With_Names.F3x4.M1vsM2.codeml_M0_tree__unrooted_tree__F3X4.tre.out	BEB	M1vsM2	F3x4	11	M	0.983
	Nomascus leucogenys	MSA.PRANK.aln.With_Names.F3x4.M1vsM2.codeml_M0_tree__unrooted_tree__F3X4.tre.out	BEB	M1vsM2	F3x4	17	K	0.991
	Pan troglodytes	MSA.PRANK.aln.With_Names.F3x4.M1vsM2.codeml_M0_tree__unrooted_tree__F3X4.tre.out	BEB	M1vsM2	F3x4	18	M	0.978
	Papio anubis	MSA.PRANK.aln.With_Names.F3x4.M1vsM2.codeml_M0_tree__unrooted_tree__F3X4.tre.out	BEB	M1vsM2	F3x4	22	G	0.986
	Pongo abelii	MSA.PRANK.aln.With_Names.F3x4.M1vsM2.codeml_M0_tree__unrooted_tree__F3X4.tre.out	BEB	M1vsM2	F3x4	25	L	0.967
		MSA.PRANK.aln.With_Names.F3x4.M1vsM2.codeml_M0_tree__unrooted_tree__F3X4.tre.out	BEB	M1vsM2	F3x4	26	C	0.998
		MSA.PRANK.aln.With_Names.F3x4.M1vsM2.codeml_M0_tree__unrooted_tree__F3X4.tre.out	BEB	M1vsM2	F3x4	40	T	0.978
		MSA.PRANK.aln.With_Names.F3x4.M1vsM2.codeml_M0_tree__unrooted_tree__F3X4.tre.out	BEB	M1vsM2	F3x4	44	S	0.986
		MSA.PRANK.aln.With_Names.F3x4.M1vsM2.codeml_M0_tree__unrooted_tree__F3X4.tre.out	BEB	M1vsM2	F3x4	51	L	0.98
		MSA.PRANK.aln.With_Names.F3x4.M1vsM2.codeml_M0_tree__unrooted_tree__F3X4.tre.out	BEB	M1vsM2	F3x4	146	A	0.997
		MSA.PRANK.aln.With_Names.F3x4.M7vsM8.codeml_M0_tree__unrooted_tree__F3X4.tre.out	NEB	M7vsM8	F3x4	17	K	0.974
		MSA.PRANK.aln.With_Names.F3x4.M7vsM8.codeml_M0_tree__unrooted_tree__F3X4.tre.out	NEB	M7vsM8	F3x4	22	G	0.952
		MSA.PRANK.aln.With_Names.F3x4.M7vsM8.codeml_M0_tree__unrooted_tree__F3X4.tre.out	NEB	M7vsM8	F3x4	26	C	0.996
		MSA.PRANK.aln.With_Names.F3x4.M7vsM8.codeml_M0_tree__unrooted_tree__F3X4.tre.out	NEB	M7vsM8	F3x4	146	A	0.993
		MSA.PRANK.aln.With_Names.F3x4.M7vsM8.codeml_M0_tree__unrooted_tree__F3X4.tre.out	BEB	M7vsM8	F3x4	11	M	0.991
		MSA.PRANK.aln.With_Names.F3x4.M7vsM8.codeml_M0_tree__unrooted_tree__F3X4.tre.out	BEB	M7vsM8	F3x4	14	S	0.953
		MSA.PRANK.aln.With_Names.F3x4.M7vsM8.codeml_M0_tree__unrooted_tree__F3X4.tre.out	BEB	M7vsM8	F3x4	17	K	0.995
		MSA.PRANK.aln.With_Names.F3x4.M7vsM8.codeml_M0_tree__unrooted_tree__F3X4.tre.out	BEB	M7vsM8	F3x4	18	M	0.989
		MSA.PRANK.aln.With_Names.F3x4.M7vsM8.codeml_M0_tree__unrooted_tree__F3X4.tre.out	BEB	M7vsM8	F3x4	22	G	0.993
		MSA.PRANK.aln.With_Names.F3x4.M7vsM8.codeml_M0_tree__unrooted_tree__F3X4.tre.out	BEB	M7vsM8	F3x4	25	L	0.982
		MSA.PRANK.aln.With_Names.F3x4.M7vsM8.codeml_M0_tree__unrooted_tree__F3X4.tre.out	BEB	M7vsM8	F3x4	26	C	0.999
		MSA.PRANK.aln.With_Names.F3x4.M7vsM8.codeml_M0_tree__unrooted_tree__F3X4.tre.out	BEB	M7vsM8	F3x4	40	T	0.988
		MSA.PRANK.aln.With_Names.F3x4.M7vsM8.codeml_M0_tree__unrooted_tree__F3X4.tre.out	BEB	M7vsM8	F3x4	44	S	0.992
		MSA.PRANK.aln.With_Names.F3x4.M7vsM8.codeml_M0_tree__unrooted_tree__F3X4.tre.out	BEB	M7vsM8	F3x4	51	L	0.99
		MSA.PRANK.aln.With_Names.F3x4.M7vsM8.codeml_M0_tree__unrooted_tree__F3X4.tre.out	BEB	M7vsM8	F3x4	146	A	0.998
		MSA.PRANK.aln.With_Names.F61.M1vsM2.codeml_M0_tree__unrooted_tree__F3X4.tre.out	NEB	M1vsM2	F61	17	K	0.978
		MSA.PRANK.aln.With_Names.F61.M1vsM2.codeml_M0_tree__unrooted_tree__F3X4.tre.out	NEB	M1vsM2	F61	22	G	0.975
		MSA.PRANK.aln.With_Names.F61.M1vsM2.codeml_M0_tree__unrooted_tree__F3X4.tre.out	NEB	M1vsM2	F61	26	C	0.996
		MSA.PRANK.aln.With_Names.F61.M1vsM2.codeml_M0_tree__unrooted_tree__F3X4.tre.out	NEB	M1vsM2	F61	44	S	0.972
		MSA.PRANK.aln.With_Names.F61.M1vsM2.codeml_M0_tree__unrooted_tree__F3X4.tre.out	NEB	M1vsM2	F61	146	A	0.989
		MSA.PRANK.aln.With_Names.F61.M1vsM2.codeml_M0_tree__unrooted_tree__F3X4.tre.out	BEB	M1vsM2	F61	11	M	0.974
		MSA.PRANK.aln.With_Names.F61.M1vsM2.codeml_M0_tree__unrooted_tree__F3X4.tre.out	BEB	M1vsM2	F61	17	K	0.99
		MSA.PRANK.aln.With_Names.F61.M1vsM2.codeml_M0_tree__unrooted_tree__F3X4.tre.out	BEB	M1vsM2	F61	18	M	0.958
		MSA.PRANK.aln.With_Names.F61.M1vsM2.codeml_M0_tree__unrooted_tree__F3X4.tre.out	BEB	M1vsM2	F61	22	G	0.989
		MSA.PRANK.aln.With_Names.F61.M1vsM2.codeml_M0_tree__unrooted_tree__F3X4.tre.out	BEB	M1vsM2	F61	26	C	0.997
		MSA.PRANK.aln.With_Names.F61.M1vsM2.codeml_M0_tree__unrooted_tree__F3X4.tre.out	BEB	M1vsM2	F61	40	T	0.978
		MSA.PRANK.aln.With_Names.F61.M1vsM2.codeml_M0_tree__unrooted_tree__F3X4.tre.out	BEB	M1vsM2	F61	44	S	0.988
		MSA.PRANK.aln.With_Names.F61.M1vsM2.codeml_M0_tree__unrooted_tree__F3X4.tre.out	BEB	M1vsM2	F61	51	L	0.98
		MSA.PRANK.aln.With_Names.F61.M1vsM2.codeml_M0_tree__unrooted_tree__F3X4.tre.out	BEB	M1vsM2	F61	146	A	0.994
		MSA.PRANK.aln.With_Names.F61.M7vsM8.codeml_M0_tree__unrooted_tree__F3X4.tre.out	NEB	M7vsM8	F61	17	K	0.978
		MSA.PRANK.aln.With_Names.F61.M7vsM8.codeml_M0_tree__unrooted_tree__F3X4.tre.out	NEB	M7vsM8	F61	22	G	0.975
		MSA.PRANK.aln.With_Names.F61.M7vsM8.codeml_M0_tree__unrooted_tree__F3X4.tre.out	NEB	M7vsM8	F61	26	C	0.996
		MSA.PRANK.aln.With_Names.F61.M7vsM8.codeml_M0_tree__unrooted_tree__F3X4.tre.out	NEB	M7vsM8	F61	44	S	0.972
		MSA.PRANK.aln.With_Names.F61.M7vsM8.codeml_M0_tree__unrooted_tree__F3X4.tre.out	NEB	M7vsM8	F61	146	A	0.989
		MSA.PRANK.aln.With_Names.F61.M7vsM8.codeml_M0_tree__unrooted_tree__F3X4.tre.out	BEB	M7vsM8	F61	11	M	0.985
		MSA.PRANK.aln.With_Names.F61.M7vsM8.codeml_M0_tree__unrooted_tree__F3X4.tre.out	BEB	M7vsM8	F61	17	K	0.994
		MSA.PRANK.aln.With_Names.F61.M7vsM8.codeml_M0_tree__unrooted_tree__F3X4.tre.out	BEB	M7vsM8	F61	18	M	0.978
		MSA.PRANK.aln.With_Names.F61.M7vsM8.codeml_M0_tree__unrooted_tree__F3X4.tre.out	BEB	M7vsM8	F61	22	G	0.994
		MSA.PRANK.aln.With_Names.F61.M7vsM8.codeml_M0_tree__unrooted_tree__F3X4.tre.out	BEB	M7vsM8	F61	25	L	0.966
		MSA.PRANK.aln.With_Names.F61.M7vsM8.codeml_M0_tree__unrooted_tree__F3X4.tre.out	BEB	M7vsM8	F61	26	C	0.998
		MSA.PRANK.aln.With_Names.F61.M7vsM8.codeml_M0_tree__unrooted_tree__F3X4.tre.out	BEB	M7vsM8	F61	40	T	0.988
		MSA.PRANK.aln.With_Names.F61.M7vsM8.codeml_M0_tree__unrooted_tree__F3X4.tre.out	BEB	M7vsM8	F61	44	S	0.993
		MSA.PRANK.aln.With_Names.F61.M7vsM8.codeml_M0_tree__unrooted_tree__F3X4.tre.out	BEB	M7vsM8	F61	51	L	0.989
		MSA.PRANK.aln.With_Names.F61.M7vsM8.codeml_M0_tree__unrooted_tree__F3X4.tre.out	BEB	M7vsM8	F61	146	A	0.997
codeml_M0_tree__unrooted_tree__F61
	Homo sapiens	MSA.PRANK.aln.With_Names.F3x4.M1vsM2.codeml_M0_tree__unrooted_tree__F61.tre.out	NEB	M1vsM2	F3x4	17	K	0.975
	Callithrix jacchus	MSA.PRANK.aln.With_Names.F3x4.M1vsM2.codeml_M0_tree__unrooted_tree__F61.tre.out	NEB	M1vsM2	F3x4	22	G	0.953
	Chlorocebus sabaeus	MSA.PRANK.aln.With_Names.F3x4.M1vsM2.codeml_M0_tree__unrooted_tree__F61.tre.out	NEB	M1vsM2	F3x4	26	C	0.997
	Gorilla gorilla	MSA.PRANK.aln.With_Names.F3x4.M1vsM2.codeml_M0_tree__unrooted_tree__F61.tre.out	NEB	M1vsM2	F3x4	146	A	0.993
	Macaca mulatta	MSA.PRANK.aln.With_Names.F3x4.M1vsM2.codeml_M0_tree__unrooted_tree__F61.tre.out	BEB	M1vsM2	F3x4	11	M	0.985
	Nomascus leucogenys	MSA.PRANK.aln.With_Names.F3x4.M1vsM2.codeml_M0_tree__unrooted_tree__F61.tre.out	BEB	M1vsM2	F3x4	17	K	0.992
	Pan troglodytes	MSA.PRANK.aln.With_Names.F3x4.M1vsM2.codeml_M0_tree__unrooted_tree__F61.tre.out	BEB	M1vsM2	F3x4	18	M	0.98
	Papio anubis	MSA.PRANK.aln.With_Names.F3x4.M1vsM2.codeml_M0_tree__unrooted_tree__F61.tre.out	BEB	M1vsM2	F3x4	22	G	0.988
	Pongo abelii	MSA.PRANK.aln.With_Names.F3x4.M1vsM2.codeml_M0_tree__unrooted_tree__F61.tre.out	BEB	M1vsM2	F3x4	25	L	0.971
		MSA.PRANK.aln.With_Names.F3x4.M1vsM2.codeml_M0_tree__unrooted_tree__F61.tre.out	BEB	M1vsM2	F3x4	26	C	0.998
		MSA.PRANK.aln.With_Names.F3x4.M1vsM2.codeml_M0_tree__unrooted_tree__F61.tre.out	BEB	M1vsM2	F3x4	40	T	0.981
		MSA.PRANK.aln.With_Names.F3x4.M1vsM2.codeml_M0_tree__unrooted_tree__F61.tre.out	BEB	M1vsM2	F3x4	44	S	0.987
		MSA.PRANK.aln.With_Names.F3x4.M1vsM2.codeml_M0_tree__unrooted_tree__F61.tre.out	BEB	M1vsM2	F3x4	51	L	0.983
		MSA.PRANK.aln.With_Names.F3x4.M1vsM2.codeml_M0_tree__unrooted_tree__F61.tre.out	BEB	M1vsM2	F3x4	146	A	0.997
		MSA.PRANK.aln.With_Names.F3x4.M7vsM8.codeml_M0_tree__unrooted_tree__F61.tre.out	NEB	M7vsM8	F3x4	17	K	0.975
		MSA.PRANK.aln.With_Names.F3x4.M7vsM8.codeml_M0_tree__unrooted_tree__F61.tre.out	NEB	M7vsM8	F3x4	22	G	0.952
		MSA.PRANK.aln.With_Names.F3x4.M7vsM8.codeml_M0_tree__unrooted_tree__F61.tre.out	NEB	M7vsM8	F3x4	26	C	0.996
		MSA.PRANK.aln.With_Names.F3x4.M7vsM8.codeml_M0_tree__unrooted_tree__F61.tre.out	NEB	M7vsM8	F3x4	146	A	0.993
		MSA.PRANK.aln.With_Names.F3x4.M7vsM8.codeml_M0_tree__unrooted_tree__F61.tre.out	BEB	M7vsM8	F3x4	11	M	0.994
		MSA.PRANK.aln.With_Names.F3x4.M7vsM8.codeml_M0_tree__unrooted_tree__F61.tre.out	BEB	M7vsM8	F3x4	14	S	0.968
		MSA.PRANK.aln.With_Names.F3x4.M7vsM8.codeml_M0_tree__unrooted_tree__F61.tre.out	BEB	M7vsM8	F3x4	17	K	0.997
		MSA.PRANK.aln.With_Names.F3x4.M7vsM8.codeml_M0_tree__unrooted_tree__F61.tre.out	BEB	M7vsM8	F3x4	18	M	0.993
		MSA.PRANK.aln.With_Names.F3x4.M7vsM8.codeml_M0_tree__unrooted_tree__F61.tre.out	BEB	M7vsM8	F3x4	22	G	0.995
		MSA.PRANK.aln.With_Names.F3x4.M7vsM8.codeml_M0_tree__unrooted_tree__F61.tre.out	BEB	M7vsM8	F3x4	23	S	0.959
		MSA.PRANK.aln.With_Names.F3x4.M7vsM8.codeml_M0_tree__unrooted_tree__F61.tre.out	BEB	M7vsM8	F3x4	25	L	0.988
		MSA.PRANK.aln.With_Names.F3x4.M7vsM8.codeml_M0_tree__unrooted_tree__F61.tre.out	BEB	M7vsM8	F3x4	26	C	0.999
		MSA.PRANK.aln.With_Names.F3x4.M7vsM8.codeml_M0_tree__unrooted_tree__F61.tre.out	BEB	M7vsM8	F3x4	40	T	0.992
		MSA.PRANK.aln.With_Names.F3x4.M7vsM8.codeml_M0_tree__unrooted_tree__F61.tre.out	BEB	M7vsM8	F3x4	44	S	0.995
		MSA.PRANK.aln.With_Names.F3x4.M7vsM8.codeml_M0_tree__unrooted_tree__F61.tre.out	BEB	M7vsM8	F3x4	51	L	0.993
		MSA.PRANK.aln.With_Names.F3x4.M7vsM8.codeml_M0_tree__unrooted_tree__F61.tre.out	BEB	M7vsM8	F3x4	105	H	0.952
		MSA.PRANK.aln.With_Names.F3x4.M7vsM8.codeml_M0_tree__unrooted_tree__F61.tre.out	BEB	M7vsM8	F3x4	109	S	0.958
		MSA.PRANK.aln.With_Names.F3x4.M7vsM8.codeml_M0_tree__unrooted_tree__F61.tre.out	BEB	M7vsM8	F3x4	146	A	0.999
		MSA.PRANK.aln.With_Names.F61.M1vsM2.codeml_M0_tree__unrooted_tree__F61.tre.out	NEB	M1vsM2	F61	17	K	0.979
		MSA.PRANK.aln.With_Names.F61.M1vsM2.codeml_M0_tree__unrooted_tree__F61.tre.out	NEB	M1vsM2	F61	22	G	0.975
		MSA.PRANK.aln.With_Names.F61.M1vsM2.codeml_M0_tree__unrooted_tree__F61.tre.out	NEB	M1vsM2	F61	26	C	0.996
		MSA.PRANK.aln.With_Names.F61.M1vsM2.codeml_M0_tree__unrooted_tree__F61.tre.out	NEB	M1vsM2	F61	44	S	0.973
		MSA.PRANK.aln.With_Names.F61.M1vsM2.codeml_M0_tree__unrooted_tree__F61.tre.out	NEB	M1vsM2	F61	51	L	0.951
		MSA.PRANK.aln.With_Names.F61.M1vsM2.codeml_M0_tree__unrooted_tree__F61.tre.out	NEB	M1vsM2	F61	146	A	0.989
		MSA.PRANK.aln.With_Names.F61.M1vsM2.codeml_M0_tree__unrooted_tree__F61.tre.out	BEB	M1vsM2	F61	11	M	0.977
		MSA.PRANK.aln.With_Names.F61.M1vsM2.codeml_M0_tree__unrooted_tree__F61.tre.out	BEB	M1vsM2	F61	17	K	0.991
		MSA.PRANK.aln.With_Names.F61.M1vsM2.codeml_M0_tree__unrooted_tree__F61.tre.out	BEB	M1vsM2	F61	18	M	0.963
		MSA.PRANK.aln.With_Names.F61.M1vsM2.codeml_M0_tree__unrooted_tree__F61.tre.out	BEB	M1vsM2	F61	22	G	0.99
		MSA.PRANK.aln.With_Names.F61.M1vsM2.codeml_M0_tree__unrooted_tree__F61.tre.out	BEB	M1vsM2	F61	26	C	0.998
		MSA.PRANK.aln.With_Names.F61.M1vsM2.codeml_M0_tree__unrooted_tree__F61.tre.out	BEB	M1vsM2	F61	40	T	0.98
		MSA.PRANK.aln.With_Names.F61.M1vsM2.codeml_M0_tree__unrooted_tree__F61.tre.out	BEB	M1vsM2	F61	44	S	0.989
		MSA.PRANK.aln.With_Names.F61.M1vsM2.codeml_M0_tree__unrooted_tree__F61.tre.out	BEB	M1vsM2	F61	51	L	0.982
		MSA.PRANK.aln.With_Names.F61.M1vsM2.codeml_M0_tree__unrooted_tree__F61.tre.out	BEB	M1vsM2	F61	146	A	0.994
		MSA.PRANK.aln.With_Names.F61.M7vsM8.codeml_M0_tree__unrooted_tree__F61.tre.out	NEB	M7vsM8	F61	17	K	0.978
		MSA.PRANK.aln.With_Names.F61.M7vsM8.codeml_M0_tree__unrooted_tree__F61.tre.out	NEB	M7vsM8	F61	22	G	0.975
		MSA.PRANK.aln.With_Names.F61.M7vsM8.codeml_M0_tree__unrooted_tree__F61.tre.out	NEB	M7vsM8	F61	26	C	0.996
		MSA.PRANK.aln.With_Names.F61.M7vsM8.codeml_M0_tree__unrooted_tree__F61.tre.out	NEB	M7vsM8	F61	44	S	0.972
		MSA.PRANK.aln.With_Names.F61.M7vsM8.codeml_M0_tree__unrooted_tree__F61.tre.out	NEB	M7vsM8	F61	146	A	0.989
		MSA.PRANK.aln.With_Names.F61.M7vsM8.codeml_M0_tree__unrooted_tree__F61.tre.out	BEB	M7vsM8	F61	11	M	0.989
		MSA.PRANK.aln.With_Names.F61.M7vsM8.codeml_M0_tree__unrooted_tree__F61.tre.out	BEB	M7vsM8	F61	14	S	0.955
		MSA.PRANK.aln.With_Names.F61.M7vsM8.codeml_M0_tree__unrooted_tree__F61.tre.out	BEB	M7vsM8	F61	17	K	0.996
		MSA.PRANK.aln.With_Names.F61.M7vsM8.codeml_M0_tree__unrooted_tree__F61.tre.out	BEB	M7vsM8	F61	18	M	0.986
		MSA.PRANK.aln.With_Names.F61.M7vsM8.codeml_M0_tree__unrooted_tree__F61.tre.out	BEB	M7vsM8	F61	22	G	0.996
		MSA.PRANK.aln.With_Names.F61.M7vsM8.codeml_M0_tree__unrooted_tree__F61.tre.out	BEB	M7vsM8	F61	23	S	0.956
		MSA.PRANK.aln.With_Names.F61.M7vsM8.codeml_M0_tree__unrooted_tree__F61.tre.out	BEB	M7vsM8	F61	25	L	0.977
		MSA.PRANK.aln.With_Names.F61.M7vsM8.codeml_M0_tree__unrooted_tree__F61.tre.out	BEB	M7vsM8	F61	26	C	0.999
		MSA.PRANK.aln.With_Names.F61.M7vsM8.codeml_M0_tree__unrooted_tree__F61.tre.out	BEB	M7vsM8	F61	40	T	0.992
		MSA.PRANK.aln.With_Names.F61.M7vsM8.codeml_M0_tree__unrooted_tree__F61.tre.out	BEB	M7vsM8	F61	44	S	0.995
		MSA.PRANK.aln.With_Names.F61.M7vsM8.codeml_M0_tree__unrooted_tree__F61.tre.out	BEB	M7vsM8	F61	51	L	0.992
		MSA.PRANK.aln.With_Names.F61.M7vsM8.codeml_M0_tree__unrooted_tree__F61.tre.out	BEB	M7vsM8	F61	109	S	0.956
		MSA.PRANK.aln.With_Names.F61.M7vsM8.codeml_M0_tree__unrooted_tree__F61.tre.out	BEB	M7vsM8	F61	146	A	0.998
		MSA.PRANK.aln.With_Names.F3x4.M1vsM2.codeml_M0_tree__unrooted_tree__F61.tre.out	NEB	M1vsM2	F3x4	17	K	0.975
		MSA.PRANK.aln.With_Names.F3x4.M1vsM2.codeml_M0_tree__unrooted_tree__F61.tre.out	NEB	M1vsM2	F3x4	22	G	0.953
		MSA.PRANK.aln.With_Names.F3x4.M1vsM2.codeml_M0_tree__unrooted_tree__F61.tre.out	NEB	M1vsM2	F3x4	26	C	0.997
		MSA.PRANK.aln.With_Names.F3x4.M1vsM2.codeml_M0_tree__unrooted_tree__F61.tre.out	NEB	M1vsM2	F3x4	146	A	0.993
		MSA.PRANK.aln.With_Names.F3x4.M1vsM2.codeml_M0_tree__unrooted_tree__F61.tre.out	BEB	M1vsM2	F3x4	11	M	0.985
		MSA.PRANK.aln.With_Names.F3x4.M1vsM2.codeml_M0_tree__unrooted_tree__F61.tre.out	BEB	M1vsM2	F3x4	17	K	0.992
		MSA.PRANK.aln.With_Names.F3x4.M1vsM2.codeml_M0_tree__unrooted_tree__F61.tre.out	BEB	M1vsM2	F3x4	18	M	0.98
		MSA.PRANK.aln.With_Names.F3x4.M1vsM2.codeml_M0_tree__unrooted_tree__F61.tre.out	BEB	M1vsM2	F3x4	22	G	0.988
		MSA.PRANK.aln.With_Names.F3x4.M1vsM2.codeml_M0_tree__unrooted_tree__F61.tre.out	BEB	M1vsM2	F3x4	25	L	0.971
		MSA.PRANK.aln.With_Names.F3x4.M1vsM2.codeml_M0_tree__unrooted_tree__F61.tre.out	BEB	M1vsM2	F3x4	26	C	0.998
		MSA.PRANK.aln.With_Names.F3x4.M1vsM2.codeml_M0_tree__unrooted_tree__F61.tre.out	BEB	M1vsM2	F3x4	40	T	0.981
		MSA.PRANK.aln.With_Names.F3x4.M1vsM2.codeml_M0_tree__unrooted_tree__F61.tre.out	BEB	M1vsM2	F3x4	44	S	0.987
		MSA.PRANK.aln.With_Names.F3x4.M1vsM2.codeml_M0_tree__unrooted_tree__F61.tre.out	BEB	M1vsM2	F3x4	51	L	0.983
		MSA.PRANK.aln.With_Names.F3x4.M1vsM2.codeml_M0_tree__unrooted_tree__F61.tre.out	BEB	M1vsM2	F3x4	146	A	0.997
		MSA.PRANK.aln.With_Names.F3x4.M7vsM8.codeml_M0_tree__unrooted_tree__F61.tre.out	NEB	M7vsM8	F3x4	17	K	0.975
		MSA.PRANK.aln.With_Names.F3x4.M7vsM8.codeml_M0_tree__unrooted_tree__F61.tre.out	NEB	M7vsM8	F3x4	22	G	0.953
		MSA.PRANK.aln.With_Names.F3x4.M7vsM8.codeml_M0_tree__unrooted_tree__F61.tre.out	NEB	M7vsM8	F3x4	26	C	0.996
		MSA.PRANK.aln.With_Names.F3x4.M7vsM8.codeml_M0_tree__unrooted_tree__F61.tre.out	NEB	M7vsM8	F3x4	146	A	0.993
		MSA.PRANK.aln.With_Names.F3x4.M7vsM8.codeml_M0_tree__unrooted_tree__F61.tre.out	BEB	M7vsM8	F3x4	11	M	0.994
		MSA.PRANK.aln.With_Names.F3x4.M7vsM8.codeml_M0_tree__unrooted_tree__F61.tre.out	BEB	M7vsM8	F3x4	14	S	0.968
		MSA.PRANK.aln.With_Names.F3x4.M7vsM8.codeml_M0_tree__unrooted_tree__F61.tre.out	BEB	M7vsM8	F3x4	17	K	0.997
		MSA.PRANK.aln.With_Names.F3x4.M7vsM8.codeml_M0_tree__unrooted_tree__F61.tre.out	BEB	M7vsM8	F3x4	18	M	0.993
		MSA.PRANK.aln.With_Names.F3x4.M7vsM8.codeml_M0_tree__unrooted_tree__F61.tre.out	BEB	M7vsM8	F3x4	22	G	0.995
		MSA.PRANK.aln.With_Names.F3x4.M7vsM8.codeml_M0_tree__unrooted_tree__F61.tre.out	BEB	M7vsM8	F3x4	23	S	0.959
		MSA.PRANK.aln.With_Names.F3x4.M7vsM8.codeml_M0_tree__unrooted_tree__F61.tre.out	BEB	M7vsM8	F3x4	25	L	0.988
		MSA.PRANK.aln.With_Names.F3x4.M7vsM8.codeml_M0_tree__unrooted_tree__F61.tre.out	BEB	M7vsM8	F3x4	26	C	0.999
		MSA.PRANK.aln.With_Names.F3x4.M7vsM8.codeml_M0_tree__unrooted_tree__F61.tre.out	BEB	M7vsM8	F3x4	40	T	0.992
		MSA.PRANK.aln.With_Names.F3x4.M7vsM8.codeml_M0_tree__unrooted_tree__F61.tre.out	BEB	M7vsM8	F3x4	44	S	0.995
		MSA.PRANK.aln.With_Names.F3x4.M7vsM8.codeml_M0_tree__unrooted_tree__F61.tre.out	BEB	M7vsM8	F3x4	51	L	0.993
		MSA.PRANK.aln.With_Names.F3x4.M7vsM8.codeml_M0_tree__unrooted_tree__F61.tre.out	BEB	M7vsM8	F3x4	105	H	0.952
		MSA.PRANK.aln.With_Names.F3x4.M7vsM8.codeml_M0_tree__unrooted_tree__F61.tre.out	BEB	M7vsM8	F3x4	109	S	0.958
		MSA.PRANK.aln.With_Names.F3x4.M7vsM8.codeml_M0_tree__unrooted_tree__F61.tre.out	BEB	M7vsM8	F3x4	146	A	0.999
		MSA.PRANK.aln.With_Names.F61.M1vsM2.codeml_M0_tree__unrooted_tree__F61.tre.out	NEB	M1vsM2	F61	17	K	0.979
		MSA.PRANK.aln.With_Names.F61.M1vsM2.codeml_M0_tree__unrooted_tree__F61.tre.out	NEB	M1vsM2	F61	22	G	0.975
		MSA.PRANK.aln.With_Names.F61.M1vsM2.codeml_M0_tree__unrooted_tree__F61.tre.out	NEB	M1vsM2	F61	26	C	0.996
		MSA.PRANK.aln.With_Names.F61.M1vsM2.codeml_M0_tree__unrooted_tree__F61.tre.out	NEB	M1vsM2	F61	44	S	0.973
		MSA.PRANK.aln.With_Names.F61.M1vsM2.codeml_M0_tree__unrooted_tree__F61.tre.out	NEB	M1vsM2	F61	51	L	0.951
		MSA.PRANK.aln.With_Names.F61.M1vsM2.codeml_M0_tree__unrooted_tree__F61.tre.out	NEB	M1vsM2	F61	146	A	0.989
		MSA.PRANK.aln.With_Names.F61.M1vsM2.codeml_M0_tree__unrooted_tree__F61.tre.out	BEB	M1vsM2	F61	11	M	0.977
		MSA.PRANK.aln.With_Names.F61.M1vsM2.codeml_M0_tree__unrooted_tree__F61.tre.out	BEB	M1vsM2	F61	17	K	0.991
		MSA.PRANK.aln.With_Names.F61.M1vsM2.codeml_M0_tree__unrooted_tree__F61.tre.out	BEB	M1vsM2	F61	18	M	0.963
		MSA.PRANK.aln.With_Names.F61.M1vsM2.codeml_M0_tree__unrooted_tree__F61.tre.out	BEB	M1vsM2	F61	22	G	0.99
		MSA.PRANK.aln.With_Names.F61.M1vsM2.codeml_M0_tree__unrooted_tree__F61.tre.out	BEB	M1vsM2	F61	26	C	0.998
		MSA.PRANK.aln.With_Names.F61.M1vsM2.codeml_M0_tree__unrooted_tree__F61.tre.out	BEB	M1vsM2	F61	40	T	0.98
		MSA.PRANK.aln.With_Names.F61.M1vsM2.codeml_M0_tree__unrooted_tree__F61.tre.out	BEB	M1vsM2	F61	44	S	0.989
		MSA.PRANK.aln.With_Names.F61.M1vsM2.codeml_M0_tree__unrooted_tree__F61.tre.out	BEB	M1vsM2	F61	51	L	0.982
		MSA.PRANK.aln.With_Names.F61.M1vsM2.codeml_M0_tree__unrooted_tree__F61.tre.out	BEB	M1vsM2	F61	146	A	0.994
		MSA.PRANK.aln.With_Names.F61.M7vsM8.codeml_M0_tree__unrooted_tree__F61.tre.out	NEB	M7vsM8	F61	17	K	0.978
		MSA.PRANK.aln.With_Names.F61.M7vsM8.codeml_M0_tree__unrooted_tree__F61.tre.out	NEB	M7vsM8	F61	22	G	0.975
		MSA.PRANK.aln.With_Names.F61.M7vsM8.codeml_M0_tree__unrooted_tree__F61.tre.out	NEB	M7vsM8	F61	26	C	0.996
		MSA.PRANK.aln.With_Names.F61.M7vsM8.codeml_M0_tree__unrooted_tree__F61.tre.out	NEB	M7vsM8	F61	44	S	0.972
		MSA.PRANK.aln.With_Names.F61.M7vsM8.codeml_M0_tree__unrooted_tree__F61.tre.out	NEB	M7vsM8	F61	146	A	0.989
		MSA.PRANK.aln.With_Names.F61.M7vsM8.codeml_M0_tree__unrooted_tree__F61.tre.out	BEB	M7vsM8	F61	11	M	0.989
		MSA.PRANK.aln.With_Names.F61.M7vsM8.codeml_M0_tree__unrooted_tree__F61.tre.out	BEB	M7vsM8	F61	14	S	0.955
		MSA.PRANK.aln.With_Names.F61.M7vsM8.codeml_M0_tree__unrooted_tree__F61.tre.out	BEB	M7vsM8	F61	17	K	0.996
		MSA.PRANK.aln.With_Names.F61.M7vsM8.codeml_M0_tree__unrooted_tree__F61.tre.out	BEB	M7vsM8	F61	18	M	0.986
		MSA.PRANK.aln.With_Names.F61.M7vsM8.codeml_M0_tree__unrooted_tree__F61.tre.out	BEB	M7vsM8	F61	22	G	0.996
		MSA.PRANK.aln.With_Names.F61.M7vsM8.codeml_M0_tree__unrooted_tree__F61.tre.out	BEB	M7vsM8	F61	23	S	0.956
		MSA.PRANK.aln.With_Names.F61.M7vsM8.codeml_M0_tree__unrooted_tree__F61.tre.out	BEB	M7vsM8	F61	25	L	0.977
		MSA.PRANK.aln.With_Names.F61.M7vsM8.codeml_M0_tree__unrooted_tree__F61.tre.out	BEB	M7vsM8	F61	26	C	0.999
		MSA.PRANK.aln.With_Names.F61.M7vsM8.codeml_M0_tree__unrooted_tree__F61.tre.out	BEB	M7vsM8	F61	40	T	0.992
		MSA.PRANK.aln.With_Names.F61.M7vsM8.codeml_M0_tree__unrooted_tree__F61.tre.out	BEB	M7vsM8	F61	44	S	0.995
		MSA.PRANK.aln.With_Names.F61.M7vsM8.codeml_M0_tree__unrooted_tree__F61.tre.out	BEB	M7vsM8	F61	51	L	0.992
		MSA.PRANK.aln.With_Names.F61.M7vsM8.codeml_M0_tree__unrooted_tree__F61.tre.out	BEB	M7vsM8	F61	109	S	0.956
		MSA.PRANK.aln.With_Names.F61.M7vsM8.codeml_M0_tree__unrooted_tree__F61.tre.out	BEB	M7vsM8	F61	146	A	0.998
		MSA.PRANK.aln.With_Names.F3x4.M1vsM2.codeml_M0_tree__unrooted_tree__F61.tre.out	NEB	M1vsM2	F3x4	17	K	0.975
		MSA.PRANK.aln.With_Names.F3x4.M1vsM2.codeml_M0_tree__unrooted_tree__F61.tre.out	NEB	M1vsM2	F3x4	22	G	0.953
		MSA.PRANK.aln.With_Names.F3x4.M1vsM2.codeml_M0_tree__unrooted_tree__F61.tre.out	NEB	M1vsM2	F3x4	26	C	0.997
		MSA.PRANK.aln.With_Names.F3x4.M1vsM2.codeml_M0_tree__unrooted_tree__F61.tre.out	NEB	M1vsM2	F3x4	146	A	0.993
		MSA.PRANK.aln.With_Names.F3x4.M1vsM2.codeml_M0_tree__unrooted_tree__F61.tre.out	BEB	M1vsM2	F3x4	11	M	0.983
		MSA.PRANK.aln.With_Names.F3x4.M1vsM2.codeml_M0_tree__unrooted_tree__F61.tre.out	BEB	M1vsM2	F3x4	17	K	0.991
		MSA.PRANK.aln.With_Names.F3x4.M1vsM2.codeml_M0_tree__unrooted_tree__F61.tre.out	BEB	M1vsM2	F3x4	18	M	0.978
		MSA.PRANK.aln.With_Names.F3x4.M1vsM2.codeml_M0_tree__unrooted_tree__F61.tre.out	BEB	M1vsM2	F3x4	22	G	0.987
		MSA.PRANK.aln.With_Names.F3x4.M1vsM2.codeml_M0_tree__unrooted_tree__F61.tre.out	BEB	M1vsM2	F3x4	25	L	0.968
		MSA.PRANK.aln.With_Names.F3x4.M1vsM2.codeml_M0_tree__unrooted_tree__F61.tre.out	BEB	M1vsM2	F3x4	26	C	0.998
		MSA.PRANK.aln.With_Names.F3x4.M1vsM2.codeml_M0_tree__unrooted_tree__F61.tre.out	BEB	M1vsM2	F3x4	40	T	0.979
		MSA.PRANK.aln.With_Names.F3x4.M1vsM2.codeml_M0_tree__unrooted_tree__F61.tre.out	BEB	M1vsM2	F3x4	44	S	0.986
		MSA.PRANK.aln.With_Names.F3x4.M1vsM2.codeml_M0_tree__unrooted_tree__F61.tre.out	BEB	M1vsM2	F3x4	51	L	0.981
		MSA.PRANK.aln.With_Names.F3x4.M1vsM2.codeml_M0_tree__unrooted_tree__F61.tre.out	BEB	M1vsM2	F3x4	146	A	0.997
		MSA.PRANK.aln.With_Names.F3x4.M7vsM8.codeml_M0_tree__unrooted_tree__F61.tre.out	NEB	M7vsM8	F3x4	17	K	0.975
		MSA.PRANK.aln.With_Names.F3x4.M7vsM8.codeml_M0_tree__unrooted_tree__F61.tre.out	NEB	M7vsM8	F3x4	22	G	0.952
		MSA.PRANK.aln.With_Names.F3x4.M7vsM8.codeml_M0_tree__unrooted_tree__F61.tre.out	NEB	M7vsM8	F3x4	26	C	0.996
		MSA.PRANK.aln.With_Names.F3x4.M7vsM8.codeml_M0_tree__unrooted_tree__F61.tre.out	NEB	M7vsM8	F3x4	146	A	0.993
		MSA.PRANK.aln.With_Names.F3x4.M7vsM8.codeml_M0_tree__unrooted_tree__F61.tre.out	BEB	M7vsM8	F3x4	11	M	0.991
		MSA.PRANK.aln.With_Names.F3x4.M7vsM8.codeml_M0_tree__unrooted_tree__F61.tre.out	BEB	M7vsM8	F3x4	14	S	0.954
		MSA.PRANK.aln.With_Names.F3x4.M7vsM8.codeml_M0_tree__unrooted_tree__F61.tre.out	BEB	M7vsM8	F3x4	17	K	0.995
		MSA.PRANK.aln.With_Names.F3x4.M7vsM8.codeml_M0_tree__unrooted_tree__F61.tre.out	BEB	M7vsM8	F3x4	18	M	0.989
		MSA.PRANK.aln.With_Names.F3x4.M7vsM8.codeml_M0_tree__unrooted_tree__F61.tre.out	BEB	M7vsM8	F3x4	22	G	0.993
		MSA.PRANK.aln.With_Names.F3x4.M7vsM8.codeml_M0_tree__unrooted_tree__F61.tre.out	BEB	M7vsM8	F3x4	25	L	0.982
		MSA.PRANK.aln.With_Names.F3x4.M7vsM8.codeml_M0_tree__unrooted_tree__F61.tre.out	BEB	M7vsM8	F3x4	26	C	0.999
		MSA.PRANK.aln.With_Names.F3x4.M7vsM8.codeml_M0_tree__unrooted_tree__F61.tre.out	BEB	M7vsM8	F3x4	40	T	0.989
		MSA.PRANK.aln.With_Names.F3x4.M7vsM8.codeml_M0_tree__unrooted_tree__F61.tre.out	BEB	M7vsM8	F3x4	44	S	0.993
		MSA.PRANK.aln.With_Names.F3x4.M7vsM8.codeml_M0_tree__unrooted_tree__F61.tre.out	BEB	M7vsM8	F3x4	51	L	0.99
		MSA.PRANK.aln.With_Names.F3x4.M7vsM8.codeml_M0_tree__unrooted_tree__F61.tre.out	BEB	M7vsM8	F3x4	146	A	0.998
		MSA.PRANK.aln.With_Names.F61.M1vsM2.codeml_M0_tree__unrooted_tree__F61.tre.out	NEB	M1vsM2	F61	17	K	0.979
		MSA.PRANK.aln.With_Names.F61.M1vsM2.codeml_M0_tree__unrooted_tree__F61.tre.out	NEB	M1vsM2	F61	22	G	0.975
		MSA.PRANK.aln.With_Names.F61.M1vsM2.codeml_M0_tree__unrooted_tree__F61.tre.out	NEB	M1vsM2	F61	26	C	0.996
		MSA.PRANK.aln.With_Names.F61.M1vsM2.codeml_M0_tree__unrooted_tree__F61.tre.out	NEB	M1vsM2	F61	44	S	0.973
		MSA.PRANK.aln.With_Names.F61.M1vsM2.codeml_M0_tree__unrooted_tree__F61.tre.out	NEB	M1vsM2	F61	51	L	0.951
		MSA.PRANK.aln.With_Names.F61.M1vsM2.codeml_M0_tree__unrooted_tree__F61.tre.out	NEB	M1vsM2	F61	146	A	0.989
		MSA.PRANK.aln.With_Names.F61.M1vsM2.codeml_M0_tree__unrooted_tree__F61.tre.out	BEB	M1vsM2	F61	11	M	0.975
		MSA.PRANK.aln.With_Names.F61.M1vsM2.codeml_M0_tree__unrooted_tree__F61.tre.out	BEB	M1vsM2	F61	17	K	0.991
		MSA.PRANK.aln.With_Names.F61.M1vsM2.codeml_M0_tree__unrooted_tree__F61.tre.out	BEB	M1vsM2	F61	18	M	0.96
		MSA.PRANK.aln.With_Names.F61.M1vsM2.codeml_M0_tree__unrooted_tree__F61.tre.out	BEB	M1vsM2	F61	22	G	0.99
		MSA.PRANK.aln.With_Names.F61.M1vsM2.codeml_M0_tree__unrooted_tree__F61.tre.out	BEB	M1vsM2	F61	26	C	0.997
		MSA.PRANK.aln.With_Names.F61.M1vsM2.codeml_M0_tree__unrooted_tree__F61.tre.out	BEB	M1vsM2	F61	40	T	0.979
		MSA.PRANK.aln.With_Names.F61.M1vsM2.codeml_M0_tree__unrooted_tree__F61.tre.out	BEB	M1vsM2	F61	44	S	0.989
		MSA.PRANK.aln.With_Names.F61.M1vsM2.codeml_M0_tree__unrooted_tree__F61.tre.out	BEB	M1vsM2	F61	51	L	0.981
		MSA.PRANK.aln.With_Names.F61.M1vsM2.codeml_M0_tree__unrooted_tree__F61.tre.out	BEB	M1vsM2	F61	146	A	0.994
		MSA.PRANK.aln.With_Names.F61.M7vsM8.codeml_M0_tree__unrooted_tree__F61.tre.out	NEB	M7vsM8	F61	17	K	0.978
		MSA.PRANK.aln.With_Names.F61.M7vsM8.codeml_M0_tree__unrooted_tree__F61.tre.out	NEB	M7vsM8	F61	22	G	0.975
		MSA.PRANK.aln.With_Names.F61.M7vsM8.codeml_M0_tree__unrooted_tree__F61.tre.out	NEB	M7vsM8	F61	26	C	0.996
		MSA.PRANK.aln.With_Names.F61.M7vsM8.codeml_M0_tree__unrooted_tree__F61.tre.out	NEB	M7vsM8	F61	44	S	0.972
		MSA.PRANK.aln.With_Names.F61.M7vsM8.codeml_M0_tree__unrooted_tree__F61.tre.out	NEB	M7vsM8	F61	146	A	0.989
		MSA.PRANK.aln.With_Names.F61.M7vsM8.codeml_M0_tree__unrooted_tree__F61.tre.out	BEB	M7vsM8	F61	11	M	0.985
		MSA.PRANK.aln.With_Names.F61.M7vsM8.codeml_M0_tree__unrooted_tree__F61.tre.out	BEB	M7vsM8	F61	17	K	0.994
		MSA.PRANK.aln.With_Names.F61.M7vsM8.codeml_M0_tree__unrooted_tree__F61.tre.out	BEB	M7vsM8	F61	18	M	0.978
		MSA.PRANK.aln.With_Names.F61.M7vsM8.codeml_M0_tree__unrooted_tree__F61.tre.out	BEB	M7vsM8	F61	22	G	0.994
		MSA.PRANK.aln.With_Names.F61.M7vsM8.codeml_M0_tree__unrooted_tree__F61.tre.out	BEB	M7vsM8	F61	25	L	0.967
		MSA.PRANK.aln.With_Names.F61.M7vsM8.codeml_M0_tree__unrooted_tree__F61.tre.out	BEB	M7vsM8	F61	26	C	0.998
		MSA.PRANK.aln.With_Names.F61.M7vsM8.codeml_M0_tree__unrooted_tree__F61.tre.out	BEB	M7vsM8	F61	40	T	0.988
		MSA.PRANK.aln.With_Names.F61.M7vsM8.codeml_M0_tree__unrooted_tree__F61.tre.out	BEB	M7vsM8	F61	44	S	0.993
		MSA.PRANK.aln.With_Names.F61.M7vsM8.codeml_M0_tree__unrooted_tree__F61.tre.out	BEB	M7vsM8	F61	51	L	0.989
		MSA.PRANK.aln.With_Names.F61.M7vsM8.codeml_M0_tree__unrooted_tree__F61.tre.out	BEB	M7vsM8	F61	146	A	0.997
		MSA.PRANK.aln.With_Names.F3x4.M1vsM2.codeml_M0_tree__unrooted_tree__F61.tre.out	NEB	M1vsM2	F3x4	17	K	0.975
		MSA.PRANK.aln.With_Names.F3x4.M1vsM2.codeml_M0_tree__unrooted_tree__F61.tre.out	NEB	M1vsM2	F3x4	22	G	0.953
		MSA.PRANK.aln.With_Names.F3x4.M1vsM2.codeml_M0_tree__unrooted_tree__F61.tre.out	NEB	M1vsM2	F3x4	26	C	0.997
		MSA.PRANK.aln.With_Names.F3x4.M1vsM2.codeml_M0_tree__unrooted_tree__F61.tre.out	NEB	M1vsM2	F3x4	146	A	0.993
		MSA.PRANK.aln.With_Names.F3x4.M1vsM2.codeml_M0_tree__unrooted_tree__F61.tre.out	BEB	M1vsM2	F3x4	11	M	0.983
		MSA.PRANK.aln.With_Names.F3x4.M1vsM2.codeml_M0_tree__unrooted_tree__F61.tre.out	BEB	M1vsM2	F3x4	17	K	0.991
		MSA.PRANK.aln.With_Names.F3x4.M1vsM2.codeml_M0_tree__unrooted_tree__F61.tre.out	BEB	M1vsM2	F3x4	18	M	0.978
		MSA.PRANK.aln.With_Names.F3x4.M1vsM2.codeml_M0_tree__unrooted_tree__F61.tre.out	BEB	M1vsM2	F3x4	22	G	0.987
		MSA.PRANK.aln.With_Names.F3x4.M1vsM2.codeml_M0_tree__unrooted_tree__F61.tre.out	BEB	M1vsM2	F3x4	25	L	0.968
		MSA.PRANK.aln.With_Names.F3x4.M1vsM2.codeml_M0_tree__unrooted_tree__F61.tre.out	BEB	M1vsM2	F3x4	26	C	0.998
		MSA.PRANK.aln.With_Names.F3x4.M1vsM2.codeml_M0_tree__unrooted_tree__F61.tre.out	BEB	M1vsM2	F3x4	40	T	0.979
		MSA.PRANK.aln.With_Names.F3x4.M1vsM2.codeml_M0_tree__unrooted_tree__F61.tre.out	BEB	M1vsM2	F3x4	44	S	0.986
		MSA.PRANK.aln.With_Names.F3x4.M1vsM2.codeml_M0_tree__unrooted_tree__F61.tre.out	BEB	M1vsM2	F3x4	51	L	0.981
		MSA.PRANK.aln.With_Names.F3x4.M1vsM2.codeml_M0_tree__unrooted_tree__F61.tre.out	BEB	M1vsM2	F3x4	146	A	0.997
		MSA.PRANK.aln.With_Names.F3x4.M7vsM8.codeml_M0_tree__unrooted_tree__F61.tre.out	NEB	M7vsM8	F3x4	17	K	0.975
		MSA.PRANK.aln.With_Names.F3x4.M7vsM8.codeml_M0_tree__unrooted_tree__F61.tre.out	NEB	M7vsM8	F3x4	22	G	0.952
		MSA.PRANK.aln.With_Names.F3x4.M7vsM8.codeml_M0_tree__unrooted_tree__F61.tre.out	NEB	M7vsM8	F3x4	26	C	0.996
		MSA.PRANK.aln.With_Names.F3x4.M7vsM8.codeml_M0_tree__unrooted_tree__F61.tre.out	NEB	M7vsM8	F3x4	146	A	0.993
		MSA.PRANK.aln.With_Names.F3x4.M7vsM8.codeml_M0_tree__unrooted_tree__F61.tre.out	BEB	M7vsM8	F3x4	11	M	0.991
		MSA.PRANK.aln.With_Names.F3x4.M7vsM8.codeml_M0_tree__unrooted_tree__F61.tre.out	BEB	M7vsM8	F3x4	14	S	0.954
		MSA.PRANK.aln.With_Names.F3x4.M7vsM8.codeml_M0_tree__unrooted_tree__F61.tre.out	BEB	M7vsM8	F3x4	17	K	0.995
		MSA.PRANK.aln.With_Names.F3x4.M7vsM8.codeml_M0_tree__unrooted_tree__F61.tre.out	BEB	M7vsM8	F3x4	18	M	0.989
		MSA.PRANK.aln.With_Names.F3x4.M7vsM8.codeml_M0_tree__unrooted_tree__F61.tre.out	BEB	M7vsM8	F3x4	22	G	0.993
		MSA.PRANK.aln.With_Names.F3x4.M7vsM8.codeml_M0_tree__unrooted_tree__F61.tre.out	BEB	M7vsM8	F3x4	25	L	0.982
		MSA.PRANK.aln.With_Names.F3x4.M7vsM8.codeml_M0_tree__unrooted_tree__F61.tre.out	BEB	M7vsM8	F3x4	26	C	0.999
		MSA.PRANK.aln.With_Names.F3x4.M7vsM8.codeml_M0_tree__unrooted_tree__F61.tre.out	BEB	M7vsM8	F3x4	40	T	0.989
		MSA.PRANK.aln.With_Names.F3x4.M7vsM8.codeml_M0_tree__unrooted_tree__F61.tre.out	BEB	M7vsM8	F3x4	44	S	0.993
		MSA.PRANK.aln.With_Names.F3x4.M7vsM8.codeml_M0_tree__unrooted_tree__F61.tre.out	BEB	M7vsM8	F3x4	51	L	0.99
		MSA.PRANK.aln.With_Names.F3x4.M7vsM8.codeml_M0_tree__unrooted_tree__F61.tre.out	BEB	M7vsM8	F3x4	146	A	0.998
		MSA.PRANK.aln.With_Names.F61.M1vsM2.codeml_M0_tree__unrooted_tree__F61.tre.out	NEB	M1vsM2	F61	17	K	0.979
		MSA.PRANK.aln.With_Names.F61.M1vsM2.codeml_M0_tree__unrooted_tree__F61.tre.out	NEB	M1vsM2	F61	22	G	0.975
		MSA.PRANK.aln.With_Names.F61.M1vsM2.codeml_M0_tree__unrooted_tree__F61.tre.out	NEB	M1vsM2	F61	26	C	0.996
		MSA.PRANK.aln.With_Names.F61.M1vsM2.codeml_M0_tree__unrooted_tree__F61.tre.out	NEB	M1vsM2	F61	44	S	0.973
		MSA.PRANK.aln.With_Names.F61.M1vsM2.codeml_M0_tree__unrooted_tree__F61.tre.out	NEB	M1vsM2	F61	51	L	0.951
		MSA.PRANK.aln.With_Names.F61.M1vsM2.codeml_M0_tree__unrooted_tree__F61.tre.out	NEB	M1vsM2	F61	146	A	0.989
		MSA.PRANK.aln.With_Names.F61.M1vsM2.codeml_M0_tree__unrooted_tree__F61.tre.out	BEB	M1vsM2	F61	11	M	0.975
		MSA.PRANK.aln.With_Names.F61.M1vsM2.codeml_M0_tree__unrooted_tree__F61.tre.out	BEB	M1vsM2	F61	17	K	0.991
		MSA.PRANK.aln.With_Names.F61.M1vsM2.codeml_M0_tree__unrooted_tree__F61.tre.out	BEB	M1vsM2	F61	18	M	0.96
		MSA.PRANK.aln.With_Names.F61.M1vsM2.codeml_M0_tree__unrooted_tree__F61.tre.out	BEB	M1vsM2	F61	22	G	0.99
		MSA.PRANK.aln.With_Names.F61.M1vsM2.codeml_M0_tree__unrooted_tree__F61.tre.out	BEB	M1vsM2	F61	26	C	0.997
		MSA.PRANK.aln.With_Names.F61.M1vsM2.codeml_M0_tree__unrooted_tree__F61.tre.out	BEB	M1vsM2	F61	40	T	0.979
		MSA.PRANK.aln.With_Names.F61.M1vsM2.codeml_M0_tree__unrooted_tree__F61.tre.out	BEB	M1vsM2	F61	44	S	0.989
		MSA.PRANK.aln.With_Names.F61.M1vsM2.codeml_M0_tree__unrooted_tree__F61.tre.out	BEB	M1vsM2	F61	51	L	0.981
		MSA.PRANK.aln.With_Names.F61.M1vsM2.codeml_M0_tree__unrooted_tree__F61.tre.out	BEB	M1vsM2	F61	146	A	0.994
		MSA.PRANK.aln.With_Names.F61.M7vsM8.codeml_M0_tree__unrooted_tree__F61.tre.out	NEB	M7vsM8	F61	17	K	0.978
		MSA.PRANK.aln.With_Names.F61.M7vsM8.codeml_M0_tree__unrooted_tree__F61.tre.out	NEB	M7vsM8	F61	22	G	0.975
		MSA.PRANK.aln.With_Names.F61.M7vsM8.codeml_M0_tree__unrooted_tree__F61.tre.out	NEB	M7vsM8	F61	26	C	0.996
		MSA.PRANK.aln.With_Names.F61.M7vsM8.codeml_M0_tree__unrooted_tree__F61.tre.out	NEB	M7vsM8	F61	44	S	0.972
		MSA.PRANK.aln.With_Names.F61.M7vsM8.codeml_M0_tree__unrooted_tree__F61.tre.out	NEB	M7vsM8	F61	146	A	0.989
		MSA.PRANK.aln.With_Names.F61.M7vsM8.codeml_M0_tree__unrooted_tree__F61.tre.out	BEB	M7vsM8	F61	11	M	0.985
		MSA.PRANK.aln.With_Names.F61.M7vsM8.codeml_M0_tree__unrooted_tree__F61.tre.out	BEB	M7vsM8	F61	17	K	0.994
		MSA.PRANK.aln.With_Names.F61.M7vsM8.codeml_M0_tree__unrooted_tree__F61.tre.out	BEB	M7vsM8	F61	18	M	0.978
		MSA.PRANK.aln.With_Names.F61.M7vsM8.codeml_M0_tree__unrooted_tree__F61.tre.out	BEB	M7vsM8	F61	22	G	0.994
		MSA.PRANK.aln.With_Names.F61.M7vsM8.codeml_M0_tree__unrooted_tree__F61.tre.out	BEB	M7vsM8	F61	25	L	0.967
		MSA.PRANK.aln.With_Names.F61.M7vsM8.codeml_M0_tree__unrooted_tree__F61.tre.out	BEB	M7vsM8	F61	26	C	0.998
		MSA.PRANK.aln.With_Names.F61.M7vsM8.codeml_M0_tree__unrooted_tree__F61.tre.out	BEB	M7vsM8	F61	40	T	0.988
		MSA.PRANK.aln.With_Names.F61.M7vsM8.codeml_M0_tree__unrooted_tree__F61.tre.out	BEB	M7vsM8	F61	44	S	0.993
		MSA.PRANK.aln.With_Names.F61.M7vsM8.codeml_M0_tree__unrooted_tree__F61.tre.out	BEB	M7vsM8	F61	51	L	0.989
		MSA.PRANK.aln.With_Names.F61.M7vsM8.codeml_M0_tree__unrooted_tree__F61.tre.out	BEB	M7vsM8	F61	146	A	0.997
		MSA.PRANK.aln.With_Names.F3x4.M1vsM2.codeml_M0_tree__unrooted_tree__F61.tre.out	NEB	M1vsM2	F3x4	17	K	0.975
		MSA.PRANK.aln.With_Names.F3x4.M1vsM2.codeml_M0_tree__unrooted_tree__F61.tre.out	NEB	M1vsM2	F3x4	22	G	0.953
		MSA.PRANK.aln.With_Names.F3x4.M1vsM2.codeml_M0_tree__unrooted_tree__F61.tre.out	NEB	M1vsM2	F3x4	26	C	0.997
		MSA.PRANK.aln.With_Names.F3x4.M1vsM2.codeml_M0_tree__unrooted_tree__F61.tre.out	NEB	M1vsM2	F3x4	146	A	0.993
		MSA.PRANK.aln.With_Names.F3x4.M1vsM2.codeml_M0_tree__unrooted_tree__F61.tre.out	BEB	M1vsM2	F3x4	11	M	0.983
		MSA.PRANK.aln.With_Names.F3x4.M1vsM2.codeml_M0_tree__unrooted_tree__F61.tre.out	BEB	M1vsM2	F3x4	17	K	0.991
		MSA.PRANK.aln.With_Names.F3x4.M1vsM2.codeml_M0_tree__unrooted_tree__F61.tre.out	BEB	M1vsM2	F3x4	18	M	0.978
		MSA.PRANK.aln.With_Names.F3x4.M1vsM2.codeml_M0_tree__unrooted_tree__F61.tre.out	BEB	M1vsM2	F3x4	22	G	0.987
		MSA.PRANK.aln.With_Names.F3x4.M1vsM2.codeml_M0_tree__unrooted_tree__F61.tre.out	BEB	M1vsM2	F3x4	25	L	0.968
		MSA.PRANK.aln.With_Names.F3x4.M1vsM2.codeml_M0_tree__unrooted_tree__F61.tre.out	BEB	M1vsM2	F3x4	26	C	0.998
		MSA.PRANK.aln.With_Names.F3x4.M1vsM2.codeml_M0_tree__unrooted_tree__F61.tre.out	BEB	M1vsM2	F3x4	40	T	0.979
		MSA.PRANK.aln.With_Names.F3x4.M1vsM2.codeml_M0_tree__unrooted_tree__F61.tre.out	BEB	M1vsM2	F3x4	44	S	0.986
		MSA.PRANK.aln.With_Names.F3x4.M1vsM2.codeml_M0_tree__unrooted_tree__F61.tre.out	BEB	M1vsM2	F3x4	51	L	0.981
		MSA.PRANK.aln.With_Names.F3x4.M1vsM2.codeml_M0_tree__unrooted_tree__F61.tre.out	BEB	M1vsM2	F3x4	146	A	0.997
		MSA.PRANK.aln.With_Names.F3x4.M7vsM8.codeml_M0_tree__unrooted_tree__F61.tre.out	NEB	M7vsM8	F3x4	17	K	0.975
		MSA.PRANK.aln.With_Names.F3x4.M7vsM8.codeml_M0_tree__unrooted_tree__F61.tre.out	NEB	M7vsM8	F3x4	22	G	0.952
		MSA.PRANK.aln.With_Names.F3x4.M7vsM8.codeml_M0_tree__unrooted_tree__F61.tre.out	NEB	M7vsM8	F3x4	26	C	0.996
		MSA.PRANK.aln.With_Names.F3x4.M7vsM8.codeml_M0_tree__unrooted_tree__F61.tre.out	NEB	M7vsM8	F3x4	146	A	0.993
		MSA.PRANK.aln.With_Names.F3x4.M7vsM8.codeml_M0_tree__unrooted_tree__F61.tre.out	BEB	M7vsM8	F3x4	11	M	0.991
		MSA.PRANK.aln.With_Names.F3x4.M7vsM8.codeml_M0_tree__unrooted_tree__F61.tre.out	BEB	M7vsM8	F3x4	14	S	0.954
		MSA.PRANK.aln.With_Names.F3x4.M7vsM8.codeml_M0_tree__unrooted_tree__F61.tre.out	BEB	M7vsM8	F3x4	17	K	0.995
		MSA.PRANK.aln.With_Names.F3x4.M7vsM8.codeml_M0_tree__unrooted_tree__F61.tre.out	BEB	M7vsM8	F3x4	18	M	0.989
		MSA.PRANK.aln.With_Names.F3x4.M7vsM8.codeml_M0_tree__unrooted_tree__F61.tre.out	BEB	M7vsM8	F3x4	22	G	0.993
		MSA.PRANK.aln.With_Names.F3x4.M7vsM8.codeml_M0_tree__unrooted_tree__F61.tre.out	BEB	M7vsM8	F3x4	25	L	0.982
		MSA.PRANK.aln.With_Names.F3x4.M7vsM8.codeml_M0_tree__unrooted_tree__F61.tre.out	BEB	M7vsM8	F3x4	26	C	0.999
		MSA.PRANK.aln.With_Names.F3x4.M7vsM8.codeml_M0_tree__unrooted_tree__F61.tre.out	BEB	M7vsM8	F3x4	40	T	0.989
		MSA.PRANK.aln.With_Names.F3x4.M7vsM8.codeml_M0_tree__unrooted_tree__F61.tre.out	BEB	M7vsM8	F3x4	44	S	0.993
		MSA.PRANK.aln.With_Names.F3x4.M7vsM8.codeml_M0_tree__unrooted_tree__F61.tre.out	BEB	M7vsM8	F3x4	51	L	0.99
		MSA.PRANK.aln.With_Names.F3x4.M7vsM8.codeml_M0_tree__unrooted_tree__F61.tre.out	BEB	M7vsM8	F3x4	146	A	0.998
		MSA.PRANK.aln.With_Names.F61.M1vsM2.codeml_M0_tree__unrooted_tree__F61.tre.out	NEB	M1vsM2	F61	17	K	0.979
		MSA.PRANK.aln.With_Names.F61.M1vsM2.codeml_M0_tree__unrooted_tree__F61.tre.out	NEB	M1vsM2	F61	22	G	0.975
		MSA.PRANK.aln.With_Names.F61.M1vsM2.codeml_M0_tree__unrooted_tree__F61.tre.out	NEB	M1vsM2	F61	26	C	0.996
		MSA.PRANK.aln.With_Names.F61.M1vsM2.codeml_M0_tree__unrooted_tree__F61.tre.out	NEB	M1vsM2	F61	44	S	0.973
		MSA.PRANK.aln.With_Names.F61.M1vsM2.codeml_M0_tree__unrooted_tree__F61.tre.out	NEB	M1vsM2	F61	51	L	0.951
		MSA.PRANK.aln.With_Names.F61.M1vsM2.codeml_M0_tree__unrooted_tree__F61.tre.out	NEB	M1vsM2	F61	146	A	0.989
		MSA.PRANK.aln.With_Names.F61.M1vsM2.codeml_M0_tree__unrooted_tree__F61.tre.out	BEB	M1vsM2	F61	11	M	0.975
		MSA.PRANK.aln.With_Names.F61.M1vsM2.codeml_M0_tree__unrooted_tree__F61.tre.out	BEB	M1vsM2	F61	17	K	0.991
		MSA.PRANK.aln.With_Names.F61.M1vsM2.codeml_M0_tree__unrooted_tree__F61.tre.out	BEB	M1vsM2	F61	18	M	0.96
		MSA.PRANK.aln.With_Names.F61.M1vsM2.codeml_M0_tree__unrooted_tree__F61.tre.out	BEB	M1vsM2	F61	22	G	0.99
		MSA.PRANK.aln.With_Names.F61.M1vsM2.codeml_M0_tree__unrooted_tree__F61.tre.out	BEB	M1vsM2	F61	26	C	0.997
		MSA.PRANK.aln.With_Names.F61.M1vsM2.codeml_M0_tree__unrooted_tree__F61.tre.out	BEB	M1vsM2	F61	40	T	0.979
		MSA.PRANK.aln.With_Names.F61.M1vsM2.codeml_M0_tree__unrooted_tree__F61.tre.out	BEB	M1vsM2	F61	44	S	0.989
		MSA.PRANK.aln.With_Names.F61.M1vsM2.codeml_M0_tree__unrooted_tree__F61.tre.out	BEB	M1vsM2	F61	51	L	0.981
		MSA.PRANK.aln.With_Names.F61.M1vsM2.codeml_M0_tree__unrooted_tree__F61.tre.out	BEB	M1vsM2	F61	146	A	0.994
		MSA.PRANK.aln.With_Names.F61.M7vsM8.codeml_M0_tree__unrooted_tree__F61.tre.out	NEB	M7vsM8	F61	17	K	0.978
		MSA.PRANK.aln.With_Names.F61.M7vsM8.codeml_M0_tree__unrooted_tree__F61.tre.out	NEB	M7vsM8	F61	22	G	0.975
		MSA.PRANK.aln.With_Names.F61.M7vsM8.codeml_M0_tree__unrooted_tree__F61.tre.out	NEB	M7vsM8	F61	26	C	0.996
		MSA.PRANK.aln.With_Names.F61.M7vsM8.codeml_M0_tree__unrooted_tree__F61.tre.out	NEB	M7vsM8	F61	44	S	0.972
		MSA.PRANK.aln.With_Names.F61.M7vsM8.codeml_M0_tree__unrooted_tree__F61.tre.out	NEB	M7vsM8	F61	146	A	0.989
		MSA.PRANK.aln.With_Names.F61.M7vsM8.codeml_M0_tree__unrooted_tree__F61.tre.out	BEB	M7vsM8	F61	11	M	0.985
		MSA.PRANK.aln.With_Names.F61.M7vsM8.codeml_M0_tree__unrooted_tree__F61.tre.out	BEB	M7vsM8	F61	17	K	0.994
		MSA.PRANK.aln.With_Names.F61.M7vsM8.codeml_M0_tree__unrooted_tree__F61.tre.out	BEB	M7vsM8	F61	18	M	0.978
		MSA.PRANK.aln.With_Names.F61.M7vsM8.codeml_M0_tree__unrooted_tree__F61.tre.out	BEB	M7vsM8	F61	22	G	0.994
		MSA.PRANK.aln.With_Names.F61.M7vsM8.codeml_M0_tree__unrooted_tree__F61.tre.out	BEB	M7vsM8	F61	25	L	0.967
		MSA.PRANK.aln.With_Names.F61.M7vsM8.codeml_M0_tree__unrooted_tree__F61.tre.out	BEB	M7vsM8	F61	26	C	0.998
		MSA.PRANK.aln.With_Names.F61.M7vsM8.codeml_M0_tree__unrooted_tree__F61.tre.out	BEB	M7vsM8	F61	40	T	0.988
		MSA.PRANK.aln.With_Names.F61.M7vsM8.codeml_M0_tree__unrooted_tree__F61.tre.out	BEB	M7vsM8	F61	44	S	0.993
		MSA.PRANK.aln.With_Names.F61.M7vsM8.codeml_M0_tree__unrooted_tree__F61.tre.out	BEB	M7vsM8	F61	51	L	0.989
		MSA.PRANK.aln.With_Names.F61.M7vsM8.codeml_M0_tree__unrooted_tree__F61.tre.out	BEB	M7vsM8	F61	146	A	0.997
primates_9list	Homo sapiens	MSA.PRANK.aln.With_Names.F61.M7vsM8.primates_9list.tre.out	NEB	M7vsM8	F61	17	K	0.999
	Callithrix jacchus	MSA.PRANK.aln.With_Names.F61.M7vsM8.primates_9list.tre.out	NEB	M7vsM8	F61	25	L	0.998
	Chlorocebus sabaeus	MSA.PRANK.aln.With_Names.F61.M7vsM8.primates_9list.tre.out	NEB	M7vsM8	F61	26	C	0.98
	Gorilla gorilla	MSA.PRANK.aln.With_Names.F61.M7vsM8.primates_9list.tre.out	NEB	M7vsM8	F61	40	T	0.972
	Macaca mulatta	MSA.PRANK.aln.With_Names.F61.M7vsM8.primates_9list.tre.out	NEB	M7vsM8	F61	44	S	0.995
	Nomascus leucogenys	MSA.PRANK.aln.With_Names.F61.M7vsM8.primates_9list.tre.out	NEB	M7vsM8	F61	146	A	0.999
	Pan troglodytes	MSA.PRANK.aln.With_Names.F61.M7vsM8.primates_9list.tre.out	BEB	M7vsM8	F61	17	K	0.981
	Papio anubis	MSA.PRANK.aln.With_Names.F61.M7vsM8.primates_9list.tre.out	BEB	M7vsM8	F61	22	G	0.962
	Pongo abelii	MSA.PRANK.aln.With_Names.F61.M7vsM8.primates_9list.tre.out	BEB	M7vsM8	F61	26	C	0.982
		primates_27list.aln.F3x4.M1vsM2.out	BEB	M1vsM2	F3x4	26	T	1
27 primates	Homo sapiens	primates_27list.aln.F3x4.M1vsM2.out	BEB	M1vsM2	F3x4	44	S	0.962
	Aotus nancymaae	primates_27list.aln.F3x4.M7vsM8.out	BEB	M7vsM8	F3x4	26	T	1
	Callithrix jacchus	primates_27list.aln.F3x4.M7vsM8.out	BEB	M7vsM8	F3x4	44	S	0.99
	Carlito syrichta	primates_27list.aln.F61.M1vsM2.out	BEB	M1vsM2	F61	26	T	1
	Cebus capucinus	primates_27list.aln.F61.M1vsM2.out	BEB	M1vsM2	F61	44	S	0.994
	Cercocebus atys	primates_27list.aln.F61.M7vsM8.out	BEB	M7vsM8	F61	26	T	1
	Chlorocebus sabaeus	primates_27list.aln.F61.M7vsM8.out	BEB	M7vsM8	F61	44	S	0.997
	Colobus angolensis
	Gorilla gorilla
	Macaca fascicularis
	Macaca mulatta
	Macaca nemestrina
	Mandrillus leucophaeus
	Microcebus murinus
	Nomascus leucogenys
	Otolemur garnettii
	Pan paniscus
	Pan troglodytes
	Papio anubis
	Piliocolobus tephrosceles
	Pongo abelii
	Prolemur simus
	Propithecus coquereli
	Rhinopithecus bieti
	Rhinopithecus roxellana
	Saimiri boliviensis
	Theropithecus gelada

## Sheet: Supplementary Table 4
Table S4: COA1 gene loss timing estimation in galliforms, cheetah, and rodents groups using codeml
Galliformes
Combination	Foreground	Backgrounds	model	Tm	wf	wm	Tf	Tp	Tf2	Tp2
All_birds_4pseudo_7mix_functional	Odontophorus_gujanensis	Apteryx_rowi,Apteryx_australis,Dromaius_novaehollandiae,Casuarius_casuarius,Rhea_americana,Struthio_camelus,Nothoprocta_perdicaria,Alectura_lathami,Colinus_virginianus,Callipepla_squamata,Chrysolophus_pictus,Phasianus_colchicus,Penelope_pileata,Anseranas_semipalmata,Oxyura_jamaicensis,Cygnus_atratus,Anser_cygnoides,Aythya_fuligula,Anas_platyrhynchos,Corythaeola_cristata,Tauraco_erythrolophus,Cucu…	F1x4	19.84	0.1721	1.25161	-6.02964	25.8696	-9.90374	29.7437
All_birds_4pseudo_7mix_functional	Coturnix_japonica	Apteryx_rowi,Apteryx_australis,Dromaius_novaehollandiae,Casuarius_casuarius,Rhea_americana,Struthio_camelus,Nothoprocta_perdicaria,Alectura_lathami,Colinus_virginianus,Callipepla_squamata,Chrysolophus_pictus,Phasianus_colchicus,Penelope_pileata,Anseranas_semipalmata,Oxyura_jamaicensis,Cygnus_atratus,Anser_cygnoides,Aythya_fuligula,Anas_platyrhynchos,Corythaeola_cristata,Tauraco_erythrolophus,Cucu…	F1x4	42	0.1721	1.25161	-12.7644	54.7644	-20.9656	62.9656
All_birds_4pseudo_7mix_functional	Meleagris_gallopavo	Apteryx_rowi,Apteryx_australis,Dromaius_novaehollandiae,Casuarius_casuarius,Rhea_americana,Struthio_camelus,Nothoprocta_perdicaria,Alectura_lathami,Colinus_virginianus,Callipepla_squamata,Chrysolophus_pictus,Phasianus_colchicus,Penelope_pileata,Anseranas_semipalmata,Oxyura_jamaicensis,Cygnus_atratus,Anser_cygnoides,Aythya_fuligula,Anas_platyrhynchos,Corythaeola_cristata,Tauraco_erythrolophus,Cucu…	F1x4	37.2	0.1721	1.25161	-11.3056	48.5056	-18.5695	55.7695
All_birds_4pseudo_7mix_functional	Lyrurus_tetrix	Apteryx_rowi,Apteryx_australis,Dromaius_novaehollandiae,Casuarius_casuarius,Rhea_americana,Struthio_camelus,Nothoprocta_perdicaria,Alectura_lathami,Colinus_virginianus,Callipepla_squamata,Chrysolophus_pictus,Phasianus_colchicus,Penelope_pileata,Anseranas_semipalmata,Oxyura_jamaicensis,Cygnus_atratus,Anser_cygnoides,Aythya_fuligula,Anas_platyrhynchos,Corythaeola_cristata,Tauraco_erythrolophus,Cucu…	F1x4	37.2	0.1721	1.25161	-11.3056	48.5056	-18.5695	55.7695
All_birds_4pseudo_7mix_functional	Tympanuchus_cupido	Apteryx_rowi,Apteryx_australis,Dromaius_novaehollandiae,Casuarius_casuarius,Rhea_americana,Struthio_camelus,Nothoprocta_perdicaria,Alectura_lathami,Colinus_virginianus,Callipepla_squamata,Chrysolophus_pictus,Phasianus_colchicus,Penelope_pileata,Anseranas_semipalmata,Oxyura_jamaicensis,Cygnus_atratus,Anser_cygnoides,Aythya_fuligula,Anas_platyrhynchos,Corythaeola_cristata,Tauraco_erythrolophus,Cucu…	F1x4	37.2	0.1721	1.25161	-11.3056	48.5056	-18.5695	55.7695
All_birds_4pseudo_7mix_functional	Centrocercus_minimus	Apteryx_rowi,Apteryx_australis,Dromaius_novaehollandiae,Casuarius_casuarius,Rhea_americana,Struthio_camelus,Nothoprocta_perdicaria,Alectura_lathami,Colinus_virginianus,Callipepla_squamata,Chrysolophus_pictus,Phasianus_colchicus,Penelope_pileata,Anseranas_semipalmata,Oxyura_jamaicensis,Cygnus_atratus,Anser_cygnoides,Aythya_fuligula,Anas_platyrhynchos,Corythaeola_cristata,Tauraco_erythrolophus,Cucu…	F1x4	37.2	0.1721	1.25161	-11.3056	48.5056	-18.5695	55.7695
All_birds_4pseudo_7mix_functional	Lagopus_muta	Apteryx_rowi,Apteryx_australis,Dromaius_novaehollandiae,Casuarius_casuarius,Rhea_americana,Struthio_camelus,Nothoprocta_perdicaria,Alectura_lathami,Colinus_virginianus,Callipepla_squamata,Chrysolophus_pictus,Phasianus_colchicus,Penelope_pileata,Anseranas_semipalmata,Oxyura_jamaicensis,Cygnus_atratus,Anser_cygnoides,Aythya_fuligula,Anas_platyrhynchos,Corythaeola_cristata,Tauraco_erythrolophus,Cucu…	F1x4	37.2	0.1721	1.25161	-11.3056	48.5056	-18.5695	55.7695
All_birds_4pseudo_7mix_functional	Pavo_cristatus	Apteryx_rowi,Apteryx_australis,Dromaius_novaehollandiae,Casuarius_casuarius,Rhea_americana,Struthio_camelus,Nothoprocta_perdicaria,Alectura_lathami,Colinus_virginianus,Callipepla_squamata,Chrysolophus_pictus,Phasianus_colchicus,Penelope_pileata,Anseranas_semipalmata,Oxyura_jamaicensis,Cygnus_atratus,Anser_cygnoides,Aythya_fuligula,Anas_platyrhynchos,Corythaeola_cristata,Tauraco_erythrolophus,Cucu…	F1x4	34.08	0.1721	1.25161	-10.3574	44.4374	-17.0121	51.0921
All_birds_4pseudo_7mix_functional	Gallus_gallus	Apteryx_rowi,Apteryx_australis,Dromaius_novaehollandiae,Casuarius_casuarius,Rhea_americana,Struthio_camelus,Nothoprocta_perdicaria,Alectura_lathami,Colinus_virginianus,Callipepla_squamata,Chrysolophus_pictus,Phasianus_colchicus,Penelope_pileata,Anseranas_semipalmata,Oxyura_jamaicensis,Cygnus_atratus,Anser_cygnoides,Aythya_fuligula,Anas_platyrhynchos,Corythaeola_cristata,Tauraco_erythrolophus,Cucu…	F1x4	34.08	0.1721	1.25161	-10.3574	44.4374	-17.0121	51.0921
All_birds_4pseudo_7mix_functional	Syrmaticus_mikado	Apteryx_rowi,Apteryx_australis,Dromaius_novaehollandiae,Casuarius_casuarius,Rhea_americana,Struthio_camelus,Nothoprocta_perdicaria,Alectura_lathami,Colinus_virginianus,Callipepla_squamata,Chrysolophus_pictus,Phasianus_colchicus,Penelope_pileata,Anseranas_semipalmata,Oxyura_jamaicensis,Cygnus_atratus,Anser_cygnoides,Aythya_fuligula,Anas_platyrhynchos,Corythaeola_cristata,Tauraco_erythrolophus,Cucu…	F1x4	16.71	0.1721	1.25161	-5.07839	21.7884	-8.34128	25.0513
All_birds_4pseudo_7mix_functional	Numida_meleagris	Apteryx_rowi,Apteryx_australis,Dromaius_novaehollandiae,Casuarius_casuarius,Rhea_americana,Struthio_camelus,Nothoprocta_perdicaria,Alectura_lathami,Colinus_virginianus,Callipepla_squamata,Chrysolophus_pictus,Phasianus_colchicus,Penelope_pileata,Anseranas_semipalmata,Oxyura_jamaicensis,Cygnus_atratus,Anser_cygnoides,Aythya_fuligula,Anas_platyrhynchos,Corythaeola_cristata,Tauraco_erythrolophus,Cucu…	F1x4	46.52	0.1721	1.25161	-14.1381	60.6581	-23.2219	69.7419
All_birds_4pseudo_7mix_functional	Odontophorus_gujanensis	Apteryx_rowi,Apteryx_australis,Dromaius_novaehollandiae,Casuarius_casuarius,Rhea_americana,Struthio_camelus,Nothoprocta_perdicaria,Alectura_lathami,Colinus_virginianus,Callipepla_squamata,Chrysolophus_pictus,Phasianus_colchicus,Penelope_pileata,Anseranas_semipalmata,Oxyura_jamaicensis,Cygnus_atratus,Anser_cygnoides,Aythya_fuligula,Anas_platyrhynchos,Corythaeola_cristata,Tauraco_erythrolophus,Cucu…	F3x4	19.84	0.16696	1.19619	-4.67254	24.5125	-7.42445	27.2645
All_birds_4pseudo_7mix_functional	Coturnix_japonica	Apteryx_rowi,Apteryx_australis,Dromaius_novaehollandiae,Casuarius_casuarius,Rhea_americana,Struthio_camelus,Nothoprocta_perdicaria,Alectura_lathami,Colinus_virginianus,Callipepla_squamata,Chrysolophus_pictus,Phasianus_colchicus,Penelope_pileata,Anseranas_semipalmata,Oxyura_jamaicensis,Cygnus_atratus,Anser_cygnoides,Aythya_fuligula,Anas_platyrhynchos,Corythaeola_cristata,Tauraco_erythrolophus,Cucu…	F3x4	42	0.16696	1.19619	-9.89146	51.8915	-15.717	57.717
All_birds_4pseudo_7mix_functional	Meleagris_gallopavo	Apteryx_rowi,Apteryx_australis,Dromaius_novaehollandiae,Casuarius_casuarius,Rhea_americana,Struthio_camelus,Nothoprocta_perdicaria,Alectura_lathami,Colinus_virginianus,Callipepla_squamata,Chrysolophus_pictus,Phasianus_colchicus,Penelope_pileata,Anseranas_semipalmata,Oxyura_jamaicensis,Cygnus_atratus,Anser_cygnoides,Aythya_fuligula,Anas_platyrhynchos,Corythaeola_cristata,Tauraco_erythrolophus,Cucu…	F3x4	37.2	0.16696	1.19619	-8.76101	45.961	-13.9208	51.1208
All_birds_4pseudo_7mix_functional	Lyrurus_tetrix	Apteryx_rowi,Apteryx_australis,Dromaius_novaehollandiae,Casuarius_casuarius,Rhea_americana,Struthio_camelus,Nothoprocta_perdicaria,Alectura_lathami,Colinus_virginianus,Callipepla_squamata,Chrysolophus_pictus,Phasianus_colchicus,Penelope_pileata,Anseranas_semipalmata,Oxyura_jamaicensis,Cygnus_atratus,Anser_cygnoides,Aythya_fuligula,Anas_platyrhynchos,Corythaeola_cristata,Tauraco_erythrolophus,Cucu…	F3x4	37.2	0.16696	1.19619	-8.76101	45.961	-13.9208	51.1208
All_birds_4pseudo_7mix_functional	Tympanuchus_cupido	Apteryx_rowi,Apteryx_australis,Dromaius_novaehollandiae,Casuarius_casuarius,Rhea_americana,Struthio_camelus,Nothoprocta_perdicaria,Alectura_lathami,Colinus_virginianus,Callipepla_squamata,Chrysolophus_pictus,Phasianus_colchicus,Penelope_pileata,Anseranas_semipalmata,Oxyura_jamaicensis,Cygnus_atratus,Anser_cygnoides,Aythya_fuligula,Anas_platyrhynchos,Corythaeola_cristata,Tauraco_erythrolophus,Cucu…	F3x4	37.2	0.16696	1.19619	-8.76101	45.961	-13.9208	51.1208
All_birds_4pseudo_7mix_functional	Centrocercus_minimus	Apteryx_rowi,Apteryx_australis,Dromaius_novaehollandiae,Casuarius_casuarius,Rhea_americana,Struthio_camelus,Nothoprocta_perdicaria,Alectura_lathami,Colinus_virginianus,Callipepla_squamata,Chrysolophus_pictus,Phasianus_colchicus,Penelope_pileata,Anseranas_semipalmata,Oxyura_jamaicensis,Cygnus_atratus,Anser_cygnoides,Aythya_fuligula,Anas_platyrhynchos,Corythaeola_cristata,Tauraco_erythrolophus,Cucu…	F3x4	37.2	0.16696	1.19619	-8.76101	45.961	-13.9208	51.1208
All_birds_4pseudo_7mix_functional	Lagopus_muta	Apteryx_rowi,Apteryx_australis,Dromaius_novaehollandiae,Casuarius_casuarius,Rhea_americana,Struthio_camelus,Nothoprocta_perdicaria,Alectura_lathami,Colinus_virginianus,Callipepla_squamata,Chrysolophus_pictus,Phasianus_colchicus,Penelope_pileata,Anseranas_semipalmata,Oxyura_jamaicensis,Cygnus_atratus,Anser_cygnoides,Aythya_fuligula,Anas_platyrhynchos,Corythaeola_cristata,Tauraco_erythrolophus,Cucu…	F3x4	37.2	0.16696	1.19619	-8.76101	45.961	-13.9208	51.1208
All_birds_4pseudo_7mix_functional	Pavo_cristatus	Apteryx_rowi,Apteryx_australis,Dromaius_novaehollandiae,Casuarius_casuarius,Rhea_americana,Struthio_camelus,Nothoprocta_perdicaria,Alectura_lathami,Colinus_virginianus,Callipepla_squamata,Chrysolophus_pictus,Phasianus_colchicus,Penelope_pileata,Anseranas_semipalmata,Oxyura_jamaicensis,Cygnus_atratus,Anser_cygnoides,Aythya_fuligula,Anas_platyrhynchos,Corythaeola_cristata,Tauraco_erythrolophus,Cucu…	F3x4	34.08	0.16696	1.19619	-8.02621	42.1062	-12.7532	46.8332
All_birds_4pseudo_7mix_functional	Gallus_gallus	Apteryx_rowi,Apteryx_australis,Dromaius_novaehollandiae,Casuarius_casuarius,Rhea_americana,Struthio_camelus,Nothoprocta_perdicaria,Alectura_lathami,Colinus_virginianus,Callipepla_squamata,Chrysolophus_pictus,Phasianus_colchicus,Penelope_pileata,Anseranas_semipalmata,Oxyura_jamaicensis,Cygnus_atratus,Anser_cygnoides,Aythya_fuligula,Anas_platyrhynchos,Corythaeola_cristata,Tauraco_erythrolophus,Cucu…	F3x4	34.08	0.16696	1.19619	-8.02621	42.1062	-12.7532	46.8332
All_birds_4pseudo_7mix_functional	Syrmaticus_mikado	Apteryx_rowi,Apteryx_australis,Dromaius_novaehollandiae,Casuarius_casuarius,Rhea_americana,Struthio_camelus,Nothoprocta_perdicaria,Alectura_lathami,Colinus_virginianus,Callipepla_squamata,Chrysolophus_pictus,Phasianus_colchicus,Penelope_pileata,Anseranas_semipalmata,Oxyura_jamaicensis,Cygnus_atratus,Anser_cygnoides,Aythya_fuligula,Anas_platyrhynchos,Corythaeola_cristata,Tauraco_erythrolophus,Cucu…	F3x4	16.71	0.16696	1.19619	-3.93539	20.6454	-6.25313	22.9631
All_birds_4pseudo_7mix_functional	Numida_meleagris	Apteryx_rowi,Apteryx_australis,Dromaius_novaehollandiae,Casuarius_casuarius,Rhea_americana,Struthio_camelus,Nothoprocta_perdicaria,Alectura_lathami,Colinus_virginianus,Callipepla_squamata,Chrysolophus_pictus,Phasianus_colchicus,Penelope_pileata,Anseranas_semipalmata,Oxyura_jamaicensis,Cygnus_atratus,Anser_cygnoides,Aythya_fuligula,Anas_platyrhynchos,Corythaeola_cristata,Tauraco_erythrolophus,Cucu…	F3x4	46.52	0.16696	1.19619	-10.956	57.476	-17.4085	63.9285
All_mixed_with_functional	Odontophorus_gujanensis	Alectura_lathami,Colinus_virginianus,Callipepla_squamata,Lyrurus_tetrix,Tympanuchus_cupido,Centrocercus_minimus,Lagopus_muta,Chrysolophus_pictus,Phasianus_colchicus,Penelope_pileata,Anseranas_semipalmata,Anser_cygnoides,Anas_platyrhynchos	F1x4	19.84	0.30486	1.21545	-6.14916	25.9892	-10.1301	29.9701
All_mixed_with_functional	Coturnix_japonica	Alectura_lathami,Colinus_virginianus,Callipepla_squamata,Lyrurus_tetrix,Tympanuchus_cupido,Centrocercus_minimus,Lagopus_muta,Chrysolophus_pictus,Phasianus_colchicus,Penelope_pileata,Anseranas_semipalmata,Anser_cygnoides,Anas_platyrhynchos	F1x4	42	0.30486	1.21545	-13.0174	55.0174	-21.4448	63.4448
All_mixed_with_functional	Meleagris_gallopavo	Alectura_lathami,Colinus_virginianus,Callipepla_squamata,Lyrurus_tetrix,Tympanuchus_cupido,Centrocercus_minimus,Lagopus_muta,Chrysolophus_pictus,Phasianus_colchicus,Penelope_pileata,Anseranas_semipalmata,Anser_cygnoides,Anas_platyrhynchos	F1x4	20.73	0.30486	1.21545	-6.42501	27.155	-10.5845	31.3145
All_mixed_with_functional	Pavo_cristatus	Alectura_lathami,Colinus_virginianus,Callipepla_squamata,Lyrurus_tetrix,Tympanuchus_cupido,Centrocercus_minimus,Lagopus_muta,Chrysolophus_pictus,Phasianus_colchicus,Penelope_pileata,Anseranas_semipalmata,Anser_cygnoides,Anas_platyrhynchos	F1x4	34.08	0.30486	1.21545	-10.5627	44.6427	-17.401	51.481
All_mixed_with_functional	Gallus_gallus	Alectura_lathami,Colinus_virginianus,Callipepla_squamata,Lyrurus_tetrix,Tympanuchus_cupido,Centrocercus_minimus,Lagopus_muta,Chrysolophus_pictus,Phasianus_colchicus,Penelope_pileata,Anseranas_semipalmata,Anser_cygnoides,Anas_platyrhynchos	F1x4	34.08	0.30486	1.21545	-10.5627	44.6427	-17.401	51.481
All_mixed_with_functional	Syrmaticus_mikado	Alectura_lathami,Colinus_virginianus,Callipepla_squamata,Lyrurus_tetrix,Tympanuchus_cupido,Centrocercus_minimus,Lagopus_muta,Chrysolophus_pictus,Phasianus_colchicus,Penelope_pileata,Anseranas_semipalmata,Anser_cygnoides,Anas_platyrhynchos	F1x4	16.71	0.30486	1.21545	-5.17906	21.8891	-8.53194	25.2419
All_mixed_with_functional	Numida_meleagris	Alectura_lathami,Colinus_virginianus,Callipepla_squamata,Lyrurus_tetrix,Tympanuchus_cupido,Centrocercus_minimus,Lagopus_muta,Chrysolophus_pictus,Phasianus_colchicus,Penelope_pileata,Anseranas_semipalmata,Anser_cygnoides,Anas_platyrhynchos	F1x4	46.52	0.30486	1.21545	-14.4183	60.9383	-23.7526	70.2726
All_mixed_with_functional	Odontophorus_gujanensis	Alectura_lathami,Colinus_virginianus,Callipepla_squamata,Lyrurus_tetrix,Tympanuchus_cupido,Centrocercus_minimus,Lagopus_muta,Chrysolophus_pictus,Phasianus_colchicus,Penelope_pileata,Anseranas_semipalmata,Anser_cygnoides,Anas_platyrhynchos	F3x4	19.84	0.30316	1.12053	-3.43166	23.2717	-5.29486	25.1349
All_mixed_with_functional	Coturnix_japonica	Alectura_lathami,Colinus_virginianus,Callipepla_squamata,Lyrurus_tetrix,Tympanuchus_cupido,Centrocercus_minimus,Lagopus_muta,Chrysolophus_pictus,Phasianus_colchicus,Penelope_pileata,Anseranas_semipalmata,Anser_cygnoides,Anas_platyrhynchos	F3x4	42	0.30316	1.12053	-7.26459	49.2646	-11.2089	53.2089
All_mixed_with_functional	Meleagris_gallopavo	Alectura_lathami,Colinus_virginianus,Callipepla_squamata,Lyrurus_tetrix,Tympanuchus_cupido,Centrocercus_minimus,Lagopus_muta,Chrysolophus_pictus,Phasianus_colchicus,Penelope_pileata,Anseranas_semipalmata,Anser_cygnoides,Anas_platyrhynchos	F3x4	20.73	0.30316	1.12053	-3.5856	24.3156	-5.53239	26.2624
All_mixed_with_functional	Pavo_cristatus	Alectura_lathami,Colinus_virginianus,Callipepla_squamata,Lyrurus_tetrix,Tympanuchus_cupido,Centrocercus_minimus,Lagopus_muta,Chrysolophus_pictus,Phasianus_colchicus,Penelope_pileata,Anseranas_semipalmata,Anser_cygnoides,Anas_platyrhynchos	F3x4	34.08	0.30316	1.12053	-5.8947	39.9747	-9.09521	43.1752
All_mixed_with_functional	Gallus_gallus	Alectura_lathami,Colinus_virginianus,Callipepla_squamata,Lyrurus_tetrix,Tympanuchus_cupido,Centrocercus_minimus,Lagopus_muta,Chrysolophus_pictus,Phasianus_colchicus,Penelope_pileata,Anseranas_semipalmata,Anser_cygnoides,Anas_platyrhynchos	F3x4	34.08	0.30316	1.12053	-5.8947	39.9747	-9.09521	43.1752
All_mixed_with_functional	Syrmaticus_mikado	Alectura_lathami,Colinus_virginianus,Callipepla_squamata,Lyrurus_tetrix,Tympanuchus_cupido,Centrocercus_minimus,Lagopus_muta,Chrysolophus_pictus,Phasianus_colchicus,Penelope_pileata,Anseranas_semipalmata,Anser_cygnoides,Anas_platyrhynchos	F3x4	16.71	0.30316	1.12053	-2.89027	19.6003	-4.45953	21.1695
All_mixed_with_functional	Numida_meleagris	Alectura_lathami,Colinus_virginianus,Callipepla_squamata,Lyrurus_tetrix,Tympanuchus_cupido,Centrocercus_minimus,Lagopus_muta,Chrysolophus_pictus,Phasianus_colchicus,Penelope_pileata,Anseranas_semipalmata,Anser_cygnoides,Anas_platyrhynchos	F3x4	46.52	0.30316	1.12053	-8.0464	54.5664	-12.4152	58.9352
AllPseudogene_AllMix_AllFunctional	Odontophorus_gujanensis	Alectura_lathami,Colinus_virginianus,Callipepla_squamata,Chrysolophus_pictus,Phasianus_colchicus,Penelope_pileata,Anseranas_semipalmata,Anser_cygnoides,Anas_platyrhynchos	F1x4	19.84	0.28032	1.16179	-4.4602	24.3002	-7.05106	26.8911
AllPseudogene_AllMix_AllFunctional	Coturnix_japonica	Alectura_lathami,Colinus_virginianus,Callipepla_squamata,Chrysolophus_pictus,Phasianus_colchicus,Penelope_pileata,Anseranas_semipalmata,Anser_cygnoides,Anas_platyrhynchos	F1x4	42	0.28032	1.16179	-9.44195	51.4419	-14.9266	56.9266
AllPseudogene_AllMix_AllFunctional	Meleagris_gallopavo	Alectura_lathami,Colinus_virginianus,Callipepla_squamata,Chrysolophus_pictus,Phasianus_colchicus,Penelope_pileata,Anseranas_semipalmata,Anser_cygnoides,Anas_platyrhynchos	F1x4	37.2	0.28032	1.16179	-8.36287	45.5629	-13.2207	50.4207
AllPseudogene_AllMix_AllFunctional	Lyrurus_tetrix	Alectura_lathami,Colinus_virginianus,Callipepla_squamata,Chrysolophus_pictus,Phasianus_colchicus,Penelope_pileata,Anseranas_semipalmata,Anser_cygnoides,Anas_platyrhynchos	F1x4	37.2	0.28032	1.16179	-8.36287	45.5629	-13.2207	50.4207
AllPseudogene_AllMix_AllFunctional	Tympanuchus_cupido	Alectura_lathami,Colinus_virginianus,Callipepla_squamata,Chrysolophus_pictus,Phasianus_colchicus,Penelope_pileata,Anseranas_semipalmata,Anser_cygnoides,Anas_platyrhynchos	F1x4	37.2	0.28032	1.16179	-8.36287	45.5629	-13.2207	50.4207
AllPseudogene_AllMix_AllFunctional	Centrocercus_minimus	Alectura_lathami,Colinus_virginianus,Callipepla_squamata,Chrysolophus_pictus,Phasianus_colchicus,Penelope_pileata,Anseranas_semipalmata,Anser_cygnoides,Anas_platyrhynchos	F1x4	37.2	0.28032	1.16179	-8.36287	45.5629	-13.2207	50.4207
AllPseudogene_AllMix_AllFunctional	Lagopus_muta	Alectura_lathami,Colinus_virginianus,Callipepla_squamata,Chrysolophus_pictus,Phasianus_colchicus,Penelope_pileata,Anseranas_semipalmata,Anser_cygnoides,Anas_platyrhynchos	F1x4	37.2	0.28032	1.16179	-8.36287	45.5629	-13.2207	50.4207
AllPseudogene_AllMix_AllFunctional	Pavo_cristatus	Alectura_lathami,Colinus_virginianus,Callipepla_squamata,Chrysolophus_pictus,Phasianus_colchicus,Penelope_pileata,Anseranas_semipalmata,Anser_cygnoides,Anas_platyrhynchos	F1x4	34.08	0.28032	1.16179	-7.66147	41.7415	-12.1119	46.1919
AllPseudogene_AllMix_AllFunctional	Gallus_gallus	Alectura_lathami,Colinus_virginianus,Callipepla_squamata,Chrysolophus_pictus,Phasianus_colchicus,Penelope_pileata,Anseranas_semipalmata,Anser_cygnoides,Anas_platyrhynchos	F1x4	34.08	0.28032	1.16179	-7.66147	41.7415	-12.1119	46.1919
AllPseudogene_AllMix_AllFunctional	Syrmaticus_mikado	Alectura_lathami,Colinus_virginianus,Callipepla_squamata,Chrysolophus_pictus,Phasianus_colchicus,Penelope_pileata,Anseranas_semipalmata,Anser_cygnoides,Anas_platyrhynchos	F1x4	16.71	0.28032	1.16179	-3.75655	20.4666	-5.93865	22.6486
AllPseudogene_AllMix_AllFunctional	Numida_meleagris	Alectura_lathami,Colinus_virginianus,Callipepla_squamata,Chrysolophus_pictus,Phasianus_colchicus,Penelope_pileata,Anseranas_semipalmata,Anser_cygnoides,Anas_platyrhynchos	F1x4	46.52	0.28032	1.16179	-10.4581	56.9781	-16.533	63.053
AllPseudogene_AllMix_AllFunctional	Odontophorus_gujanensis	Alectura_lathami,Colinus_virginianus,Callipepla_squamata,Chrysolophus_pictus,Phasianus_colchicus,Penelope_pileata,Anseranas_semipalmata,Anser_cygnoides,Anas_platyrhynchos	F3x4	19.84	0.27622	1.11751	-3.22114	23.0611	-4.94577	24.7858
AllPseudogene_AllMix_AllFunctional	Coturnix_japonica	Alectura_lathami,Colinus_virginianus,Callipepla_squamata,Chrysolophus_pictus,Phasianus_colchicus,Penelope_pileata,Anseranas_semipalmata,Anser_cygnoides,Anas_platyrhynchos	F3x4	42	0.27622	1.11751	-6.81895	48.819	-10.4698	52.4698
AllPseudogene_AllMix_AllFunctional	Meleagris_gallopavo	Alectura_lathami,Colinus_virginianus,Callipepla_squamata,Chrysolophus_pictus,Phasianus_colchicus,Penelope_pileata,Anseranas_semipalmata,Anser_cygnoides,Anas_platyrhynchos	F3x4	37.2	0.27622	1.11751	-6.03964	43.2396	-9.27331	46.4733
AllPseudogene_AllMix_AllFunctional	Lyrurus_tetrix	Alectura_lathami,Colinus_virginianus,Callipepla_squamata,Chrysolophus_pictus,Phasianus_colchicus,Penelope_pileata,Anseranas_semipalmata,Anser_cygnoides,Anas_platyrhynchos	F3x4	37.2	0.27622	1.11751	-6.03964	43.2396	-9.27331	46.4733
AllPseudogene_AllMix_AllFunctional	Tympanuchus_cupido	Alectura_lathami,Colinus_virginianus,Callipepla_squamata,Chrysolophus_pictus,Phasianus_colchicus,Penelope_pileata,Anseranas_semipalmata,Anser_cygnoides,Anas_platyrhynchos	F3x4	37.2	0.27622	1.11751	-6.03964	43.2396	-9.27331	46.4733
AllPseudogene_AllMix_AllFunctional	Centrocercus_minimus	Alectura_lathami,Colinus_virginianus,Callipepla_squamata,Chrysolophus_pictus,Phasianus_colchicus,Penelope_pileata,Anseranas_semipalmata,Anser_cygnoides,Anas_platyrhynchos	F3x4	37.2	0.27622	1.11751	-6.03964	43.2396	-9.27331	46.4733
AllPseudogene_AllMix_AllFunctional	Lagopus_muta	Alectura_lathami,Colinus_virginianus,Callipepla_squamata,Chrysolophus_pictus,Phasianus_colchicus,Penelope_pileata,Anseranas_semipalmata,Anser_cygnoides,Anas_platyrhynchos	F3x4	37.2	0.27622	1.11751	-6.03964	43.2396	-9.27331	46.4733
AllPseudogene_AllMix_AllFunctional	Pavo_cristatus	Alectura_lathami,Colinus_virginianus,Callipepla_squamata,Chrysolophus_pictus,Phasianus_colchicus,Penelope_pileata,Anseranas_semipalmata,Anser_cygnoides,Anas_platyrhynchos	F3x4	34.08	0.27622	1.11751	-5.53309	39.6131	-8.49554	42.5755
AllPseudogene_AllMix_AllFunctional	Gallus_gallus	Alectura_lathami,Colinus_virginianus,Callipepla_squamata,Chrysolophus_pictus,Phasianus_colchicus,Penelope_pileata,Anseranas_semipalmata,Anser_cygnoides,Anas_platyrhynchos	F3x4	34.08	0.27622	1.11751	-5.53309	39.6131	-8.49554	42.5755
AllPseudogene_AllMix_AllFunctional	Syrmaticus_mikado	Alectura_lathami,Colinus_virginianus,Callipepla_squamata,Chrysolophus_pictus,Phasianus_colchicus,Penelope_pileata,Anseranas_semipalmata,Anser_cygnoides,Anas_platyrhynchos	F3x4	16.71	0.27622	1.11751	-2.71297	19.423	-4.1655	20.8755
AllPseudogene_AllMix_AllFunctional	Numida_meleagris	Alectura_lathami,Colinus_virginianus,Callipepla_squamata,Chrysolophus_pictus,Phasianus_colchicus,Penelope_pileata,Anseranas_semipalmata,Anser_cygnoides,Anas_platyrhynchos	F3x4	46.52	0.27622	1.11751	-7.5528	54.0728	-11.5966	58.1166
C_pictus_P_colchicus_Combinations	Odontophorus_gujanensis	Alectura_lathami,Colinus_virginianus,Callipepla_squamata,Chrysolophus_pictus,Phasianus_colchicus,Penelope_pileata,Anseranas_semipalmata,Anser_cygnoides,Anas_platyrhynchos	F1x4	19.84	0.28032	1.1618	-4.46047	24.3005	-7.05152	26.8915
C_pictus_P_colchicus_Combinations	Coturnix_japonica	Alectura_lathami,Colinus_virginianus,Callipepla_squamata,Chrysolophus_pictus,Phasianus_colchicus,Penelope_pileata,Anseranas_semipalmata,Anser_cygnoides,Anas_platyrhynchos	F1x4	42	0.28032	1.1618	-9.44253	51.4425	-14.9277	56.9277
C_pictus_P_colchicus_Combinations	Meleagris_gallopavo	Alectura_lathami,Colinus_virginianus,Callipepla_squamata,Chrysolophus_pictus,Phasianus_colchicus,Penelope_pileata,Anseranas_semipalmata,Anser_cygnoides,Anas_platyrhynchos	F1x4	37.2	0.28032	1.1618	-8.36338	45.5634	-13.2216	50.4216
C_pictus_P_colchicus_Combinations	Lyrurus_tetrix	Alectura_lathami,Colinus_virginianus,Callipepla_squamata,Chrysolophus_pictus,Phasianus_colchicus,Penelope_pileata,Anseranas_semipalmata,Anser_cygnoides,Anas_platyrhynchos	F1x4	37.2	0.28032	1.1618	-8.36338	45.5634	-13.2216	50.4216
C_pictus_P_colchicus_Combinations	Tympanuchus_cupido	Alectura_lathami,Colinus_virginianus,Callipepla_squamata,Chrysolophus_pictus,Phasianus_colchicus,Penelope_pileata,Anseranas_semipalmata,Anser_cygnoides,Anas_platyrhynchos	F1x4	37.2	0.28032	1.1618	-8.36338	45.5634	-13.2216	50.4216
C_pictus_P_colchicus_Combinations	Centrocercus_minimus	Alectura_lathami,Colinus_virginianus,Callipepla_squamata,Chrysolophus_pictus,Phasianus_colchicus,Penelope_pileata,Anseranas_semipalmata,Anser_cygnoides,Anas_platyrhynchos	F1x4	37.2	0.28032	1.1618	-8.36338	45.5634	-13.2216	50.4216
C_pictus_P_colchicus_Combinations	Lagopus_muta	Alectura_lathami,Colinus_virginianus,Callipepla_squamata,Chrysolophus_pictus,Phasianus_colchicus,Penelope_pileata,Anseranas_semipalmata,Anser_cygnoides,Anas_platyrhynchos	F1x4	37.2	0.28032	1.1618	-8.36338	45.5634	-13.2216	50.4216
C_pictus_P_colchicus_Combinations	Pavo_cristatus	Alectura_lathami,Colinus_virginianus,Callipepla_squamata,Chrysolophus_pictus,Phasianus_colchicus,Penelope_pileata,Anseranas_semipalmata,Anser_cygnoides,Anas_platyrhynchos	F1x4	34.08	0.28032	1.1618	-7.66194	41.7419	-12.1127	46.1927
C_pictus_P_colchicus_Combinations	Gallus_gallus	Alectura_lathami,Colinus_virginianus,Callipepla_squamata,Chrysolophus_pictus,Phasianus_colchicus,Penelope_pileata,Anseranas_semipalmata,Anser_cygnoides,Anas_platyrhynchos	F1x4	34.08	0.28032	1.1618	-7.66194	41.7419	-12.1127	46.1927
C_pictus_P_colchicus_Combinations	Syrmaticus_mikado	Alectura_lathami,Colinus_virginianus,Callipepla_squamata,Chrysolophus_pictus,Phasianus_colchicus,Penelope_pileata,Anseranas_semipalmata,Anser_cygnoides,Anas_platyrhynchos	F1x4	16.71	0.28032	1.1618	-3.75678	20.4668	-5.93906	22.6491
C_pictus_P_colchicus_Combinations	Numida_meleagris	Alectura_lathami,Colinus_virginianus,Callipepla_squamata,Chrysolophus_pictus,Phasianus_colchicus,Penelope_pileata,Anseranas_semipalmata,Anser_cygnoides,Anas_platyrhynchos	F1x4	46.52	0.28032	1.1618	-10.4587	56.9787	-16.5341	63.0541
C_pictus_P_colchicus_Combinations	Odontophorus_gujanensis	Alectura_lathami,Colinus_virginianus,Callipepla_squamata,Chrysolophus_pictus,Phasianus_colchicus,Penelope_pileata,Anseranas_semipalmata,Anser_cygnoides,Anas_platyrhynchos	F3x4	19.84	0.27622	1.11751	-3.22114	23.0611	-4.94577	24.7858
C_pictus_P_colchicus_Combinations	Coturnix_japonica	Alectura_lathami,Colinus_virginianus,Callipepla_squamata,Chrysolophus_pictus,Phasianus_colchicus,Penelope_pileata,Anseranas_semipalmata,Anser_cygnoides,Anas_platyrhynchos	F3x4	42	0.27622	1.11751	-6.81895	48.819	-10.4698	52.4698
C_pictus_P_colchicus_Combinations	Meleagris_gallopavo	Alectura_lathami,Colinus_virginianus,Callipepla_squamata,Chrysolophus_pictus,Phasianus_colchicus,Penelope_pileata,Anseranas_semipalmata,Anser_cygnoides,Anas_platyrhynchos	F3x4	37.2	0.27622	1.11751	-6.03964	43.2396	-9.27331	46.4733
C_pictus_P_colchicus_Combinations	Lyrurus_tetrix	Alectura_lathami,Colinus_virginianus,Callipepla_squamata,Chrysolophus_pictus,Phasianus_colchicus,Penelope_pileata,Anseranas_semipalmata,Anser_cygnoides,Anas_platyrhynchos	F3x4	37.2	0.27622	1.11751	-6.03964	43.2396	-9.27331	46.4733
C_pictus_P_colchicus_Combinations	Tympanuchus_cupido	Alectura_lathami,Colinus_virginianus,Callipepla_squamata,Chrysolophus_pictus,Phasianus_colchicus,Penelope_pileata,Anseranas_semipalmata,Anser_cygnoides,Anas_platyrhynchos	F3x4	37.2	0.27622	1.11751	-6.03964	43.2396	-9.27331	46.4733
C_pictus_P_colchicus_Combinations	Centrocercus_minimus	Alectura_lathami,Colinus_virginianus,Callipepla_squamata,Chrysolophus_pictus,Phasianus_colchicus,Penelope_pileata,Anseranas_semipalmata,Anser_cygnoides,Anas_platyrhynchos	F3x4	37.2	0.27622	1.11751	-6.03964	43.2396	-9.27331	46.4733
C_pictus_P_colchicus_Combinations	Lagopus_muta	Alectura_lathami,Colinus_virginianus,Callipepla_squamata,Chrysolophus_pictus,Phasianus_colchicus,Penelope_pileata,Anseranas_semipalmata,Anser_cygnoides,Anas_platyrhynchos	F3x4	37.2	0.27622	1.11751	-6.03964	43.2396	-9.27331	46.4733
C_pictus_P_colchicus_Combinations	Pavo_cristatus	Alectura_lathami,Colinus_virginianus,Callipepla_squamata,Chrysolophus_pictus,Phasianus_colchicus,Penelope_pileata,Anseranas_semipalmata,Anser_cygnoides,Anas_platyrhynchos	F3x4	34.08	0.27622	1.11751	-5.53309	39.6131	-8.49554	42.5755
C_pictus_P_colchicus_Combinations	Gallus_gallus	Alectura_lathami,Colinus_virginianus,Callipepla_squamata,Chrysolophus_pictus,Phasianus_colchicus,Penelope_pileata,Anseranas_semipalmata,Anser_cygnoides,Anas_platyrhynchos	F3x4	34.08	0.27622	1.11751	-5.53309	39.6131	-8.49554	42.5755
C_pictus_P_colchicus_Combinations	Syrmaticus_mikado	Alectura_lathami,Colinus_virginianus,Callipepla_squamata,Chrysolophus_pictus,Phasianus_colchicus,Penelope_pileata,Anseranas_semipalmata,Anser_cygnoides,Anas_platyrhynchos	F3x4	16.71	0.27622	1.11751	-2.71297	19.423	-4.1655	20.8755
C_pictus_P_colchicus_Combinations	Numida_meleagris	Alectura_lathami,Colinus_virginianus,Callipepla_squamata,Chrysolophus_pictus,Phasianus_colchicus,Penelope_pileata,Anseranas_semipalmata,Anser_cygnoides,Anas_platyrhynchos	F3x4	46.52	0.27622	1.11751	-7.5528	54.0728	-11.5966	58.1166
C_pictus_P_colchicus_Combinations	Odontophorus_gujanensis	Alectura_lathami,Colinus_virginianus,Callipepla_squamata,Penelope_pileata,Anseranas_semipalmata,Anser_cygnoides,Anas_platyrhynchos	F1x4	19.84	0.23304	1.18952	-4.90257	24.7426	-7.83321	27.6732
C_pictus_P_colchicus_Combinations	Coturnix_japonica	Alectura_lathami,Colinus_virginianus,Callipepla_squamata,Penelope_pileata,Anseranas_semipalmata,Anser_cygnoides,Anas_platyrhynchos	F1x4	45.85	0.23304	1.18952	-11.3298	57.1798	-18.1025	63.9525
C_pictus_P_colchicus_Combinations	Meleagris_gallopavo	Alectura_lathami,Colinus_virginianus,Callipepla_squamata,Penelope_pileata,Anseranas_semipalmata,Anser_cygnoides,Anas_platyrhynchos	F1x4	45.85	0.23304	1.18952	-11.3298	57.1798	-18.1025	63.9525
C_pictus_P_colchicus_Combinations	Lyrurus_tetrix	Alectura_lathami,Colinus_virginianus,Callipepla_squamata,Penelope_pileata,Anseranas_semipalmata,Anser_cygnoides,Anas_platyrhynchos	F1x4	45.85	0.23304	1.18952	-11.3298	57.1798	-18.1025	63.9525
C_pictus_P_colchicus_Combinations	Tympanuchus_cupido	Alectura_lathami,Colinus_virginianus,Callipepla_squamata,Penelope_pileata,Anseranas_semipalmata,Anser_cygnoides,Anas_platyrhynchos	F1x4	45.85	0.23304	1.18952	-11.3298	57.1798	-18.1025	63.9525
C_pictus_P_colchicus_Combinations	Centrocercus_minimus	Alectura_lathami,Colinus_virginianus,Callipepla_squamata,Penelope_pileata,Anseranas_semipalmata,Anser_cygnoides,Anas_platyrhynchos	F1x4	45.85	0.23304	1.18952	-11.3298	57.1798	-18.1025	63.9525
C_pictus_P_colchicus_Combinations	Lagopus_muta	Alectura_lathami,Colinus_virginianus,Callipepla_squamata,Penelope_pileata,Anseranas_semipalmata,Anser_cygnoides,Anas_platyrhynchos	F1x4	45.85	0.23304	1.18952	-11.3298	57.1798	-18.1025	63.9525
C_pictus_P_colchicus_Combinations	Pavo_cristatus	Alectura_lathami,Colinus_virginianus,Callipepla_squamata,Penelope_pileata,Anseranas_semipalmata,Anser_cygnoides,Anas_platyrhynchos	F1x4	45.85	0.23304	1.18952	-11.3298	57.1798	-18.1025	63.9525
C_pictus_P_colchicus_Combinations	Gallus_gallus	Alectura_lathami,Colinus_virginianus,Callipepla_squamata,Penelope_pileata,Anseranas_semipalmata,Anser_cygnoides,Anas_platyrhynchos	F1x4	45.85	0.23304	1.18952	-11.3298	57.1798	-18.1025	63.9525
C_pictus_P_colchicus_Combinations	Chrysolophus_pictus	Alectura_lathami,Colinus_virginianus,Callipepla_squamata,Penelope_pileata,Anseranas_semipalmata,Anser_cygnoides,Anas_platyrhynchos	F1x4	45.85	0.23304	1.18952	-11.3298	57.1798	-18.1025	63.9525
C_pictus_P_colchicus_Combinations	Phasianus_colchicus	Alectura_lathami,Colinus_virginianus,Callipepla_squamata,Penelope_pileata,Anseranas_semipalmata,Anser_cygnoides,Anas_platyrhynchos	F1x4	45.85	0.23304	1.18952	-11.3298	57.1798	-18.1025	63.9525
C_pictus_P_colchicus_Combinations	Syrmaticus_mikado	Alectura_lathami,Colinus_virginianus,Callipepla_squamata,Penelope_pileata,Anseranas_semipalmata,Anser_cygnoides,Anas_platyrhynchos	F1x4	45.85	0.23304	1.18952	-11.3298	57.1798	-18.1025	63.9525
C_pictus_P_colchicus_Combinations	Numida_meleagris	Alectura_lathami,Colinus_virginianus,Callipepla_squamata,Penelope_pileata,Anseranas_semipalmata,Anser_cygnoides,Anas_platyrhynchos	F1x4	46.52	0.23304	1.18952	-11.4953	58.0153	-18.367	64.887
C_pictus_P_colchicus_Combinations	Odontophorus_gujanensis	Alectura_lathami,Colinus_virginianus,Callipepla_squamata,Penelope_pileata,Anseranas_semipalmata,Anser_cygnoides,Anas_platyrhynchos	F3x4	19.84	0.23031	1.13895	-3.58166	23.4217	-5.54571	25.3857
C_pictus_P_colchicus_Combinations	Coturnix_japonica	Alectura_lathami,Colinus_virginianus,Callipepla_squamata,Penelope_pileata,Anseranas_semipalmata,Anser_cygnoides,Anas_platyrhynchos	F3x4	45.85	0.23031	1.13895	-8.27717	54.1272	-12.8161	58.6661
C_pictus_P_colchicus_Combinations	Meleagris_gallopavo	Alectura_lathami,Colinus_virginianus,Callipepla_squamata,Penelope_pileata,Anseranas_semipalmata,Anser_cygnoides,Anas_platyrhynchos	F3x4	45.85	0.23031	1.13895	-8.27717	54.1272	-12.8161	58.6661
C_pictus_P_colchicus_Combinations	Lyrurus_tetrix	Alectura_lathami,Colinus_virginianus,Callipepla_squamata,Penelope_pileata,Anseranas_semipalmata,Anser_cygnoides,Anas_platyrhynchos	F3x4	45.85	0.23031	1.13895	-8.27717	54.1272	-12.8161	58.6661
C_pictus_P_colchicus_Combinations	Tympanuchus_cupido	Alectura_lathami,Colinus_virginianus,Callipepla_squamata,Penelope_pileata,Anseranas_semipalmata,Anser_cygnoides,Anas_platyrhynchos	F3x4	45.85	0.23031	1.13895	-8.27717	54.1272	-12.8161	58.6661
C_pictus_P_colchicus_Combinations	Centrocercus_minimus	Alectura_lathami,Colinus_virginianus,Callipepla_squamata,Penelope_pileata,Anseranas_semipalmata,Anser_cygnoides,Anas_platyrhynchos	F3x4	45.85	0.23031	1.13895	-8.27717	54.1272	-12.8161	58.6661
C_pictus_P_colchicus_Combinations	Lagopus_muta	Alectura_lathami,Colinus_virginianus,Callipepla_squamata,Penelope_pileata,Anseranas_semipalmata,Anser_cygnoides,Anas_platyrhynchos	F3x4	45.85	0.23031	1.13895	-8.27717	54.1272	-12.8161	58.6661
C_pictus_P_colchicus_Combinations	Pavo_cristatus	Alectura_lathami,Colinus_virginianus,Callipepla_squamata,Penelope_pileata,Anseranas_semipalmata,Anser_cygnoides,Anas_platyrhynchos	F3x4	45.85	0.23031	1.13895	-8.27717	54.1272	-12.8161	58.6661
C_pictus_P_colchicus_Combinations	Gallus_gallus	Alectura_lathami,Colinus_virginianus,Callipepla_squamata,Penelope_pileata,Anseranas_semipalmata,Anser_cygnoides,Anas_platyrhynchos	F3x4	45.85	0.23031	1.13895	-8.27717	54.1272	-12.8161	58.6661
C_pictus_P_colchicus_Combinations	Chrysolophus_pictus	Alectura_lathami,Colinus_virginianus,Callipepla_squamata,Penelope_pileata,Anseranas_semipalmata,Anser_cygnoides,Anas_platyrhynchos	F3x4	45.85	0.23031	1.13895	-8.27717	54.1272	-12.8161	58.6661
C_pictus_P_colchicus_Combinations	Phasianus_colchicus	Alectura_lathami,Colinus_virginianus,Callipepla_squamata,Penelope_pileata,Anseranas_semipalmata,Anser_cygnoides,Anas_platyrhynchos	F3x4	45.85	0.23031	1.13895	-8.27717	54.1272	-12.8161	58.6661
C_pictus_P_colchicus_Combinations	Syrmaticus_mikado	Alectura_lathami,Colinus_virginianus,Callipepla_squamata,Penelope_pileata,Anseranas_semipalmata,Anser_cygnoides,Anas_platyrhynchos	F3x4	45.85	0.23031	1.13895	-8.27717	54.1272	-12.8161	58.6661
C_pictus_P_colchicus_Combinations	Numida_meleagris	Alectura_lathami,Colinus_virginianus,Callipepla_squamata,Penelope_pileata,Anseranas_semipalmata,Anser_cygnoides,Anas_platyrhynchos	F3x4	46.52	0.23031	1.13895	-8.39813	54.9181	-13.0034	59.5234
C_pictus_P_colchicus_Combinations	Odontophorus_gujanensis	Alectura_lathami,Colinus_virginianus,Callipepla_squamata,Penelope_pileata,Anseranas_semipalmata,Anser_cygnoides,Anas_platyrhynchos	F1x4	19.84	0.23231	1.18964	-4.90101	24.741	-7.83044	27.6704
C_pictus_P_colchicus_Combinations	Coturnix_japonica	Alectura_lathami,Colinus_virginianus,Callipepla_squamata,Penelope_pileata,Anseranas_semipalmata,Anser_cygnoides,Anas_platyrhynchos	F1x4	45.85	0.23231	1.18964	-11.3262	57.1762	-18.0961	63.9461
C_pictus_P_colchicus_Combinations	Meleagris_gallopavo	Alectura_lathami,Colinus_virginianus,Callipepla_squamata,Penelope_pileata,Anseranas_semipalmata,Anser_cygnoides,Anas_platyrhynchos	F1x4	45.85	0.23231	1.18964	-11.3262	57.1762	-18.0961	63.9461
C_pictus_P_colchicus_Combinations	Lyrurus_tetrix	Alectura_lathami,Colinus_virginianus,Callipepla_squamata,Penelope_pileata,Anseranas_semipalmata,Anser_cygnoides,Anas_platyrhynchos	F1x4	45.85	0.23231	1.18964	-11.3262	57.1762	-18.0961	63.9461
C_pictus_P_colchicus_Combinations	Tympanuchus_cupido	Alectura_lathami,Colinus_virginianus,Callipepla_squamata,Penelope_pileata,Anseranas_semipalmata,Anser_cygnoides,Anas_platyrhynchos	F1x4	45.85	0.23231	1.18964	-11.3262	57.1762	-18.0961	63.9461
C_pictus_P_colchicus_Combinations	Centrocercus_minimus	Alectura_lathami,Colinus_virginianus,Callipepla_squamata,Penelope_pileata,Anseranas_semipalmata,Anser_cygnoides,Anas_platyrhynchos	F1x4	45.85	0.23231	1.18964	-11.3262	57.1762	-18.0961	63.9461
C_pictus_P_colchicus_Combinations	Lagopus_muta	Alectura_lathami,Colinus_virginianus,Callipepla_squamata,Penelope_pileata,Anseranas_semipalmata,Anser_cygnoides,Anas_platyrhynchos	F1x4	45.85	0.23231	1.18964	-11.3262	57.1762	-18.0961	63.9461
C_pictus_P_colchicus_Combinations	Pavo_cristatus	Alectura_lathami,Colinus_virginianus,Callipepla_squamata,Penelope_pileata,Anseranas_semipalmata,Anser_cygnoides,Anas_platyrhynchos	F1x4	45.85	0.23231	1.18964	-11.3262	57.1762	-18.0961	63.9461
C_pictus_P_colchicus_Combinations	Gallus_gallus	Alectura_lathami,Colinus_virginianus,Callipepla_squamata,Penelope_pileata,Anseranas_semipalmata,Anser_cygnoides,Anas_platyrhynchos	F1x4	45.85	0.23231	1.18964	-11.3262	57.1762	-18.0961	63.9461
C_pictus_P_colchicus_Combinations	Chrysolophus_pictus	Alectura_lathami,Colinus_virginianus,Callipepla_squamata,Penelope_pileata,Anseranas_semipalmata,Anser_cygnoides,Anas_platyrhynchos	F1x4	45.85	0.23231	1.18964	-11.3262	57.1762	-18.0961	63.9461
C_pictus_P_colchicus_Combinations	Phasianus_colchicus	Alectura_lathami,Colinus_virginianus,Callipepla_squamata,Penelope_pileata,Anseranas_semipalmata,Anser_cygnoides,Anas_platyrhynchos	F1x4	45.85	0.23231	1.18964	-11.3262	57.1762	-18.0961	63.9461
C_pictus_P_colchicus_Combinations	Syrmaticus_mikado	Alectura_lathami,Colinus_virginianus,Callipepla_squamata,Penelope_pileata,Anseranas_semipalmata,Anser_cygnoides,Anas_platyrhynchos	F1x4	45.85	0.23231	1.18964	-11.3262	57.1762	-18.0961	63.9461
C_pictus_P_colchicus_Combinations	Numida_meleagris	Alectura_lathami,Colinus_virginianus,Callipepla_squamata,Penelope_pileata,Anseranas_semipalmata,Anser_cygnoides,Anas_platyrhynchos	F1x4	46.52	0.23231	1.18964	-11.4917	58.0117	-18.3605	64.8805
C_pictus_P_colchicus_Combinations	Odontophorus_gujanensis	Alectura_lathami,Colinus_virginianus,Callipepla_squamata,Penelope_pileata,Anseranas_semipalmata,Anser_cygnoides,Anas_platyrhynchos	F3x4	19.84	0.23048	1.12524	-3.22898	23.069	-4.95869	24.7987
C_pictus_P_colchicus_Combinations	Coturnix_japonica	Alectura_lathami,Colinus_virginianus,Callipepla_squamata,Penelope_pileata,Anseranas_semipalmata,Anser_cygnoides,Anas_platyrhynchos	F3x4	45.85	0.23048	1.12524	-7.46212	53.3121	-11.4595	57.3095
C_pictus_P_colchicus_Combinations	Meleagris_gallopavo	Alectura_lathami,Colinus_virginianus,Callipepla_squamata,Penelope_pileata,Anseranas_semipalmata,Anser_cygnoides,Anas_platyrhynchos	F3x4	45.85	0.23048	1.12524	-7.46212	53.3121	-11.4595	57.3095
C_pictus_P_colchicus_Combinations	Lyrurus_tetrix	Alectura_lathami,Colinus_virginianus,Callipepla_squamata,Penelope_pileata,Anseranas_semipalmata,Anser_cygnoides,Anas_platyrhynchos	F3x4	45.85	0.23048	1.12524	-7.46212	53.3121	-11.4595	57.3095
C_pictus_P_colchicus_Combinations	Tympanuchus_cupido	Alectura_lathami,Colinus_virginianus,Callipepla_squamata,Penelope_pileata,Anseranas_semipalmata,Anser_cygnoides,Anas_platyrhynchos	F3x4	45.85	0.23048	1.12524	-7.46212	53.3121	-11.4595	57.3095
C_pictus_P_colchicus_Combinations	Centrocercus_minimus	Alectura_lathami,Colinus_virginianus,Callipepla_squamata,Penelope_pileata,Anseranas_semipalmata,Anser_cygnoides,Anas_platyrhynchos	F3x4	45.85	0.23048	1.12524	-7.46212	53.3121	-11.4595	57.3095
C_pictus_P_colchicus_Combinations	Lagopus_muta	Alectura_lathami,Colinus_virginianus,Callipepla_squamata,Penelope_pileata,Anseranas_semipalmata,Anser_cygnoides,Anas_platyrhynchos	F3x4	45.85	0.23048	1.12524	-7.46212	53.3121	-11.4595	57.3095
C_pictus_P_colchicus_Combinations	Pavo_cristatus	Alectura_lathami,Colinus_virginianus,Callipepla_squamata,Penelope_pileata,Anseranas_semipalmata,Anser_cygnoides,Anas_platyrhynchos	F3x4	45.85	0.23048	1.12524	-7.46212	53.3121	-11.4595	57.3095
C_pictus_P_colchicus_Combinations	Gallus_gallus	Alectura_lathami,Colinus_virginianus,Callipepla_squamata,Penelope_pileata,Anseranas_semipalmata,Anser_cygnoides,Anas_platyrhynchos	F3x4	45.85	0.23048	1.12524	-7.46212	53.3121	-11.4595	57.3095
C_pictus_P_colchicus_Combinations	Chrysolophus_pictus	Alectura_lathami,Colinus_virginianus,Callipepla_squamata,Penelope_pileata,Anseranas_semipalmata,Anser_cygnoides,Anas_platyrhynchos	F3x4	45.85	0.23048	1.12524	-7.46212	53.3121	-11.4595	57.3095
C_pictus_P_colchicus_Combinations	Phasianus_colchicus	Alectura_lathami,Colinus_virginianus,Callipepla_squamata,Penelope_pileata,Anseranas_semipalmata,Anser_cygnoides,Anas_platyrhynchos	F3x4	45.85	0.23048	1.12524	-7.46212	53.3121	-11.4595	57.3095
C_pictus_P_colchicus_Combinations	Syrmaticus_mikado	Alectura_lathami,Colinus_virginianus,Callipepla_squamata,Penelope_pileata,Anseranas_semipalmata,Anser_cygnoides,Anas_platyrhynchos	F3x4	45.85	0.23048	1.12524	-7.46212	53.3121	-11.4595	57.3095
C_pictus_P_colchicus_Combinations	Numida_meleagris	Alectura_lathami,Colinus_virginianus,Callipepla_squamata,Penelope_pileata,Anseranas_semipalmata,Anser_cygnoides,Anas_platyrhynchos	F3x4	46.52	0.23048	1.12524	-7.57117	54.0912	-11.6269	58.1469
C_pictus_P_colchicus_Combinations	Odontophorus_gujanensis	Alectura_lathami,Colinus_virginianus,Callipepla_squamata,Chrysolophus_pictus,Penelope_pileata,Anseranas_semipalmata,Anser_cygnoides,Anas_platyrhynchos	F1x4	19.84	0.25521	1.15466	-4.11989	23.9599	-6.46051	26.3005
C_pictus_P_colchicus_Combinations	Coturnix_japonica	Alectura_lathami,Colinus_virginianus,Callipepla_squamata,Chrysolophus_pictus,Penelope_pileata,Anseranas_semipalmata,Anser_cygnoides,Anas_platyrhynchos	F1x4	42	0.25521	1.15466	-8.72155	50.7216	-13.6765	55.6765
C_pictus_P_colchicus_Combinations	Meleagris_gallopavo	Alectura_lathami,Colinus_virginianus,Callipepla_squamata,Chrysolophus_pictus,Penelope_pileata,Anseranas_semipalmata,Anser_cygnoides,Anas_platyrhynchos	F1x4	37.2	0.25521	1.15466	-7.7248	44.9248	-12.1135	49.3135
C_pictus_P_colchicus_Combinations	Lyrurus_tetrix	Alectura_lathami,Colinus_virginianus,Callipepla_squamata,Chrysolophus_pictus,Penelope_pileata,Anseranas_semipalmata,Anser_cygnoides,Anas_platyrhynchos	F1x4	37.2	0.25521	1.15466	-7.7248	44.9248	-12.1135	49.3135
C_pictus_P_colchicus_Combinations	Tympanuchus_cupido	Alectura_lathami,Colinus_virginianus,Callipepla_squamata,Chrysolophus_pictus,Penelope_pileata,Anseranas_semipalmata,Anser_cygnoides,Anas_platyrhynchos	F1x4	37.2	0.25521	1.15466	-7.7248	44.9248	-12.1135	49.3135
C_pictus_P_colchicus_Combinations	Centrocercus_minimus	Alectura_lathami,Colinus_virginianus,Callipepla_squamata,Chrysolophus_pictus,Penelope_pileata,Anseranas_semipalmata,Anser_cygnoides,Anas_platyrhynchos	F1x4	37.2	0.25521	1.15466	-7.7248	44.9248	-12.1135	49.3135
C_pictus_P_colchicus_Combinations	Lagopus_muta	Alectura_lathami,Colinus_virginianus,Callipepla_squamata,Chrysolophus_pictus,Penelope_pileata,Anseranas_semipalmata,Anser_cygnoides,Anas_platyrhynchos	F1x4	37.2	0.25521	1.15466	-7.7248	44.9248	-12.1135	49.3135
C_pictus_P_colchicus_Combinations	Pavo_cristatus	Alectura_lathami,Colinus_virginianus,Callipepla_squamata,Chrysolophus_pictus,Penelope_pileata,Anseranas_semipalmata,Anser_cygnoides,Anas_platyrhynchos	F1x4	34.08	0.25521	1.15466	-7.07691	41.1569	-11.0975	45.1775
C_pictus_P_colchicus_Combinations	Gallus_gallus	Alectura_lathami,Colinus_virginianus,Callipepla_squamata,Chrysolophus_pictus,Penelope_pileata,Anseranas_semipalmata,Anser_cygnoides,Anas_platyrhynchos	F1x4	34.08	0.25521	1.15466	-7.07691	41.1569	-11.0975	45.1775
C_pictus_P_colchicus_Combinations	Phasianus_colchicus	Alectura_lathami,Colinus_virginianus,Callipepla_squamata,Chrysolophus_pictus,Penelope_pileata,Anseranas_semipalmata,Anser_cygnoides,Anas_platyrhynchos	F1x4	14.48	0.25521	1.15466	-3.00686	17.4869	-4.71513	19.1951
C_pictus_P_colchicus_Combinations	Syrmaticus_mikado	Alectura_lathami,Colinus_virginianus,Callipepla_squamata,Chrysolophus_pictus,Penelope_pileata,Anseranas_semipalmata,Anser_cygnoides,Anas_platyrhynchos	F1x4	16.71	0.25521	1.15466	-3.46993	20.1799	-5.4413	22.1513
C_pictus_P_colchicus_Combinations	Numida_meleagris	Alectura_lathami,Colinus_virginianus,Callipepla_squamata,Chrysolophus_pictus,Penelope_pileata,Anseranas_semipalmata,Anser_cygnoides,Anas_platyrhynchos	F1x4	46.52	0.25521	1.15466	-9.66015	56.1802	-15.1483	61.6683
C_pictus_P_colchicus_Combinations	Odontophorus_gujanensis	Alectura_lathami,Colinus_virginianus,Callipepla_squamata,Chrysolophus_pictus,Penelope_pileata,Anseranas_semipalmata,Anser_cygnoides,Anas_platyrhynchos	F3x4	19.84	0.25095	1.1107	-2.9321	22.7721	-4.47196	24.312
C_pictus_P_colchicus_Combinations	Coturnix_japonica	Alectura_lathami,Colinus_virginianus,Callipepla_squamata,Chrysolophus_pictus,Penelope_pileata,Anseranas_semipalmata,Anser_cygnoides,Anas_platyrhynchos	F3x4	42	0.25095	1.1107	-6.20706	48.2071	-9.46682	51.4668
C_pictus_P_colchicus_Combinations	Meleagris_gallopavo	Alectura_lathami,Colinus_virginianus,Callipepla_squamata,Chrysolophus_pictus,Penelope_pileata,Anseranas_semipalmata,Anser_cygnoides,Anas_platyrhynchos	F3x4	37.2	0.25095	1.1107	-5.49768	42.6977	-8.3849	45.5849
C_pictus_P_colchicus_Combinations	Lyrurus_tetrix	Alectura_lathami,Colinus_virginianus,Callipepla_squamata,Chrysolophus_pictus,Penelope_pileata,Anseranas_semipalmata,Anser_cygnoides,Anas_platyrhynchos	F3x4	37.2	0.25095	1.1107	-5.49768	42.6977	-8.3849	45.5849
C_pictus_P_colchicus_Combinations	Tympanuchus_cupido	Alectura_lathami,Colinus_virginianus,Callipepla_squamata,Chrysolophus_pictus,Penelope_pileata,Anseranas_semipalmata,Anser_cygnoides,Anas_platyrhynchos	F3x4	37.2	0.25095	1.1107	-5.49768	42.6977	-8.3849	45.5849
C_pictus_P_colchicus_Combinations	Centrocercus_minimus	Alectura_lathami,Colinus_virginianus,Callipepla_squamata,Chrysolophus_pictus,Penelope_pileata,Anseranas_semipalmata,Anser_cygnoides,Anas_platyrhynchos	F3x4	37.2	0.25095	1.1107	-5.49768	42.6977	-8.3849	45.5849
C_pictus_P_colchicus_Combinations	Lagopus_muta	Alectura_lathami,Colinus_virginianus,Callipepla_squamata,Chrysolophus_pictus,Penelope_pileata,Anseranas_semipalmata,Anser_cygnoides,Anas_platyrhynchos	F3x4	37.2	0.25095	1.1107	-5.49768	42.6977	-8.3849	45.5849
C_pictus_P_colchicus_Combinations	Pavo_cristatus	Alectura_lathami,Colinus_virginianus,Callipepla_squamata,Chrysolophus_pictus,Penelope_pileata,Anseranas_semipalmata,Anser_cygnoides,Anas_platyrhynchos	F3x4	34.08	0.25095	1.1107	-5.03659	39.1166	-7.68166	41.7617
C_pictus_P_colchicus_Combinations	Gallus_gallus	Alectura_lathami,Colinus_virginianus,Callipepla_squamata,Chrysolophus_pictus,Penelope_pileata,Anseranas_semipalmata,Anser_cygnoides,Anas_platyrhynchos	F3x4	34.08	0.25095	1.1107	-5.03659	39.1166	-7.68166	41.7617
C_pictus_P_colchicus_Combinations	Phasianus_colchicus	Alectura_lathami,Colinus_virginianus,Callipepla_squamata,Chrysolophus_pictus,Penelope_pileata,Anseranas_semipalmata,Anser_cygnoides,Anas_platyrhynchos	F3x4	14.48	0.25095	1.1107	-2.13996	16.62	-3.2638	17.7438
C_pictus_P_colchicus_Combinations	Syrmaticus_mikado	Alectura_lathami,Colinus_virginianus,Callipepla_squamata,Chrysolophus_pictus,Penelope_pileata,Anseranas_semipalmata,Anser_cygnoides,Anas_platyrhynchos	F3x4	16.71	0.25095	1.1107	-2.46952	19.1795	-3.76645	20.4764
C_pictus_P_colchicus_Combinations	Numida_meleagris	Alectura_lathami,Colinus_virginianus,Callipepla_squamata,Chrysolophus_pictus,Penelope_pileata,Anseranas_semipalmata,Anser_cygnoides,Anas_platyrhynchos	F3x4	46.52	0.25095	1.1107	-6.87506	53.3951	-10.4856	57.0056
C_pictus_P_colchicus_Combinations	Odontophorus_gujanensis	Alectura_lathami,Colinus_virginianus,Callipepla_squamata,Phasianus_colchicus,Penelope_pileata,Anseranas_semipalmata,Anser_cygnoides,Anas_platyrhynchos	F1x4	19.84	0.25618	1.21715	-5.79207	25.6321	-9.45769	29.2977
C_pictus_P_colchicus_Combinations	Coturnix_japonica	Alectura_lathami,Colinus_virginianus,Callipepla_squamata,Phasianus_colchicus,Penelope_pileata,Anseranas_semipalmata,Anser_cygnoides,Anas_platyrhynchos	F1x4	42	0.25618	1.21715	-12.2614	54.2614	-20.0213	62.0213
C_pictus_P_colchicus_Combinations	Meleagris_gallopavo	Alectura_lathami,Colinus_virginianus,Callipepla_squamata,Phasianus_colchicus,Penelope_pileata,Anseranas_semipalmata,Anser_cygnoides,Anas_platyrhynchos	F1x4	37.2	0.25618	1.21715	-10.8601	48.0601	-17.7331	54.9331
C_pictus_P_colchicus_Combinations	Lyrurus_tetrix	Alectura_lathami,Colinus_virginianus,Callipepla_squamata,Phasianus_colchicus,Penelope_pileata,Anseranas_semipalmata,Anser_cygnoides,Anas_platyrhynchos	F1x4	37.2	0.25618	1.21715	-10.8601	48.0601	-17.7331	54.9331
C_pictus_P_colchicus_Combinations	Tympanuchus_cupido	Alectura_lathami,Colinus_virginianus,Callipepla_squamata,Phasianus_colchicus,Penelope_pileata,Anseranas_semipalmata,Anser_cygnoides,Anas_platyrhynchos	F1x4	37.2	0.25618	1.21715	-10.8601	48.0601	-17.7331	54.9331
C_pictus_P_colchicus_Combinations	Centrocercus_minimus	Alectura_lathami,Colinus_virginianus,Callipepla_squamata,Phasianus_colchicus,Penelope_pileata,Anseranas_semipalmata,Anser_cygnoides,Anas_platyrhynchos	F1x4	37.2	0.25618	1.21715	-10.8601	48.0601	-17.7331	54.9331
C_pictus_P_colchicus_Combinations	Lagopus_muta	Alectura_lathami,Colinus_virginianus,Callipepla_squamata,Phasianus_colchicus,Penelope_pileata,Anseranas_semipalmata,Anser_cygnoides,Anas_platyrhynchos	F1x4	37.2	0.25618	1.21715	-10.8601	48.0601	-17.7331	54.9331
C_pictus_P_colchicus_Combinations	Pavo_cristatus	Alectura_lathami,Colinus_virginianus,Callipepla_squamata,Phasianus_colchicus,Penelope_pileata,Anseranas_semipalmata,Anser_cygnoides,Anas_platyrhynchos	F1x4	34.08	0.25618	1.21715	-9.94928	44.0293	-16.2459	50.3259
C_pictus_P_colchicus_Combinations	Gallus_gallus	Alectura_lathami,Colinus_virginianus,Callipepla_squamata,Phasianus_colchicus,Penelope_pileata,Anseranas_semipalmata,Anser_cygnoides,Anas_platyrhynchos	F1x4	34.08	0.25618	1.21715	-9.94928	44.0293	-16.2459	50.3259
C_pictus_P_colchicus_Combinations	Chrysolophus_pictus	Alectura_lathami,Colinus_virginianus,Callipepla_squamata,Phasianus_colchicus,Penelope_pileata,Anseranas_semipalmata,Anser_cygnoides,Anas_platyrhynchos	F1x4	14.48	0.25618	1.21715	-4.22728	18.7073	-6.90259	21.3826
C_pictus_P_colchicus_Combinations	Syrmaticus_mikado	Alectura_lathami,Colinus_virginianus,Callipepla_squamata,Phasianus_colchicus,Penelope_pileata,Anseranas_semipalmata,Anser_cygnoides,Anas_platyrhynchos	F1x4	16.71	0.25618	1.21715	-4.8783	21.5883	-7.96563	24.6756
C_pictus_P_colchicus_Combinations	Numida_meleagris	Alectura_lathami,Colinus_virginianus,Callipepla_squamata,Phasianus_colchicus,Penelope_pileata,Anseranas_semipalmata,Anser_cygnoides,Anas_platyrhynchos	F1x4	46.52	0.25618	1.21715	-13.581	60.101	-22.176	68.696
C_pictus_P_colchicus_Combinations	Odontophorus_gujanensis	Alectura_lathami,Colinus_virginianus,Callipepla_squamata,Phasianus_colchicus,Penelope_pileata,Anseranas_semipalmata,Anser_cygnoides,Anas_platyrhynchos	F3x4	19.84	0.25444	1.15897	-4.23033	24.0703	-6.65112	26.4911
C_pictus_P_colchicus_Combinations	Coturnix_japonica	Alectura_lathami,Colinus_virginianus,Callipepla_squamata,Phasianus_colchicus,Penelope_pileata,Anseranas_semipalmata,Anser_cygnoides,Anas_platyrhynchos	F3x4	42	0.25444	1.15897	-8.95534	50.9553	-14.08	56.08
C_pictus_P_colchicus_Combinations	Meleagris_gallopavo	Alectura_lathami,Colinus_virginianus,Callipepla_squamata,Phasianus_colchicus,Penelope_pileata,Anseranas_semipalmata,Anser_cygnoides,Anas_platyrhynchos	F3x4	37.2	0.25444	1.15897	-7.93187	45.1319	-12.4708	49.6708
C_pictus_P_colchicus_Combinations	Lyrurus_tetrix	Alectura_lathami,Colinus_virginianus,Callipepla_squamata,Phasianus_colchicus,Penelope_pileata,Anseranas_semipalmata,Anser_cygnoides,Anas_platyrhynchos	F3x4	37.2	0.25444	1.15897	-7.93187	45.1319	-12.4708	49.6708
C_pictus_P_colchicus_Combinations	Tympanuchus_cupido	Alectura_lathami,Colinus_virginianus,Callipepla_squamata,Phasianus_colchicus,Penelope_pileata,Anseranas_semipalmata,Anser_cygnoides,Anas_platyrhynchos	F3x4	37.2	0.25444	1.15897	-7.93187	45.1319	-12.4708	49.6708
C_pictus_P_colchicus_Combinations	Centrocercus_minimus	Alectura_lathami,Colinus_virginianus,Callipepla_squamata,Phasianus_colchicus,Penelope_pileata,Anseranas_semipalmata,Anser_cygnoides,Anas_platyrhynchos	F3x4	37.2	0.25444	1.15897	-7.93187	45.1319	-12.4708	49.6708
C_pictus_P_colchicus_Combinations	Lagopus_muta	Alectura_lathami,Colinus_virginianus,Callipepla_squamata,Phasianus_colchicus,Penelope_pileata,Anseranas_semipalmata,Anser_cygnoides,Anas_platyrhynchos	F3x4	37.2	0.25444	1.15897	-7.93187	45.1319	-12.4708	49.6708
C_pictus_P_colchicus_Combinations	Pavo_cristatus	Alectura_lathami,Colinus_virginianus,Callipepla_squamata,Phasianus_colchicus,Penelope_pileata,Anseranas_semipalmata,Anser_cygnoides,Anas_platyrhynchos	F3x4	34.08	0.25444	1.15897	-7.26662	41.3466	-11.4249	45.5049
C_pictus_P_colchicus_Combinations	Gallus_gallus	Alectura_lathami,Colinus_virginianus,Callipepla_squamata,Phasianus_colchicus,Penelope_pileata,Anseranas_semipalmata,Anser_cygnoides,Anas_platyrhynchos	F3x4	34.08	0.25444	1.15897	-7.26662	41.3466	-11.4249	45.5049
C_pictus_P_colchicus_Combinations	Chrysolophus_pictus	Alectura_lathami,Colinus_virginianus,Callipepla_squamata,Phasianus_colchicus,Penelope_pileata,Anseranas_semipalmata,Anser_cygnoides,Anas_platyrhynchos	F3x4	14.48	0.25444	1.15897	-3.08746	17.5675	-4.85423	19.3342
C_pictus_P_colchicus_Combinations	Syrmaticus_mikado	Alectura_lathami,Colinus_virginianus,Callipepla_squamata,Phasianus_colchicus,Penelope_pileata,Anseranas_semipalmata,Anser_cygnoides,Anas_platyrhynchos	F3x4	16.71	0.25444	1.15897	-3.56294	20.2729	-5.60183	22.3118
C_pictus_P_colchicus_Combinations	Numida_meleagris	Alectura_lathami,Colinus_virginianus,Callipepla_squamata,Phasianus_colchicus,Penelope_pileata,Anseranas_semipalmata,Anser_cygnoides,Anas_platyrhynchos	F3x4	46.52	0.25444	1.15897	-9.9191	56.4391	-15.5953	62.1153
Pseudogene_combinations_with_mix	Odontophorus_gujanensis	Alectura_lathami,Colinus_virginianus,Callipepla_squamata,Chrysolophus_pictus,Phasianus_colchicus,Penelope_pileata,Anseranas_semipalmata,Anser_cygnoides,Anas_platyrhynchos	F1x4	19.84	0.27776	1.17907	-4.91907	24.7591	-7.86271	27.7027
Pseudogene_combinations_with_mix	Coturnix_japonica	Alectura_lathami,Colinus_virginianus,Callipepla_squamata,Chrysolophus_pictus,Phasianus_colchicus,Penelope_pileata,Anseranas_semipalmata,Anser_cygnoides,Anas_platyrhynchos	F1x4	42	0.27776	1.17907	-10.4134	52.4134	-16.645	58.645
Pseudogene_combinations_with_mix	Meleagris_gallopavo	Alectura_lathami,Colinus_virginianus,Callipepla_squamata,Chrysolophus_pictus,Phasianus_colchicus,Penelope_pileata,Anseranas_semipalmata,Anser_cygnoides,Anas_platyrhynchos	F1x4	37.2	0.27776	1.17907	-9.22326	46.4233	-14.7426	51.9426
Pseudogene_combinations_with_mix	Lyrurus_tetrix	Alectura_lathami,Colinus_virginianus,Callipepla_squamata,Chrysolophus_pictus,Phasianus_colchicus,Penelope_pileata,Anseranas_semipalmata,Anser_cygnoides,Anas_platyrhynchos	F1x4	37.2	0.27776	1.17907	-9.22326	46.4233	-14.7426	51.9426
Pseudogene_combinations_with_mix	Centrocercus_minimus	Alectura_lathami,Colinus_virginianus,Callipepla_squamata,Chrysolophus_pictus,Phasianus_colchicus,Penelope_pileata,Anseranas_semipalmata,Anser_cygnoides,Anas_platyrhynchos	F1x4	37.2	0.27776	1.17907	-9.22326	46.4233	-14.7426	51.9426
Pseudogene_combinations_with_mix	Lagopus_muta	Alectura_lathami,Colinus_virginianus,Callipepla_squamata,Chrysolophus_pictus,Phasianus_colchicus,Penelope_pileata,Anseranas_semipalmata,Anser_cygnoides,Anas_platyrhynchos	F1x4	37.2	0.27776	1.17907	-9.22326	46.4233	-14.7426	51.9426
Pseudogene_combinations_with_mix	Pavo_cristatus	Alectura_lathami,Colinus_virginianus,Callipepla_squamata,Chrysolophus_pictus,Phasianus_colchicus,Penelope_pileata,Anseranas_semipalmata,Anser_cygnoides,Anas_platyrhynchos	F1x4	34.08	0.27776	1.17907	-8.44969	42.5297	-13.5061	47.5861
Pseudogene_combinations_with_mix	Gallus_gallus	Alectura_lathami,Colinus_virginianus,Callipepla_squamata,Chrysolophus_pictus,Phasianus_colchicus,Penelope_pileata,Anseranas_semipalmata,Anser_cygnoides,Anas_platyrhynchos	F1x4	34.08	0.27776	1.17907	-8.44969	42.5297	-13.5061	47.5861
Pseudogene_combinations_with_mix	Syrmaticus_mikado	Alectura_lathami,Colinus_virginianus,Callipepla_squamata,Chrysolophus_pictus,Phasianus_colchicus,Penelope_pileata,Anseranas_semipalmata,Anser_cygnoides,Anas_platyrhynchos	F1x4	16.71	0.27776	1.17907	-4.14303	20.853	-6.6223	23.3323
Pseudogene_combinations_with_mix	Numida_meleagris	Alectura_lathami,Colinus_virginianus,Callipepla_squamata,Chrysolophus_pictus,Phasianus_colchicus,Penelope_pileata,Anseranas_semipalmata,Anser_cygnoides,Anas_platyrhynchos	F1x4	46.52	0.27776	1.17907	-11.534	58.054	-18.4361	64.9561
Pseudogene_combinations_with_mix	Odontophorus_gujanensis	Alectura_lathami,Colinus_virginianus,Callipepla_squamata,Chrysolophus_pictus,Phasianus_colchicus,Penelope_pileata,Anseranas_semipalmata,Anser_cygnoides,Anas_platyrhynchos	F3x4	19.84	0.27148	1.15535	-4.23069	24.0707	-6.65173	26.4917
Pseudogene_combinations_with_mix	Coturnix_japonica	Alectura_lathami,Colinus_virginianus,Callipepla_squamata,Chrysolophus_pictus,Phasianus_colchicus,Penelope_pileata,Anseranas_semipalmata,Anser_cygnoides,Anas_platyrhynchos	F3x4	42	0.27148	1.15535	-8.9561	50.9561	-14.0813	56.0813
Pseudogene_combinations_with_mix	Meleagris_gallopavo	Alectura_lathami,Colinus_virginianus,Callipepla_squamata,Chrysolophus_pictus,Phasianus_colchicus,Penelope_pileata,Anseranas_semipalmata,Anser_cygnoides,Anas_platyrhynchos	F3x4	37.2	0.27148	1.15535	-7.93255	45.1326	-12.472	49.672
Pseudogene_combinations_with_mix	Lyrurus_tetrix	Alectura_lathami,Colinus_virginianus,Callipepla_squamata,Chrysolophus_pictus,Phasianus_colchicus,Penelope_pileata,Anseranas_semipalmata,Anser_cygnoides,Anas_platyrhynchos	F3x4	37.2	0.27148	1.15535	-7.93255	45.1326	-12.472	49.672
Pseudogene_combinations_with_mix	Centrocercus_minimus	Alectura_lathami,Colinus_virginianus,Callipepla_squamata,Chrysolophus_pictus,Phasianus_colchicus,Penelope_pileata,Anseranas_semipalmata,Anser_cygnoides,Anas_platyrhynchos	F3x4	37.2	0.27148	1.15535	-7.93255	45.1326	-12.472	49.672
Pseudogene_combinations_with_mix	Lagopus_muta	Alectura_lathami,Colinus_virginianus,Callipepla_squamata,Chrysolophus_pictus,Phasianus_colchicus,Penelope_pileata,Anseranas_semipalmata,Anser_cygnoides,Anas_platyrhynchos	F3x4	37.2	0.27148	1.15535	-7.93255	45.1326	-12.472	49.672
Pseudogene_combinations_with_mix	Pavo_cristatus	Alectura_lathami,Colinus_virginianus,Callipepla_squamata,Chrysolophus_pictus,Phasianus_colchicus,Penelope_pileata,Anseranas_semipalmata,Anser_cygnoides,Anas_platyrhynchos	F3x4	34.08	0.27148	1.15535	-7.26724	41.3472	-11.426	45.506
Pseudogene_combinations_with_mix	Gallus_gallus	Alectura_lathami,Colinus_virginianus,Callipepla_squamata,Chrysolophus_pictus,Phasianus_colchicus,Penelope_pileata,Anseranas_semipalmata,Anser_cygnoides,Anas_platyrhynchos	F3x4	34.08	0.27148	1.15535	-7.26724	41.3472	-11.426	45.506
Pseudogene_combinations_with_mix	Syrmaticus_mikado	Alectura_lathami,Colinus_virginianus,Callipepla_squamata,Chrysolophus_pictus,Phasianus_colchicus,Penelope_pileata,Anseranas_semipalmata,Anser_cygnoides,Anas_platyrhynchos	F3x4	16.71	0.27148	1.15535	-3.56325	20.2733	-5.60233	22.3123
Pseudogene_combinations_with_mix	Numida_meleagris	Alectura_lathami,Colinus_virginianus,Callipepla_squamata,Chrysolophus_pictus,Phasianus_colchicus,Penelope_pileata,Anseranas_semipalmata,Anser_cygnoides,Anas_platyrhynchos	F3x4	46.52	0.27148	1.15535	-9.91995	56.44	-15.5967	62.1167
Pseudogene_combinations_with_mix	Odontophorus_gujanensis	Alectura_lathami,Colinus_virginianus,Callipepla_squamata,Chrysolophus_pictus,Phasianus_colchicus,Penelope_pileata,Anseranas_semipalmata,Anser_cygnoides,Anas_platyrhynchos	F1x4	19.84	0.2768	1.22992	-6.30754	26.1475	-10.4322	30.2722
Pseudogene_combinations_with_mix	Coturnix_japonica	Alectura_lathami,Colinus_virginianus,Callipepla_squamata,Chrysolophus_pictus,Phasianus_colchicus,Penelope_pileata,Anseranas_semipalmata,Anser_cygnoides,Anas_platyrhynchos	F1x4	42	0.2768	1.22992	-13.3527	55.3527	-22.0843	64.0843
Pseudogene_combinations_with_mix	Meleagris_gallopavo	Alectura_lathami,Colinus_virginianus,Callipepla_squamata,Chrysolophus_pictus,Phasianus_colchicus,Penelope_pileata,Anseranas_semipalmata,Anser_cygnoides,Anas_platyrhynchos	F1x4	37.2	0.2768	1.22992	-11.8266	49.0266	-19.5602	56.7602
Pseudogene_combinations_with_mix	Centrocercus_minimus	Alectura_lathami,Colinus_virginianus,Callipepla_squamata,Chrysolophus_pictus,Phasianus_colchicus,Penelope_pileata,Anseranas_semipalmata,Anser_cygnoides,Anas_platyrhynchos	F1x4	37.2	0.2768	1.22992	-11.8266	49.0266	-19.5602	56.7602
Pseudogene_combinations_with_mix	Lagopus_muta	Alectura_lathami,Colinus_virginianus,Callipepla_squamata,Chrysolophus_pictus,Phasianus_colchicus,Penelope_pileata,Anseranas_semipalmata,Anser_cygnoides,Anas_platyrhynchos	F1x4	37.2	0.2768	1.22992	-11.8266	49.0266	-19.5602	56.7602
Pseudogene_combinations_with_mix	Pavo_cristatus	Alectura_lathami,Colinus_virginianus,Callipepla_squamata,Chrysolophus_pictus,Phasianus_colchicus,Penelope_pileata,Anseranas_semipalmata,Anser_cygnoides,Anas_platyrhynchos	F1x4	34.08	0.2768	1.22992	-10.8347	44.9147	-17.9197	51.9997
Pseudogene_combinations_with_mix	Gallus_gallus	Alectura_lathami,Colinus_virginianus,Callipepla_squamata,Chrysolophus_pictus,Phasianus_colchicus,Penelope_pileata,Anseranas_semipalmata,Anser_cygnoides,Anas_platyrhynchos	F1x4	34.08	0.2768	1.22992	-10.8347	44.9147	-17.9197	51.9997
Pseudogene_combinations_with_mix	Syrmaticus_mikado	Alectura_lathami,Colinus_virginianus,Callipepla_squamata,Chrysolophus_pictus,Phasianus_colchicus,Penelope_pileata,Anseranas_semipalmata,Anser_cygnoides,Anas_platyrhynchos	F1x4	16.71	0.2768	1.22992	-5.31245	22.0224	-8.7864	25.4964
Pseudogene_combinations_with_mix	Numida_meleagris	Alectura_lathami,Colinus_virginianus,Callipepla_squamata,Chrysolophus_pictus,Phasianus_colchicus,Penelope_pileata,Anseranas_semipalmata,Anser_cygnoides,Anas_platyrhynchos	F1x4	46.52	0.2768	1.22992	-14.7897	61.3097	-24.461	70.981
Pseudogene_combinations_with_mix	Odontophorus_gujanensis	Alectura_lathami,Colinus_virginianus,Callipepla_squamata,Chrysolophus_pictus,Phasianus_colchicus,Penelope_pileata,Anseranas_semipalmata,Anser_cygnoides,Anas_platyrhynchos	F3x4	19.84	0.27153	1.19776	-5.38603	25.226	-8.70741	28.5474
Pseudogene_combinations_with_mix	Coturnix_japonica	Alectura_lathami,Colinus_virginianus,Callipepla_squamata,Chrysolophus_pictus,Phasianus_colchicus,Penelope_pileata,Anseranas_semipalmata,Anser_cygnoides,Anas_platyrhynchos	F3x4	42	0.27153	1.19776	-11.4019	53.4019	-18.433	60.433
Pseudogene_combinations_with_mix	Meleagris_gallopavo	Alectura_lathami,Colinus_virginianus,Callipepla_squamata,Chrysolophus_pictus,Phasianus_colchicus,Penelope_pileata,Anseranas_semipalmata,Anser_cygnoides,Anas_platyrhynchos	F3x4	37.2	0.27153	1.19776	-10.0988	47.2988	-16.3264	53.5264
Pseudogene_combinations_with_mix	Centrocercus_minimus	Alectura_lathami,Colinus_virginianus,Callipepla_squamata,Chrysolophus_pictus,Phasianus_colchicus,Penelope_pileata,Anseranas_semipalmata,Anser_cygnoides,Anas_platyrhynchos	F3x4	37.2	0.27153	1.19776	-10.0988	47.2988	-16.3264	53.5264
Pseudogene_combinations_with_mix	Lagopus_muta	Alectura_lathami,Colinus_virginianus,Callipepla_squamata,Chrysolophus_pictus,Phasianus_colchicus,Penelope_pileata,Anseranas_semipalmata,Anser_cygnoides,Anas_platyrhynchos	F3x4	37.2	0.27153	1.19776	-10.0988	47.2988	-16.3264	53.5264
Pseudogene_combinations_with_mix	Pavo_cristatus	Alectura_lathami,Colinus_virginianus,Callipepla_squamata,Chrysolophus_pictus,Phasianus_colchicus,Penelope_pileata,Anseranas_semipalmata,Anser_cygnoides,Anas_platyrhynchos	F3x4	34.08	0.27153	1.19776	-9.2518	43.3318	-14.957	49.037
Pseudogene_combinations_with_mix	Gallus_gallus	Alectura_lathami,Colinus_virginianus,Callipepla_squamata,Chrysolophus_pictus,Phasianus_colchicus,Penelope_pileata,Anseranas_semipalmata,Anser_cygnoides,Anas_platyrhynchos	F3x4	34.08	0.27153	1.19776	-9.2518	43.3318	-14.957	49.037
Pseudogene_combinations_with_mix	Syrmaticus_mikado	Alectura_lathami,Colinus_virginianus,Callipepla_squamata,Chrysolophus_pictus,Phasianus_colchicus,Penelope_pileata,Anseranas_semipalmata,Anser_cygnoides,Anas_platyrhynchos	F3x4	16.71	0.27153	1.19776	-4.53632	21.2463	-7.33371	24.0437
Pseudogene_combinations_with_mix	Numida_meleagris	Alectura_lathami,Colinus_virginianus,Callipepla_squamata,Chrysolophus_pictus,Phasianus_colchicus,Penelope_pileata,Anseranas_semipalmata,Anser_cygnoides,Anas_platyrhynchos	F3x4	46.52	0.27153	1.19776	-12.6289	59.1489	-20.4167	66.9367
Pseudogene_combinations_with_mix	Odontophorus_gujanensis	Alectura_lathami,Colinus_virginianus,Callipepla_squamata,Chrysolophus_pictus,Phasianus_colchicus,Penelope_pileata,Anseranas_semipalmata,Anser_cygnoides,Anas_platyrhynchos	F1x4	19.84	0.27864	1.21433	-5.89485	25.7349	-9.64999	29.49
Pseudogene_combinations_with_mix	Coturnix_japonica	Alectura_lathami,Colinus_virginianus,Callipepla_squamata,Chrysolophus_pictus,Phasianus_colchicus,Penelope_pileata,Anseranas_semipalmata,Anser_cygnoides,Anas_platyrhynchos	F1x4	42	0.27864	1.21433	-12.479	54.479	-20.4284	62.4284
Pseudogene_combinations_with_mix	Meleagris_gallopavo	Alectura_lathami,Colinus_virginianus,Callipepla_squamata,Chrysolophus_pictus,Phasianus_colchicus,Penelope_pileata,Anseranas_semipalmata,Anser_cygnoides,Anas_platyrhynchos	F1x4	37.2	0.27864	1.21433	-11.0528	48.2528	-18.0937	55.2937
Pseudogene_combinations_with_mix	Tympanuchus_cupido	Alectura_lathami,Colinus_virginianus,Callipepla_squamata,Chrysolophus_pictus,Phasianus_colchicus,Penelope_pileata,Anseranas_semipalmata,Anser_cygnoides,Anas_platyrhynchos	F1x4	37.2	0.27864	1.21433	-11.0528	48.2528	-18.0937	55.2937
Pseudogene_combinations_with_mix	Centrocercus_minimus	Alectura_lathami,Colinus_virginianus,Callipepla_squamata,Chrysolophus_pictus,Phasianus_colchicus,Penelope_pileata,Anseranas_semipalmata,Anser_cygnoides,Anas_platyrhynchos	F1x4	37.2	0.27864	1.21433	-11.0528	48.2528	-18.0937	55.2937
Pseudogene_combinations_with_mix	Lagopus_muta	Alectura_lathami,Colinus_virginianus,Callipepla_squamata,Chrysolophus_pictus,Phasianus_colchicus,Penelope_pileata,Anseranas_semipalmata,Anser_cygnoides,Anas_platyrhynchos	F1x4	37.2	0.27864	1.21433	-11.0528	48.2528	-18.0937	55.2937
Pseudogene_combinations_with_mix	Pavo_cristatus	Alectura_lathami,Colinus_virginianus,Callipepla_squamata,Chrysolophus_pictus,Phasianus_colchicus,Penelope_pileata,Anseranas_semipalmata,Anser_cygnoides,Anas_platyrhynchos	F1x4	34.08	0.27864	1.21433	-10.1258	44.2058	-16.5762	50.6562
Pseudogene_combinations_with_mix	Gallus_gallus	Alectura_lathami,Colinus_virginianus,Callipepla_squamata,Chrysolophus_pictus,Phasianus_colchicus,Penelope_pileata,Anseranas_semipalmata,Anser_cygnoides,Anas_platyrhynchos	F1x4	34.08	0.27864	1.21433	-10.1258	44.2058	-16.5762	50.6562
Pseudogene_combinations_with_mix	Syrmaticus_mikado	Alectura_lathami,Colinus_virginianus,Callipepla_squamata,Chrysolophus_pictus,Phasianus_colchicus,Penelope_pileata,Anseranas_semipalmata,Anser_cygnoides,Anas_platyrhynchos	F1x4	16.71	0.27864	1.21433	-4.96486	21.6749	-8.12758	24.8376
Pseudogene_combinations_with_mix	Numida_meleagris	Alectura_lathami,Colinus_virginianus,Callipepla_squamata,Chrysolophus_pictus,Phasianus_colchicus,Penelope_pileata,Anseranas_semipalmata,Anser_cygnoides,Anas_platyrhynchos	F1x4	46.52	0.27864	1.21433	-13.822	60.342	-22.627	69.147
Pseudogene_combinations_with_mix	Odontophorus_gujanensis	Alectura_lathami,Colinus_virginianus,Callipepla_squamata,Chrysolophus_pictus,Phasianus_colchicus,Penelope_pileata,Anseranas_semipalmata,Anser_cygnoides,Anas_platyrhynchos	F3x4	19.84	0.27343	1.17677	-4.82695	24.6669	-7.69836	27.5384
Pseudogene_combinations_with_mix	Coturnix_japonica	Alectura_lathami,Colinus_virginianus,Callipepla_squamata,Chrysolophus_pictus,Phasianus_colchicus,Penelope_pileata,Anseranas_semipalmata,Anser_cygnoides,Anas_platyrhynchos	F3x4	42	0.27343	1.17677	-10.2183	52.2183	-16.2968	58.2968
Pseudogene_combinations_with_mix	Meleagris_gallopavo	Alectura_lathami,Colinus_virginianus,Callipepla_squamata,Chrysolophus_pictus,Phasianus_colchicus,Penelope_pileata,Anseranas_semipalmata,Anser_cygnoides,Anas_platyrhynchos	F3x4	37.2	0.27343	1.17677	-9.05053	46.2505	-14.4344	51.6344
Pseudogene_combinations_with_mix	Tympanuchus_cupido	Alectura_lathami,Colinus_virginianus,Callipepla_squamata,Chrysolophus_pictus,Phasianus_colchicus,Penelope_pileata,Anseranas_semipalmata,Anser_cygnoides,Anas_platyrhynchos	F3x4	37.2	0.27343	1.17677	-9.05053	46.2505	-14.4344	51.6344
Pseudogene_combinations_with_mix	Centrocercus_minimus	Alectura_lathami,Colinus_virginianus,Callipepla_squamata,Chrysolophus_pictus,Phasianus_colchicus,Penelope_pileata,Anseranas_semipalmata,Anser_cygnoides,Anas_platyrhynchos	F3x4	37.2	0.27343	1.17677	-9.05053	46.2505	-14.4344	51.6344
Pseudogene_combinations_with_mix	Lagopus_muta	Alectura_lathami,Colinus_virginianus,Callipepla_squamata,Chrysolophus_pictus,Phasianus_colchicus,Penelope_pileata,Anseranas_semipalmata,Anser_cygnoides,Anas_platyrhynchos	F3x4	37.2	0.27343	1.17677	-9.05053	46.2505	-14.4344	51.6344
Pseudogene_combinations_with_mix	Pavo_cristatus	Alectura_lathami,Colinus_virginianus,Callipepla_squamata,Chrysolophus_pictus,Phasianus_colchicus,Penelope_pileata,Anseranas_semipalmata,Anser_cygnoides,Anas_platyrhynchos	F3x4	34.08	0.27343	1.17677	-8.29145	42.3714	-13.2238	47.3038
Pseudogene_combinations_with_mix	Gallus_gallus	Alectura_lathami,Colinus_virginianus,Callipepla_squamata,Chrysolophus_pictus,Phasianus_colchicus,Penelope_pileata,Anseranas_semipalmata,Anser_cygnoides,Anas_platyrhynchos	F3x4	34.08	0.27343	1.17677	-8.29145	42.3714	-13.2238	47.3038
Pseudogene_combinations_with_mix	Syrmaticus_mikado	Alectura_lathami,Colinus_virginianus,Callipepla_squamata,Chrysolophus_pictus,Phasianus_colchicus,Penelope_pileata,Anseranas_semipalmata,Anser_cygnoides,Anas_platyrhynchos	F3x4	16.71	0.27343	1.17677	-4.06544	20.7754	-6.48385	23.1939
Pseudogene_combinations_with_mix	Numida_meleagris	Alectura_lathami,Colinus_virginianus,Callipepla_squamata,Chrysolophus_pictus,Phasianus_colchicus,Penelope_pileata,Anseranas_semipalmata,Anser_cygnoides,Anas_platyrhynchos	F3x4	46.52	0.27343	1.17677	-11.318	57.838	-18.0507	64.5707
Pseudogene_combinations_with_mix	Odontophorus_gujanensis	Alectura_lathami,Colinus_virginianus,Callipepla_squamata,Chrysolophus_pictus,Phasianus_colchicus,Penelope_pileata,Anseranas_semipalmata,Anser_cygnoides,Anas_platyrhynchos	F1x4	19.84	0.2813	1.1016	-2.80471	22.6447	-4.26514	24.1051
Pseudogene_combinations_with_mix	Coturnix_japonica	Alectura_lathami,Colinus_virginianus,Callipepla_squamata,Chrysolophus_pictus,Phasianus_colchicus,Penelope_pileata,Anseranas_semipalmata,Anser_cygnoides,Anas_platyrhynchos	F1x4	42	0.2813	1.1016	-5.93739	47.9374	-9.02901	51.029
Pseudogene_combinations_with_mix	Meleagris_gallopavo	Alectura_lathami,Colinus_virginianus,Callipepla_squamata,Chrysolophus_pictus,Phasianus_colchicus,Penelope_pileata,Anseranas_semipalmata,Anser_cygnoides,Anas_platyrhynchos	F1x4	37.2	0.2813	1.1016	-5.25883	42.4588	-7.99713	45.1971
Pseudogene_combinations_with_mix	Lyrurus_tetrix	Alectura_lathami,Colinus_virginianus,Callipepla_squamata,Chrysolophus_pictus,Phasianus_colchicus,Penelope_pileata,Anseranas_semipalmata,Anser_cygnoides,Anas_platyrhynchos	F1x4	37.2	0.2813	1.1016	-5.25883	42.4588	-7.99713	45.1971
Pseudogene_combinations_with_mix	Centrocercus_minimus	Alectura_lathami,Colinus_virginianus,Callipepla_squamata,Chrysolophus_pictus,Phasianus_colchicus,Penelope_pileata,Anseranas_semipalmata,Anser_cygnoides,Anas_platyrhynchos	F1x4	37.2	0.2813	1.1016	-5.25883	42.4588	-7.99713	45.1971
Pseudogene_combinations_with_mix	Pavo_cristatus	Alectura_lathami,Colinus_virginianus,Callipepla_squamata,Chrysolophus_pictus,Phasianus_colchicus,Penelope_pileata,Anseranas_semipalmata,Anser_cygnoides,Anas_platyrhynchos	F1x4	34.08	0.2813	1.1016	-4.81777	38.8978	-7.3264	41.4064
Pseudogene_combinations_with_mix	Gallus_gallus	Alectura_lathami,Colinus_virginianus,Callipepla_squamata,Chrysolophus_pictus,Phasianus_colchicus,Penelope_pileata,Anseranas_semipalmata,Anser_cygnoides,Anas_platyrhynchos	F1x4	34.08	0.2813	1.1016	-4.81777	38.8978	-7.3264	41.4064
Pseudogene_combinations_with_mix	Syrmaticus_mikado	Alectura_lathami,Colinus_virginianus,Callipepla_squamata,Chrysolophus_pictus,Phasianus_colchicus,Penelope_pileata,Anseranas_semipalmata,Anser_cygnoides,Anas_platyrhynchos	F1x4	16.71	0.2813	1.1016	-2.36223	19.0722	-3.59226	20.3023
Pseudogene_combinations_with_mix	Numida_meleagris	Alectura_lathami,Colinus_virginianus,Callipepla_squamata,Chrysolophus_pictus,Phasianus_colchicus,Penelope_pileata,Anseranas_semipalmata,Anser_cygnoides,Anas_platyrhynchos	F1x4	46.52	0.2813	1.1016	-6.57636	53.0964	-10.0007	56.5207
Pseudogene_combinations_with_mix	Odontophorus_gujanensis	Alectura_lathami,Colinus_virginianus,Callipepla_squamata,Chrysolophus_pictus,Phasianus_colchicus,Penelope_pileata,Anseranas_semipalmata,Anser_cygnoides,Anas_platyrhynchos	F3x4	19.84	0.27445	1.09114	-2.4922	22.3322	-3.76286	23.6029
Pseudogene_combinations_with_mix	Coturnix_japonica	Alectura_lathami,Colinus_virginianus,Callipepla_squamata,Chrysolophus_pictus,Phasianus_colchicus,Penelope_pileata,Anseranas_semipalmata,Anser_cygnoides,Anas_platyrhynchos	F3x4	42	0.27445	1.09114	-5.27583	47.2758	-7.96574	49.9657
Pseudogene_combinations_with_mix	Meleagris_gallopavo	Alectura_lathami,Colinus_virginianus,Callipepla_squamata,Chrysolophus_pictus,Phasianus_colchicus,Penelope_pileata,Anseranas_semipalmata,Anser_cygnoides,Anas_platyrhynchos	F3x4	37.2	0.27445	1.09114	-4.67288	41.8729	-7.05536	44.2554
Pseudogene_combinations_with_mix	Lyrurus_tetrix	Alectura_lathami,Colinus_virginianus,Callipepla_squamata,Chrysolophus_pictus,Phasianus_colchicus,Penelope_pileata,Anseranas_semipalmata,Anser_cygnoides,Anas_platyrhynchos	F3x4	37.2	0.27445	1.09114	-4.67288	41.8729	-7.05536	44.2554
Pseudogene_combinations_with_mix	Centrocercus_minimus	Alectura_lathami,Colinus_virginianus,Callipepla_squamata,Chrysolophus_pictus,Phasianus_colchicus,Penelope_pileata,Anseranas_semipalmata,Anser_cygnoides,Anas_platyrhynchos	F3x4	37.2	0.27445	1.09114	-4.67288	41.8729	-7.05536	44.2554
Pseudogene_combinations_with_mix	Pavo_cristatus	Alectura_lathami,Colinus_virginianus,Callipepla_squamata,Chrysolophus_pictus,Phasianus_colchicus,Penelope_pileata,Anseranas_semipalmata,Anser_cygnoides,Anas_platyrhynchos	F3x4	34.08	0.27445	1.09114	-4.28096	38.361	-6.46362	40.5436
Pseudogene_combinations_with_mix	Gallus_gallus	Alectura_lathami,Colinus_virginianus,Callipepla_squamata,Chrysolophus_pictus,Phasianus_colchicus,Penelope_pileata,Anseranas_semipalmata,Anser_cygnoides,Anas_platyrhynchos	F3x4	34.08	0.27445	1.09114	-4.28096	38.361	-6.46362	40.5436
Pseudogene_combinations_with_mix	Syrmaticus_mikado	Alectura_lathami,Colinus_virginianus,Callipepla_squamata,Chrysolophus_pictus,Phasianus_colchicus,Penelope_pileata,Anseranas_semipalmata,Anser_cygnoides,Anas_platyrhynchos	F3x4	16.71	0.27445	1.09114	-2.09903	18.809	-3.16924	19.8792
Pseudogene_combinations_with_mix	Numida_meleagris	Alectura_lathami,Colinus_virginianus,Callipepla_squamata,Chrysolophus_pictus,Phasianus_colchicus,Penelope_pileata,Anseranas_semipalmata,Anser_cygnoides,Anas_platyrhynchos	F3x4	46.52	0.27445	1.09114	-5.84361	52.3636	-8.823	55.343
Pseudogene_combinations_with_mix	Odontophorus_gujanensis	Alectura_lathami,Colinus_virginianus,Callipepla_squamata,Chrysolophus_pictus,Phasianus_colchicus,Penelope_pileata,Anseranas_semipalmata,Anser_cygnoides,Anas_platyrhynchos	F1x4	19.84	0.28499	1.12744	-3.53619	23.3762	-5.46949	25.3095
Pseudogene_combinations_with_mix	Coturnix_japonica	Alectura_lathami,Colinus_virginianus,Callipepla_squamata,Chrysolophus_pictus,Phasianus_colchicus,Penelope_pileata,Anseranas_semipalmata,Anser_cygnoides,Anas_platyrhynchos	F1x4	42	0.28499	1.12744	-7.48588	49.4859	-11.5786	53.5786
Pseudogene_combinations_with_mix	Meleagris_gallopavo	Alectura_lathami,Colinus_virginianus,Callipepla_squamata,Chrysolophus_pictus,Phasianus_colchicus,Penelope_pileata,Anseranas_semipalmata,Anser_cygnoides,Anas_platyrhynchos	F1x4	37.2	0.28499	1.12744	-6.63035	43.8304	-10.2553	47.4553
Pseudogene_combinations_with_mix	Lyrurus_tetrix	Alectura_lathami,Colinus_virginianus,Callipepla_squamata,Chrysolophus_pictus,Phasianus_colchicus,Penelope_pileata,Anseranas_semipalmata,Anser_cygnoides,Anas_platyrhynchos	F1x4	37.2	0.28499	1.12744	-6.63035	43.8304	-10.2553	47.4553
Pseudogene_combinations_with_mix	Tympanuchus_cupido	Alectura_lathami,Colinus_virginianus,Callipepla_squamata,Chrysolophus_pictus,Phasianus_colchicus,Penelope_pileata,Anseranas_semipalmata,Anser_cygnoides,Anas_platyrhynchos	F1x4	37.2	0.28499	1.12744	-6.63035	43.8304	-10.2553	47.4553
Pseudogene_combinations_with_mix	Pavo_cristatus	Alectura_lathami,Colinus_virginianus,Callipepla_squamata,Chrysolophus_pictus,Phasianus_colchicus,Penelope_pileata,Anseranas_semipalmata,Anser_cygnoides,Anas_platyrhynchos	F1x4	34.08	0.28499	1.12744	-6.07426	40.1543	-9.39517	43.4752
Pseudogene_combinations_with_mix	Gallus_gallus	Alectura_lathami,Colinus_virginianus,Callipepla_squamata,Chrysolophus_pictus,Phasianus_colchicus,Penelope_pileata,Anseranas_semipalmata,Anser_cygnoides,Anas_platyrhynchos	F1x4	34.08	0.28499	1.12744	-6.07426	40.1543	-9.39517	43.4752
Pseudogene_combinations_with_mix	Syrmaticus_mikado	Alectura_lathami,Colinus_virginianus,Callipepla_squamata,Chrysolophus_pictus,Phasianus_colchicus,Penelope_pileata,Anseranas_semipalmata,Anser_cygnoides,Anas_platyrhynchos	F1x4	16.71	0.28499	1.12744	-2.97831	19.6883	-4.60661	21.3166
Pseudogene_combinations_with_mix	Numida_meleagris	Alectura_lathami,Colinus_virginianus,Callipepla_squamata,Chrysolophus_pictus,Phasianus_colchicus,Penelope_pileata,Anseranas_semipalmata,Anser_cygnoides,Anas_platyrhynchos	F1x4	46.52	0.28499	1.12744	-8.2915	54.8115	-12.8246	59.3446
Pseudogene_combinations_with_mix	Odontophorus_gujanensis	Alectura_lathami,Colinus_virginianus,Callipepla_squamata,Chrysolophus_pictus,Phasianus_colchicus,Penelope_pileata,Anseranas_semipalmata,Anser_cygnoides,Anas_platyrhynchos	F3x4	19.84	0.27755	1.1196	-3.28447	23.1245	-5.05041	24.8904
Pseudogene_combinations_with_mix	Coturnix_japonica	Alectura_lathami,Colinus_virginianus,Callipepla_squamata,Chrysolophus_pictus,Phasianus_colchicus,Penelope_pileata,Anseranas_semipalmata,Anser_cygnoides,Anas_platyrhynchos	F3x4	42	0.27755	1.1196	-6.95301	48.953	-10.6914	52.6914
Pseudogene_combinations_with_mix	Meleagris_gallopavo	Alectura_lathami,Colinus_virginianus,Callipepla_squamata,Chrysolophus_pictus,Phasianus_colchicus,Penelope_pileata,Anseranas_semipalmata,Anser_cygnoides,Anas_platyrhynchos	F3x4	37.2	0.27755	1.1196	-6.15838	43.3584	-9.46954	46.6695
Pseudogene_combinations_with_mix	Lyrurus_tetrix	Alectura_lathami,Colinus_virginianus,Callipepla_squamata,Chrysolophus_pictus,Phasianus_colchicus,Penelope_pileata,Anseranas_semipalmata,Anser_cygnoides,Anas_platyrhynchos	F3x4	37.2	0.27755	1.1196	-6.15838	43.3584	-9.46954	46.6695
Pseudogene_combinations_with_mix	Tympanuchus_cupido	Alectura_lathami,Colinus_virginianus,Callipepla_squamata,Chrysolophus_pictus,Phasianus_colchicus,Penelope_pileata,Anseranas_semipalmata,Anser_cygnoides,Anas_platyrhynchos	F3x4	37.2	0.27755	1.1196	-6.15838	43.3584	-9.46954	46.6695
Pseudogene_combinations_with_mix	Pavo_cristatus	Alectura_lathami,Colinus_virginianus,Callipepla_squamata,Chrysolophus_pictus,Phasianus_colchicus,Penelope_pileata,Anseranas_semipalmata,Anser_cygnoides,Anas_platyrhynchos	F3x4	34.08	0.27755	1.1196	-5.64187	39.7219	-8.67531	42.7553
Pseudogene_combinations_with_mix	Gallus_gallus	Alectura_lathami,Colinus_virginianus,Callipepla_squamata,Chrysolophus_pictus,Phasianus_colchicus,Penelope_pileata,Anseranas_semipalmata,Anser_cygnoides,Anas_platyrhynchos	F3x4	34.08	0.27755	1.1196	-5.64187	39.7219	-8.67531	42.7553
Pseudogene_combinations_with_mix	Syrmaticus_mikado	Alectura_lathami,Colinus_virginianus,Callipepla_squamata,Chrysolophus_pictus,Phasianus_colchicus,Penelope_pileata,Anseranas_semipalmata,Anser_cygnoides,Anas_platyrhynchos	F3x4	16.71	0.27755	1.1196	-2.7663	19.4763	-4.25365	20.9637
Pseudogene_combinations_with_mix	Numida_meleagris	Alectura_lathami,Colinus_virginianus,Callipepla_squamata,Chrysolophus_pictus,Phasianus_colchicus,Penelope_pileata,Anseranas_semipalmata,Anser_cygnoides,Anas_platyrhynchos	F3x4	46.52	0.27755	1.1196	-7.70128	54.2213	-11.842	58.362
Pseudogene_combinations_with_mix	Odontophorus_gujanensis	Alectura_lathami,Colinus_virginianus,Callipepla_squamata,Chrysolophus_pictus,Phasianus_colchicus,Penelope_pileata,Anseranas_semipalmata,Anser_cygnoides,Anas_platyrhynchos	F1x4	19.84	0.28026	1.15581	-4.29498	24.135	-6.76315	26.6031
Pseudogene_combinations_with_mix	Coturnix_japonica	Alectura_lathami,Colinus_virginianus,Callipepla_squamata,Chrysolophus_pictus,Phasianus_colchicus,Penelope_pileata,Anseranas_semipalmata,Anser_cygnoides,Anas_platyrhynchos	F1x4	42	0.28026	1.15581	-9.0922	51.0922	-14.3172	56.3172
Pseudogene_combinations_with_mix	Meleagris_gallopavo	Alectura_lathami,Colinus_virginianus,Callipepla_squamata,Chrysolophus_pictus,Phasianus_colchicus,Penelope_pileata,Anseranas_semipalmata,Anser_cygnoides,Anas_platyrhynchos	F1x4	37.2	0.28026	1.15581	-8.05309	45.2531	-12.6809	49.8809
Pseudogene_combinations_with_mix	Centrocercus_minimus	Alectura_lathami,Colinus_virginianus,Callipepla_squamata,Chrysolophus_pictus,Phasianus_colchicus,Penelope_pileata,Anseranas_semipalmata,Anser_cygnoides,Anas_platyrhynchos	F1x4	37.2	0.28026	1.15581	-8.05309	45.2531	-12.6809	49.8809
Pseudogene_combinations_with_mix	Pavo_cristatus	Alectura_lathami,Colinus_virginianus,Callipepla_squamata,Chrysolophus_pictus,Phasianus_colchicus,Penelope_pileata,Anseranas_semipalmata,Anser_cygnoides,Anas_platyrhynchos	F1x4	34.08	0.28026	1.15581	-7.37767	41.4577	-11.6173	45.6973
Pseudogene_combinations_with_mix	Gallus_gallus	Alectura_lathami,Colinus_virginianus,Callipepla_squamata,Chrysolophus_pictus,Phasianus_colchicus,Penelope_pileata,Anseranas_semipalmata,Anser_cygnoides,Anas_platyrhynchos	F1x4	34.08	0.28026	1.15581	-7.37767	41.4577	-11.6173	45.6973
Pseudogene_combinations_with_mix	Syrmaticus_mikado	Alectura_lathami,Colinus_virginianus,Callipepla_squamata,Chrysolophus_pictus,Phasianus_colchicus,Penelope_pileata,Anseranas_semipalmata,Anser_cygnoides,Anas_platyrhynchos	F1x4	16.71	0.28026	1.15581	-3.6174	20.3274	-5.69619	22.4062
Pseudogene_combinations_with_mix	Numida_meleagris	Alectura_lathami,Colinus_virginianus,Callipepla_squamata,Chrysolophus_pictus,Phasianus_colchicus,Penelope_pileata,Anseranas_semipalmata,Anser_cygnoides,Anas_platyrhynchos	F1x4	46.52	0.28026	1.15581	-10.0707	56.5907	-15.858	62.378
Pseudogene_combinations_with_mix	Odontophorus_gujanensis	Alectura_lathami,Colinus_virginianus,Callipepla_squamata,Chrysolophus_pictus,Phasianus_colchicus,Penelope_pileata,Anseranas_semipalmata,Anser_cygnoides,Anas_platyrhynchos	F3x4	19.84	0.27351	1.14877	-4.06282	23.9028	-6.36242	26.2024
Pseudogene_combinations_with_mix	Coturnix_japonica	Alectura_lathami,Colinus_virginianus,Callipepla_squamata,Chrysolophus_pictus,Phasianus_colchicus,Penelope_pileata,Anseranas_semipalmata,Anser_cygnoides,Anas_platyrhynchos	F3x4	42	0.27351	1.14877	-8.60072	50.6007	-13.4688	55.4688
Pseudogene_combinations_with_mix	Meleagris_gallopavo	Alectura_lathami,Colinus_virginianus,Callipepla_squamata,Chrysolophus_pictus,Phasianus_colchicus,Penelope_pileata,Anseranas_semipalmata,Anser_cygnoides,Anas_platyrhynchos	F3x4	37.2	0.27351	1.14877	-7.61778	44.8178	-11.9295	49.1295
Pseudogene_combinations_with_mix	Centrocercus_minimus	Alectura_lathami,Colinus_virginianus,Callipepla_squamata,Chrysolophus_pictus,Phasianus_colchicus,Penelope_pileata,Anseranas_semipalmata,Anser_cygnoides,Anas_platyrhynchos	F3x4	37.2	0.27351	1.14877	-7.61778	44.8178	-11.9295	49.1295
Pseudogene_combinations_with_mix	Pavo_cristatus	Alectura_lathami,Colinus_virginianus,Callipepla_squamata,Chrysolophus_pictus,Phasianus_colchicus,Penelope_pileata,Anseranas_semipalmata,Anser_cygnoides,Anas_platyrhynchos	F3x4	34.08	0.27351	1.14877	-6.97887	41.0589	-10.929	45.009
Pseudogene_combinations_with_mix	Gallus_gallus	Alectura_lathami,Colinus_virginianus,Callipepla_squamata,Chrysolophus_pictus,Phasianus_colchicus,Penelope_pileata,Anseranas_semipalmata,Anser_cygnoides,Anas_platyrhynchos	F3x4	34.08	0.27351	1.14877	-6.97887	41.0589	-10.929	45.009
Pseudogene_combinations_with_mix	Syrmaticus_mikado	Alectura_lathami,Colinus_virginianus,Callipepla_squamata,Chrysolophus_pictus,Phasianus_colchicus,Penelope_pileata,Anseranas_semipalmata,Anser_cygnoides,Anas_platyrhynchos	F3x4	16.71	0.27351	1.14877	-3.42186	20.1319	-5.35865	22.0687
Pseudogene_combinations_with_mix	Numida_meleagris	Alectura_lathami,Colinus_virginianus,Callipepla_squamata,Chrysolophus_pictus,Phasianus_colchicus,Penelope_pileata,Anseranas_semipalmata,Anser_cygnoides,Anas_platyrhynchos	F3x4	46.52	0.27351	1.14877	-9.52633	56.0463	-14.9183	61.4383
Pseudogene_combinations_with_mix	Odontophorus_gujanensis	Alectura_lathami,Colinus_virginianus,Callipepla_squamata,Chrysolophus_pictus,Phasianus_colchicus,Penelope_pileata,Anseranas_semipalmata,Anser_cygnoides,Anas_platyrhynchos	F1x4	19.84	0.27882	1.23415	-6.44158	26.2816	-10.6897	30.5297
Pseudogene_combinations_with_mix	Coturnix_japonica	Alectura_lathami,Colinus_virginianus,Callipepla_squamata,Chrysolophus_pictus,Phasianus_colchicus,Penelope_pileata,Anseranas_semipalmata,Anser_cygnoides,Anas_platyrhynchos	F1x4	42	0.27882	1.23415	-13.6364	55.6364	-22.6294	64.6294
Pseudogene_combinations_with_mix	Meleagris_gallopavo	Alectura_lathami,Colinus_virginianus,Callipepla_squamata,Chrysolophus_pictus,Phasianus_colchicus,Penelope_pileata,Anseranas_semipalmata,Anser_cygnoides,Anas_platyrhynchos	F1x4	37.2	0.27882	1.23415	-12.078	49.278	-20.0433	57.2433
Pseudogene_combinations_with_mix	Lagopus_muta	Alectura_lathami,Colinus_virginianus,Callipepla_squamata,Chrysolophus_pictus,Phasianus_colchicus,Penelope_pileata,Anseranas_semipalmata,Anser_cygnoides,Anas_platyrhynchos	F1x4	32.68	0.27882	1.23415	-10.6104	43.2904	-17.6078	50.2878
Pseudogene_combinations_with_mix	Pavo_cristatus	Alectura_lathami,Colinus_virginianus,Callipepla_squamata,Chrysolophus_pictus,Phasianus_colchicus,Penelope_pileata,Anseranas_semipalmata,Anser_cygnoides,Anas_platyrhynchos	F1x4	34.08	0.27882	1.23415	-11.065	45.145	-18.3622	52.4422
Pseudogene_combinations_with_mix	Gallus_gallus	Alectura_lathami,Colinus_virginianus,Callipepla_squamata,Chrysolophus_pictus,Phasianus_colchicus,Penelope_pileata,Anseranas_semipalmata,Anser_cygnoides,Anas_platyrhynchos	F1x4	34.08	0.27882	1.23415	-11.065	45.145	-18.3622	52.4422
Pseudogene_combinations_with_mix	Syrmaticus_mikado	Alectura_lathami,Colinus_virginianus,Callipepla_squamata,Chrysolophus_pictus,Phasianus_colchicus,Penelope_pileata,Anseranas_semipalmata,Anser_cygnoides,Anas_platyrhynchos	F1x4	16.71	0.27882	1.23415	-5.42534	22.1353	-9.00329	25.7133
Pseudogene_combinations_with_mix	Numida_meleagris	Alectura_lathami,Colinus_virginianus,Callipepla_squamata,Chrysolophus_pictus,Phasianus_colchicus,Penelope_pileata,Anseranas_semipalmata,Anser_cygnoides,Anas_platyrhynchos	F1x4	46.52	0.27882	1.23415	-15.1039	61.6239	-25.0647	71.5847
Pseudogene_combinations_with_mix	Odontophorus_gujanensis	Alectura_lathami,Colinus_virginianus,Callipepla_squamata,Chrysolophus_pictus,Phasianus_colchicus,Penelope_pileata,Anseranas_semipalmata,Anser_cygnoides,Anas_platyrhynchos	F3x4	19.84	0.27258	1.21084	-5.75055	25.5906	-9.38026	29.2203
Pseudogene_combinations_with_mix	Coturnix_japonica	Alectura_lathami,Colinus_virginianus,Callipepla_squamata,Chrysolophus_pictus,Phasianus_colchicus,Penelope_pileata,Anseranas_semipalmata,Anser_cygnoides,Anas_platyrhynchos	F3x4	42	0.27258	1.21084	-12.1735	54.1735	-19.8574	61.8574
Pseudogene_combinations_with_mix	Meleagris_gallopavo	Alectura_lathami,Colinus_virginianus,Callipepla_squamata,Chrysolophus_pictus,Phasianus_colchicus,Penelope_pileata,Anseranas_semipalmata,Anser_cygnoides,Anas_platyrhynchos	F3x4	37.2	0.27258	1.21084	-10.7823	47.9823	-17.5881	54.7881
Pseudogene_combinations_with_mix	Lagopus_muta	Alectura_lathami,Colinus_virginianus,Callipepla_squamata,Chrysolophus_pictus,Phasianus_colchicus,Penelope_pileata,Anseranas_semipalmata,Anser_cygnoides,Anas_platyrhynchos	F3x4	32.68	0.27258	1.21084	-9.47218	42.1522	-15.451	48.131
Pseudogene_combinations_with_mix	Pavo_cristatus	Alectura_lathami,Colinus_virginianus,Callipepla_squamata,Chrysolophus_pictus,Phasianus_colchicus,Penelope_pileata,Anseranas_semipalmata,Anser_cygnoides,Anas_platyrhynchos	F3x4	34.08	0.27258	1.21084	-9.87796	43.958	-16.1129	50.1929
Pseudogene_combinations_with_mix	Gallus_gallus	Alectura_lathami,Colinus_virginianus,Callipepla_squamata,Chrysolophus_pictus,Phasianus_colchicus,Penelope_pileata,Anseranas_semipalmata,Anser_cygnoides,Anas_platyrhynchos	F3x4	34.08	0.27258	1.21084	-9.87796	43.958	-16.1129	50.1929
Pseudogene_combinations_with_mix	Syrmaticus_mikado	Alectura_lathami,Colinus_virginianus,Callipepla_squamata,Chrysolophus_pictus,Phasianus_colchicus,Penelope_pileata,Anseranas_semipalmata,Anser_cygnoides,Anas_platyrhynchos	F3x4	16.71	0.27258	1.21084	-4.84333	21.5533	-7.90045	24.6105
Pseudogene_combinations_with_mix	Numida_meleagris	Alectura_lathami,Colinus_virginianus,Callipepla_squamata,Chrysolophus_pictus,Phasianus_colchicus,Penelope_pileata,Anseranas_semipalmata,Anser_cygnoides,Anas_platyrhynchos	F3x4	46.52	0.27258	1.21084	-13.4837	60.0037	-21.9946	68.5146
Pseudogene_combinations_with_mix	Odontophorus_gujanensis	Alectura_lathami,Colinus_virginianus,Callipepla_squamata,Chrysolophus_pictus,Phasianus_colchicus,Penelope_pileata,Anseranas_semipalmata,Anser_cygnoides,Anas_platyrhynchos	F1x4	19.84	0.28348	1.1484	-4.10911	23.9491	-6.44197	26.282
Pseudogene_combinations_with_mix	Coturnix_japonica	Alectura_lathami,Colinus_virginianus,Callipepla_squamata,Chrysolophus_pictus,Phasianus_colchicus,Penelope_pileata,Anseranas_semipalmata,Anser_cygnoides,Anas_platyrhynchos	F1x4	42	0.28348	1.1484	-8.69871	50.6987	-13.6372	55.6372
Pseudogene_combinations_with_mix	Meleagris_gallopavo	Alectura_lathami,Colinus_virginianus,Callipepla_squamata,Chrysolophus_pictus,Phasianus_colchicus,Penelope_pileata,Anseranas_semipalmata,Anser_cygnoides,Anas_platyrhynchos	F1x4	37.2	0.28348	1.1484	-7.70457	44.9046	-12.0786	49.2786
Pseudogene_combinations_with_mix	Lyrurus_tetrix	Alectura_lathami,Colinus_virginianus,Callipepla_squamata,Chrysolophus_pictus,Phasianus_colchicus,Penelope_pileata,Anseranas_semipalmata,Anser_cygnoides,Anas_platyrhynchos	F1x4	37.2	0.28348	1.1484	-7.70457	44.9046	-12.0786	49.2786
Pseudogene_combinations_with_mix	Pavo_cristatus	Alectura_lathami,Colinus_virginianus,Callipepla_squamata,Chrysolophus_pictus,Phasianus_colchicus,Penelope_pileata,Anseranas_semipalmata,Anser_cygnoides,Anas_platyrhynchos	F1x4	34.08	0.28348	1.1484	-7.05838	41.1384	-11.0656	45.1456
Pseudogene_combinations_with_mix	Gallus_gallus	Alectura_lathami,Colinus_virginianus,Callipepla_squamata,Chrysolophus_pictus,Phasianus_colchicus,Penelope_pileata,Anseranas_semipalmata,Anser_cygnoides,Anas_platyrhynchos	F1x4	34.08	0.28348	1.1484	-7.05838	41.1384	-11.0656	45.1456
Pseudogene_combinations_with_mix	Syrmaticus_mikado	Alectura_lathami,Colinus_virginianus,Callipepla_squamata,Chrysolophus_pictus,Phasianus_colchicus,Penelope_pileata,Anseranas_semipalmata,Anser_cygnoides,Anas_platyrhynchos	F1x4	16.71	0.28348	1.1484	-3.46084	20.1708	-5.42566	22.1357
Pseudogene_combinations_with_mix	Numida_meleagris	Alectura_lathami,Colinus_virginianus,Callipepla_squamata,Chrysolophus_pictus,Phasianus_colchicus,Penelope_pileata,Anseranas_semipalmata,Anser_cygnoides,Anas_platyrhynchos	F1x4	46.52	0.28348	1.1484	-9.63486	56.1549	-15.1048	61.6248
Pseudogene_combinations_with_mix	Odontophorus_gujanensis	Alectura_lathami,Colinus_virginianus,Callipepla_squamata,Chrysolophus_pictus,Phasianus_colchicus,Penelope_pileata,Anseranas_semipalmata,Anser_cygnoides,Anas_platyrhynchos	F3x4	19.84	0.27661	1.14067	-3.85807	23.6981	-6.01261	25.8526
Pseudogene_combinations_with_mix	Coturnix_japonica	Alectura_lathami,Colinus_virginianus,Callipepla_squamata,Chrysolophus_pictus,Phasianus_colchicus,Penelope_pileata,Anseranas_semipalmata,Anser_cygnoides,Anas_platyrhynchos	F3x4	42	0.27661	1.14067	-8.1673	50.1673	-12.7283	54.7283
Pseudogene_combinations_with_mix	Meleagris_gallopavo	Alectura_lathami,Colinus_virginianus,Callipepla_squamata,Chrysolophus_pictus,Phasianus_colchicus,Penelope_pileata,Anseranas_semipalmata,Anser_cygnoides,Anas_platyrhynchos	F3x4	37.2	0.27661	1.14067	-7.23389	44.4339	-11.2737	48.4737
Pseudogene_combinations_with_mix	Lyrurus_tetrix	Alectura_lathami,Colinus_virginianus,Callipepla_squamata,Chrysolophus_pictus,Phasianus_colchicus,Penelope_pileata,Anseranas_semipalmata,Anser_cygnoides,Anas_platyrhynchos	F3x4	37.2	0.27661	1.14067	-7.23389	44.4339	-11.2737	48.4737
Pseudogene_combinations_with_mix	Pavo_cristatus	Alectura_lathami,Colinus_virginianus,Callipepla_squamata,Chrysolophus_pictus,Phasianus_colchicus,Penelope_pileata,Anseranas_semipalmata,Anser_cygnoides,Anas_platyrhynchos	F3x4	34.08	0.27661	1.14067	-6.62718	40.7072	-10.3281	44.4081
Pseudogene_combinations_with_mix	Gallus_gallus	Alectura_lathami,Colinus_virginianus,Callipepla_squamata,Chrysolophus_pictus,Phasianus_colchicus,Penelope_pileata,Anseranas_semipalmata,Anser_cygnoides,Anas_platyrhynchos	F3x4	34.08	0.27661	1.14067	-6.62718	40.7072	-10.3281	44.4081
Pseudogene_combinations_with_mix	Syrmaticus_mikado	Alectura_lathami,Colinus_virginianus,Callipepla_squamata,Chrysolophus_pictus,Phasianus_colchicus,Penelope_pileata,Anseranas_semipalmata,Anser_cygnoides,Anas_platyrhynchos	F3x4	16.71	0.27661	1.14067	-3.24942	19.9594	-5.06407	21.7741
Pseudogene_combinations_with_mix	Numida_meleagris	Alectura_lathami,Colinus_virginianus,Callipepla_squamata,Chrysolophus_pictus,Phasianus_colchicus,Penelope_pileata,Anseranas_semipalmata,Anser_cygnoides,Anas_platyrhynchos	F3x4	46.52	0.27661	1.14067	-9.04625	55.5663	-14.0981	60.6181
Pseudogene_combinations_with_mix	Odontophorus_gujanensis	Alectura_lathami,Colinus_virginianus,Callipepla_squamata,Chrysolophus_pictus,Phasianus_colchicus,Penelope_pileata,Anseranas_semipalmata,Anser_cygnoides,Anas_platyrhynchos	F1x4	19.84	0.28452	1.13209	-3.66281	23.5028	-5.68217	25.5222
Pseudogene_combinations_with_mix	Coturnix_japonica	Alectura_lathami,Colinus_virginianus,Callipepla_squamata,Chrysolophus_pictus,Phasianus_colchicus,Penelope_pileata,Anseranas_semipalmata,Anser_cygnoides,Anas_platyrhynchos	F1x4	42	0.28452	1.13209	-7.75393	49.7539	-12.0288	54.0288
Pseudogene_combinations_with_mix	Meleagris_gallopavo	Alectura_lathami,Colinus_virginianus,Callipepla_squamata,Chrysolophus_pictus,Phasianus_colchicus,Penelope_pileata,Anseranas_semipalmata,Anser_cygnoides,Anas_platyrhynchos	F1x4	37.2	0.28452	1.13209	-6.86776	44.0678	-10.654	47.854
Pseudogene_combinations_with_mix	Tympanuchus_cupido	Alectura_lathami,Colinus_virginianus,Callipepla_squamata,Chrysolophus_pictus,Phasianus_colchicus,Penelope_pileata,Anseranas_semipalmata,Anser_cygnoides,Anas_platyrhynchos	F1x4	37.2	0.28452	1.13209	-6.86776	44.0678	-10.654	47.854
Pseudogene_combinations_with_mix	Pavo_cristatus	Alectura_lathami,Colinus_virginianus,Callipepla_squamata,Chrysolophus_pictus,Phasianus_colchicus,Penelope_pileata,Anseranas_semipalmata,Anser_cygnoides,Anas_platyrhynchos	F1x4	34.08	0.28452	1.13209	-6.29176	40.3718	-9.76048	43.8405
Pseudogene_combinations_with_mix	Gallus_gallus	Alectura_lathami,Colinus_virginianus,Callipepla_squamata,Chrysolophus_pictus,Phasianus_colchicus,Penelope_pileata,Anseranas_semipalmata,Anser_cygnoides,Anas_platyrhynchos	F1x4	34.08	0.28452	1.13209	-6.29176	40.3718	-9.76048	43.8405
Pseudogene_combinations_with_mix	Syrmaticus_mikado	Alectura_lathami,Colinus_virginianus,Callipepla_squamata,Chrysolophus_pictus,Phasianus_colchicus,Penelope_pileata,Anseranas_semipalmata,Anser_cygnoides,Anas_platyrhynchos	F1x4	16.71	0.28452	1.13209	-3.08496	19.795	-4.78573	21.4957
Pseudogene_combinations_with_mix	Numida_meleagris	Alectura_lathami,Colinus_virginianus,Callipepla_squamata,Chrysolophus_pictus,Phasianus_colchicus,Penelope_pileata,Anseranas_semipalmata,Anser_cygnoides,Anas_platyrhynchos	F1x4	46.52	0.28452	1.13209	-8.5884	55.1084	-13.3233	59.8433
Pseudogene_combinations_with_mix	Odontophorus_gujanensis	Alectura_lathami,Colinus_virginianus,Callipepla_squamata,Chrysolophus_pictus,Phasianus_colchicus,Penelope_pileata,Anseranas_semipalmata,Anser_cygnoides,Anas_platyrhynchos	F3x4	19.84	0.27727	1.12602	-3.45943	23.2994	-5.34119	25.1812
Pseudogene_combinations_with_mix	Coturnix_japonica	Alectura_lathami,Colinus_virginianus,Callipepla_squamata,Chrysolophus_pictus,Phasianus_colchicus,Penelope_pileata,Anseranas_semipalmata,Anser_cygnoides,Anas_platyrhynchos	F3x4	42	0.27727	1.12602	-7.3234	49.3234	-11.307	53.307
Pseudogene_combinations_with_mix	Meleagris_gallopavo	Alectura_lathami,Colinus_virginianus,Callipepla_squamata,Chrysolophus_pictus,Phasianus_colchicus,Penelope_pileata,Anseranas_semipalmata,Anser_cygnoides,Anas_platyrhynchos	F3x4	37.2	0.27727	1.12602	-6.48644	43.6864	-10.0147	47.2147
Pseudogene_combinations_with_mix	Tympanuchus_cupido	Alectura_lathami,Colinus_virginianus,Callipepla_squamata,Chrysolophus_pictus,Phasianus_colchicus,Penelope_pileata,Anseranas_semipalmata,Anser_cygnoides,Anas_platyrhynchos	F3x4	37.2	0.27727	1.12602	-6.48644	43.6864	-10.0147	47.2147
Pseudogene_combinations_with_mix	Pavo_cristatus	Alectura_lathami,Colinus_virginianus,Callipepla_squamata,Chrysolophus_pictus,Phasianus_colchicus,Penelope_pileata,Anseranas_semipalmata,Anser_cygnoides,Anas_platyrhynchos	F3x4	34.08	0.27727	1.12602	-5.94242	40.0224	-9.1748	43.2548
Pseudogene_combinations_with_mix	Gallus_gallus	Alectura_lathami,Colinus_virginianus,Callipepla_squamata,Chrysolophus_pictus,Phasianus_colchicus,Penelope_pileata,Anseranas_semipalmata,Anser_cygnoides,Anas_platyrhynchos	F3x4	34.08	0.27727	1.12602	-5.94242	40.0224	-9.1748	43.2548
Pseudogene_combinations_with_mix	Syrmaticus_mikado	Alectura_lathami,Colinus_virginianus,Callipepla_squamata,Chrysolophus_pictus,Phasianus_colchicus,Penelope_pileata,Anseranas_semipalmata,Anser_cygnoides,Anas_platyrhynchos	F3x4	16.71	0.27727	1.12602	-2.91367	19.6237	-4.49855	21.2086
Pseudogene_combinations_with_mix	Numida_meleagris	Alectura_lathami,Colinus_virginianus,Callipepla_squamata,Chrysolophus_pictus,Phasianus_colchicus,Penelope_pileata,Anseranas_semipalmata,Anser_cygnoides,Anas_platyrhynchos	F3x4	46.52	0.27727	1.12602	-8.11154	54.6315	-12.5238	59.0438
Pseudogene_combinations_with_mix	Odontophorus_gujanensis	Alectura_lathami,Colinus_virginianus,Callipepla_squamata,Chrysolophus_pictus,Phasianus_colchicus,Penelope_pileata,Anseranas_semipalmata,Anser_cygnoides,Anas_platyrhynchos	F1x4	19.84	0.2787	1.22152	-6.09311	25.9331	-10.0238	29.8638
Pseudogene_combinations_with_mix	Coturnix_japonica	Alectura_lathami,Colinus_virginianus,Callipepla_squamata,Chrysolophus_pictus,Phasianus_colchicus,Penelope_pileata,Anseranas_semipalmata,Anser_cygnoides,Anas_platyrhynchos	F1x4	42	0.2787	1.22152	-12.8987	54.8987	-21.2196	63.2196
Pseudogene_combinations_with_mix	Meleagris_gallopavo	Alectura_lathami,Colinus_virginianus,Callipepla_squamata,Chrysolophus_pictus,Phasianus_colchicus,Penelope_pileata,Anseranas_semipalmata,Anser_cygnoides,Anas_platyrhynchos	F1x4	37.2	0.2787	1.22152	-11.4246	48.6246	-18.7946	55.9946
Pseudogene_combinations_with_mix	Tympanuchus_cupido	Alectura_lathami,Colinus_virginianus,Callipepla_squamata,Chrysolophus_pictus,Phasianus_colchicus,Penelope_pileata,Anseranas_semipalmata,Anser_cygnoides,Anas_platyrhynchos	F1x4	37.2	0.2787	1.22152	-11.4246	48.6246	-18.7946	55.9946
Pseudogene_combinations_with_mix	Lagopus_muta	Alectura_lathami,Colinus_virginianus,Callipepla_squamata,Chrysolophus_pictus,Phasianus_colchicus,Penelope_pileata,Anseranas_semipalmata,Anser_cygnoides,Anas_platyrhynchos	F1x4	37.2	0.2787	1.22152	-11.4246	48.6246	-18.7946	55.9946
Pseudogene_combinations_with_mix	Pavo_cristatus	Alectura_lathami,Colinus_virginianus,Callipepla_squamata,Chrysolophus_pictus,Phasianus_colchicus,Penelope_pileata,Anseranas_semipalmata,Anser_cygnoides,Anas_platyrhynchos	F1x4	34.08	0.2787	1.22152	-10.4664	44.5464	-17.2183	51.2983
Pseudogene_combinations_with_mix	Gallus_gallus	Alectura_lathami,Colinus_virginianus,Callipepla_squamata,Chrysolophus_pictus,Phasianus_colchicus,Penelope_pileata,Anseranas_semipalmata,Anser_cygnoides,Anas_platyrhynchos	F1x4	34.08	0.2787	1.22152	-10.4664	44.5464	-17.2183	51.2983
Pseudogene_combinations_with_mix	Syrmaticus_mikado	Alectura_lathami,Colinus_virginianus,Callipepla_squamata,Chrysolophus_pictus,Phasianus_colchicus,Penelope_pileata,Anseranas_semipalmata,Anser_cygnoides,Anas_platyrhynchos	F1x4	16.71	0.2787	1.22152	-5.13184	21.8418	-8.4424	25.1524
Pseudogene_combinations_with_mix	Numida_meleagris	Alectura_lathami,Colinus_virginianus,Callipepla_squamata,Chrysolophus_pictus,Phasianus_colchicus,Penelope_pileata,Anseranas_semipalmata,Anser_cygnoides,Anas_platyrhynchos	F1x4	46.52	0.2787	1.22152	-14.2869	60.8069	-23.5034	70.0234
Pseudogene_combinations_with_mix	Odontophorus_gujanensis	Alectura_lathami,Colinus_virginianus,Callipepla_squamata,Chrysolophus_pictus,Phasianus_colchicus,Penelope_pileata,Anseranas_semipalmata,Anser_cygnoides,Anas_platyrhynchos	F3x4	19.84	0.27277	1.19217	-5.24271	25.0827	-8.44611	28.2861
Pseudogene_combinations_with_mix	Coturnix_japonica	Alectura_lathami,Colinus_virginianus,Callipepla_squamata,Chrysolophus_pictus,Phasianus_colchicus,Penelope_pileata,Anseranas_semipalmata,Anser_cygnoides,Anas_platyrhynchos	F3x4	42	0.27277	1.19217	-11.0985	53.0985	-17.8799	59.8799
Pseudogene_combinations_with_mix	Meleagris_gallopavo	Alectura_lathami,Colinus_virginianus,Callipepla_squamata,Chrysolophus_pictus,Phasianus_colchicus,Penelope_pileata,Anseranas_semipalmata,Anser_cygnoides,Anas_platyrhynchos	F3x4	37.2	0.27277	1.19217	-9.83007	47.0301	-15.8364	53.0364
Pseudogene_combinations_with_mix	Tympanuchus_cupido	Alectura_lathami,Colinus_virginianus,Callipepla_squamata,Chrysolophus_pictus,Phasianus_colchicus,Penelope_pileata,Anseranas_semipalmata,Anser_cygnoides,Anas_platyrhynchos	F3x4	37.2	0.27277	1.19217	-9.83007	47.0301	-15.8364	53.0364
Pseudogene_combinations_with_mix	Lagopus_muta	Alectura_lathami,Colinus_virginianus,Callipepla_squamata,Chrysolophus_pictus,Phasianus_colchicus,Penelope_pileata,Anseranas_semipalmata,Anser_cygnoides,Anas_platyrhynchos	F3x4	37.2	0.27277	1.19217	-9.83007	47.0301	-15.8364	53.0364
Pseudogene_combinations_with_mix	Pavo_cristatus	Alectura_lathami,Colinus_virginianus,Callipepla_squamata,Chrysolophus_pictus,Phasianus_colchicus,Penelope_pileata,Anseranas_semipalmata,Anser_cygnoides,Anas_platyrhynchos	F3x4	34.08	0.27277	1.19217	-9.00562	43.0856	-14.5082	48.5882
Pseudogene_combinations_with_mix	Gallus_gallus	Alectura_lathami,Colinus_virginianus,Callipepla_squamata,Chrysolophus_pictus,Phasianus_colchicus,Penelope_pileata,Anseranas_semipalmata,Anser_cygnoides,Anas_platyrhynchos	F3x4	34.08	0.27277	1.19217	-9.00562	43.0856	-14.5082	48.5882
Pseudogene_combinations_with_mix	Syrmaticus_mikado	Alectura_lathami,Colinus_virginianus,Callipepla_squamata,Chrysolophus_pictus,Phasianus_colchicus,Penelope_pileata,Anseranas_semipalmata,Anser_cygnoides,Anas_platyrhynchos	F3x4	16.71	0.27277	1.19217	-4.41561	21.1256	-7.11364	23.8236
Pseudogene_combinations_with_mix	Numida_meleagris	Alectura_lathami,Colinus_virginianus,Callipepla_squamata,Chrysolophus_pictus,Phasianus_colchicus,Penelope_pileata,Anseranas_semipalmata,Anser_cygnoides,Anas_platyrhynchos	F3x4	46.52	0.27277	1.19217	-12.2929	58.8129	-19.8041	66.3241
Pseudogene_combination_without_mixed	Lyrurus_tetrix	Alectura_lathami,Colinus_virginianus,Callipepla_squamata,Odontophorus_gujanensis,Coturnix_japonica,Meleagris_gallopavo,Pavo_cristatus,Gallus_gallus,Chrysolophus_pictus,Phasianus_colchicus,Syrmaticus_mikado,Numida_meleagris,Penelope_pileata,Anseranas_semipalmata,Anser_cygnoides,Anas_platyrhynchos	F1x4	20.73	0.4817	0.99195	0.321969	20.408	0.456915	20.2731
Pseudogene_combination_without_mixed	Tympanuchus_cupido	Alectura_lathami,Colinus_virginianus,Callipepla_squamata,Odontophorus_gujanensis,Coturnix_japonica,Meleagris_gallopavo,Pavo_cristatus,Gallus_gallus,Chrysolophus_pictus,Phasianus_colchicus,Syrmaticus_mikado,Numida_meleagris,Penelope_pileata,Anseranas_semipalmata,Anser_cygnoides,Anas_platyrhynchos	F1x4	20.73	0.4817	0.99195	0.321969	20.408	0.456915	20.2731
Pseudogene_combination_without_mixed	Centrocercus_minimus	Alectura_lathami,Colinus_virginianus,Callipepla_squamata,Odontophorus_gujanensis,Coturnix_japonica,Meleagris_gallopavo,Pavo_cristatus,Gallus_gallus,Chrysolophus_pictus,Phasianus_colchicus,Syrmaticus_mikado,Numida_meleagris,Penelope_pileata,Anseranas_semipalmata,Anser_cygnoides,Anas_platyrhynchos	F1x4	20.73	0.4817	0.99195	0.321969	20.408	0.456915	20.2731
Pseudogene_combination_without_mixed	Lagopus_muta	Alectura_lathami,Colinus_virginianus,Callipepla_squamata,Odontophorus_gujanensis,Coturnix_japonica,Meleagris_gallopavo,Pavo_cristatus,Gallus_gallus,Chrysolophus_pictus,Phasianus_colchicus,Syrmaticus_mikado,Numida_meleagris,Penelope_pileata,Anseranas_semipalmata,Anser_cygnoides,Anas_platyrhynchos	F1x4	20.73	0.4817	0.99195	0.321969	20.408	0.456915	20.2731
Pseudogene_combination_without_mixed	Lyrurus_tetrix	Alectura_lathami,Colinus_virginianus,Callipepla_squamata,Odontophorus_gujanensis,Coturnix_japonica,Meleagris_gallopavo,Pavo_cristatus,Gallus_gallus,Chrysolophus_pictus,Phasianus_colchicus,Syrmaticus_mikado,Numida_meleagris,Penelope_pileata,Anseranas_semipalmata,Anser_cygnoides,Anas_platyrhynchos	F3x4	20.73	0.471	0.94505	2.15333	18.5767	2.94507	17.7849
Pseudogene_combination_without_mixed	Tympanuchus_cupido	Alectura_lathami,Colinus_virginianus,Callipepla_squamata,Odontophorus_gujanensis,Coturnix_japonica,Meleagris_gallopavo,Pavo_cristatus,Gallus_gallus,Chrysolophus_pictus,Phasianus_colchicus,Syrmaticus_mikado,Numida_meleagris,Penelope_pileata,Anseranas_semipalmata,Anser_cygnoides,Anas_platyrhynchos	F3x4	20.73	0.471	0.94505	2.15333	18.5767	2.94507	17.7849
Pseudogene_combination_without_mixed	Centrocercus_minimus	Alectura_lathami,Colinus_virginianus,Callipepla_squamata,Odontophorus_gujanensis,Coturnix_japonica,Meleagris_gallopavo,Pavo_cristatus,Gallus_gallus,Chrysolophus_pictus,Phasianus_colchicus,Syrmaticus_mikado,Numida_meleagris,Penelope_pileata,Anseranas_semipalmata,Anser_cygnoides,Anas_platyrhynchos	F3x4	20.73	0.471	0.94505	2.15333	18.5767	2.94507	17.7849
Pseudogene_combination_without_mixed	Lagopus_muta	Alectura_lathami,Colinus_virginianus,Callipepla_squamata,Odontophorus_gujanensis,Coturnix_japonica,Meleagris_gallopavo,Pavo_cristatus,Gallus_gallus,Chrysolophus_pictus,Phasianus_colchicus,Syrmaticus_mikado,Numida_meleagris,Penelope_pileata,Anseranas_semipalmata,Anser_cygnoides,Anas_platyrhynchos	F3x4	20.73	0.471	0.94505	2.15333	18.5767	2.94507	17.7849
Pseudogene_combination_without_mixed	Lyrurus_tetrix	Alectura_lathami,Colinus_virginianus,Callipepla_squamata,Chrysolophus_pictus,Phasianus_colchicus,Penelope_pileata,Anseranas_semipalmata,Anser_cygnoides,Anas_platyrhynchos	F1x4	37.2	0.28137	0.56721	22.4034	14.7966	25.439	11.761
Pseudogene_combination_without_mixed	Centrocercus_minimus	Alectura_lathami,Colinus_virginianus,Callipepla_squamata,Chrysolophus_pictus,Phasianus_colchicus,Penelope_pileata,Anseranas_semipalmata,Anser_cygnoides,Anas_platyrhynchos	F1x4	37.2	0.28137	0.56721	22.4034	14.7966	25.439	11.761
Pseudogene_combination_without_mixed	Lagopus_muta	Alectura_lathami,Colinus_virginianus,Callipepla_squamata,Chrysolophus_pictus,Phasianus_colchicus,Penelope_pileata,Anseranas_semipalmata,Anser_cygnoides,Anas_platyrhynchos	F1x4	37.2	0.28137	0.56721	22.4034	14.7966	25.439	11.761
Pseudogene_combination_without_mixed	Lyrurus_tetrix	Alectura_lathami,Colinus_virginianus,Callipepla_squamata,Chrysolophus_pictus,Phasianus_colchicus,Penelope_pileata,Anseranas_semipalmata,Anser_cygnoides,Anas_platyrhynchos	F3x4	37.2	0.27547	0.58778	21.1649	16.0351	24.3083	12.8917
Pseudogene_combination_without_mixed	Centrocercus_minimus	Alectura_lathami,Colinus_virginianus,Callipepla_squamata,Chrysolophus_pictus,Phasianus_colchicus,Penelope_pileata,Anseranas_semipalmata,Anser_cygnoides,Anas_platyrhynchos	F3x4	37.2	0.27547	0.58778	21.1649	16.0351	24.3083	12.8917
Pseudogene_combination_without_mixed	Lagopus_muta	Alectura_lathami,Colinus_virginianus,Callipepla_squamata,Chrysolophus_pictus,Phasianus_colchicus,Penelope_pileata,Anseranas_semipalmata,Anser_cygnoides,Anas_platyrhynchos	F3x4	37.2	0.27547	0.58778	21.1649	16.0351	24.3083	12.8917
Pseudogene_combination_without_mixed	Centrocercus_minimus	Alectura_lathami,Colinus_virginianus,Callipepla_squamata,Chrysolophus_pictus,Phasianus_colchicus,Penelope_pileata,Anseranas_semipalmata,Anser_cygnoides,Anas_platyrhynchos	F1x4	37.2	0.28058	0.68893	16.0849	21.1151	19.386	17.814
Pseudogene_combination_without_mixed	Lagopus_muta	Alectura_lathami,Colinus_virginianus,Callipepla_squamata,Chrysolophus_pictus,Phasianus_colchicus,Penelope_pileata,Anseranas_semipalmata,Anser_cygnoides,Anas_platyrhynchos	F1x4	37.2	0.28058	0.68893	16.0849	21.1151	19.386	17.814
Pseudogene_combination_without_mixed	Centrocercus_minimus	Alectura_lathami,Colinus_virginianus,Callipepla_squamata,Chrysolophus_pictus,Phasianus_colchicus,Penelope_pileata,Anseranas_semipalmata,Anser_cygnoides,Anas_platyrhynchos	F3x4	37.2	0.27483	0.72376	14.1706	23.0294	17.4026	19.7974
Pseudogene_combination_without_mixed	Lagopus_muta	Alectura_lathami,Colinus_virginianus,Callipepla_squamata,Chrysolophus_pictus,Phasianus_colchicus,Penelope_pileata,Anseranas_semipalmata,Anser_cygnoides,Anas_platyrhynchos	F3x4	37.2	0.27483	0.72376	14.1706	23.0294	17.4026	19.7974
Pseudogene_combination_without_mixed	Tympanuchus_cupido	Alectura_lathami,Colinus_virginianus,Callipepla_squamata,Chrysolophus_pictus,Phasianus_colchicus,Penelope_pileata,Anseranas_semipalmata,Anser_cygnoides,Anas_platyrhynchos	F1x4	37.2	0.28013	0.7655	12.118	25.082	15.1907	22.0093
Pseudogene_combination_without_mixed	Centrocercus_minimus	Alectura_lathami,Colinus_virginianus,Callipepla_squamata,Chrysolophus_pictus,Phasianus_colchicus,Penelope_pileata,Anseranas_semipalmata,Anser_cygnoides,Anas_platyrhynchos	F1x4	37.2	0.28013	0.7655	12.118	25.082	15.1907	22.0093
Pseudogene_combination_without_mixed	Lagopus_muta	Alectura_lathami,Colinus_virginianus,Callipepla_squamata,Chrysolophus_pictus,Phasianus_colchicus,Penelope_pileata,Anseranas_semipalmata,Anser_cygnoides,Anas_platyrhynchos	F1x4	37.2	0.28013	0.7655	12.118	25.082	15.1907	22.0093
Pseudogene_combination_without_mixed	Tympanuchus_cupido	Alectura_lathami,Colinus_virginianus,Callipepla_squamata,Chrysolophus_pictus,Phasianus_colchicus,Penelope_pileata,Anseranas_semipalmata,Anser_cygnoides,Anas_platyrhynchos	F3x4	37.2	0.27429	0.81118	9.67894	27.5211	12.4399	24.7601
Pseudogene_combination_without_mixed	Centrocercus_minimus	Alectura_lathami,Colinus_virginianus,Callipepla_squamata,Chrysolophus_pictus,Phasianus_colchicus,Penelope_pileata,Anseranas_semipalmata,Anser_cygnoides,Anas_platyrhynchos	F3x4	37.2	0.27429	0.81118	9.67894	27.5211	12.4399	24.7601
Pseudogene_combination_without_mixed	Lagopus_muta	Alectura_lathami,Colinus_virginianus,Callipepla_squamata,Chrysolophus_pictus,Phasianus_colchicus,Penelope_pileata,Anseranas_semipalmata,Anser_cygnoides,Anas_platyrhynchos	F3x4	37.2	0.27429	0.81118	9.67894	27.5211	12.4399	24.7601
Pseudogene_combination_without_mixed	Lyrurus_tetrix	Alectura_lathami,Colinus_virginianus,Callipepla_squamata,Chrysolophus_pictus,Phasianus_colchicus,Penelope_pileata,Anseranas_semipalmata,Anser_cygnoides,Anas_platyrhynchos	F1x4	37.2	0.28055	0.61757	19.774	17.426	23.0073	14.1927
Pseudogene_combination_without_mixed	Centrocercus_minimus	Alectura_lathami,Colinus_virginianus,Callipepla_squamata,Chrysolophus_pictus,Phasianus_colchicus,Penelope_pileata,Anseranas_semipalmata,Anser_cygnoides,Anas_platyrhynchos	F1x4	37.2	0.28055	0.61757	19.774	17.426	23.0073	14.1927
Pseudogene_combination_without_mixed	Lyrurus_tetrix	Alectura_lathami,Colinus_virginianus,Callipepla_squamata,Chrysolophus_pictus,Phasianus_colchicus,Penelope_pileata,Anseranas_semipalmata,Anser_cygnoides,Anas_platyrhynchos	F3x4	37.2	0.27507	0.64105	18.4196	18.7804	21.7073	15.4927
Pseudogene_combination_without_mixed	Centrocercus_minimus	Alectura_lathami,Colinus_virginianus,Callipepla_squamata,Chrysolophus_pictus,Phasianus_colchicus,Penelope_pileata,Anseranas_semipalmata,Anser_cygnoides,Anas_platyrhynchos	F3x4	37.2	0.27507	0.64105	18.4196	18.7804	21.7073	15.4927
Pseudogene_combination_without_mixed	Lyrurus_tetrix	Alectura_lathami,Colinus_virginianus,Callipepla_squamata,Chrysolophus_pictus,Phasianus_colchicus,Penelope_pileata,Anseranas_semipalmata,Anser_cygnoides,Anas_platyrhynchos	F1x4	37.2	0.28095	0.68692	16.1972	21.0028	19.5001	17.6999
Pseudogene_combination_without_mixed	Tympanuchus_cupido	Alectura_lathami,Colinus_virginianus,Callipepla_squamata,Chrysolophus_pictus,Phasianus_colchicus,Penelope_pileata,Anseranas_semipalmata,Anser_cygnoides,Anas_platyrhynchos	F1x4	37.2	0.28095	0.68692	16.1972	21.0028	19.5001	17.6999
Pseudogene_combination_without_mixed	Lyrurus_tetrix	Alectura_lathami,Colinus_virginianus,Callipepla_squamata,Chrysolophus_pictus,Phasianus_colchicus,Penelope_pileata,Anseranas_semipalmata,Anser_cygnoides,Anas_platyrhynchos	F3x4	37.2	0.27516	0.71706	14.521	22.679	17.7713	19.4287
Pseudogene_combination_without_mixed	Tympanuchus_cupido	Alectura_lathami,Colinus_virginianus,Callipepla_squamata,Chrysolophus_pictus,Phasianus_colchicus,Penelope_pileata,Anseranas_semipalmata,Anser_cygnoides,Anas_platyrhynchos	F3x4	37.2	0.27516	0.71706	14.521	22.679	17.7713	19.4287
Pseudogene_combination_without_mixed	Centrocercus_minimus	Alectura_lathami,Colinus_virginianus,Callipepla_squamata,Chrysolophus_pictus,Phasianus_colchicus,Penelope_pileata,Anseranas_semipalmata,Anser_cygnoides,Anas_platyrhynchos	F1x4	37.2	0.28269	0.52284	24.7457	12.4543	27.5086	9.6914
Pseudogene_combination_without_mixed	Centrocercus_minimus	Alectura_lathami,Colinus_virginianus,Callipepla_squamata,Chrysolophus_pictus,Phasianus_colchicus,Penelope_pileata,Anseranas_semipalmata,Anser_cygnoides,Anas_platyrhynchos	F3x4	37.2	0.27734	0.53462	23.9561	13.2439	26.8207	10.3793
Pseudogene_combination_without_mixed	Lagopus_muta	Alectura_lathami,Colinus_virginianus,Callipepla_squamata,Chrysolophus_pictus,Phasianus_colchicus,Penelope_pileata,Anseranas_semipalmata,Anser_cygnoides,Anas_platyrhynchos	F1x4	37.2	0.284	0.43868	29.1636	8.0364	31.1847	6.0153
Pseudogene_combination_without_mixed	Lagopus_muta	Alectura_lathami,Colinus_virginianus,Callipepla_squamata,Chrysolophus_pictus,Phasianus_colchicus,Penelope_pileata,Anseranas_semipalmata,Anser_cygnoides,Anas_platyrhynchos	F3x4	37.2	0.27795	0.44612	28.5359	8.6641	30.6795	6.5205
Pseudogene_combination_without_mixed	Lyrurus_tetrix	Alectura_lathami,Colinus_virginianus,Callipepla_squamata,Chrysolophus_pictus,Phasianus_colchicus,Penelope_pileata,Anseranas_semipalmata,Anser_cygnoides,Anas_platyrhynchos	F1x4	37.2	0.27993	0.75506	12.654	24.546	15.7771	21.4229
Pseudogene_combination_without_mixed	Lyrurus_tetrix	Alectura_lathami,Colinus_virginianus,Callipepla_squamata,Chrysolophus_pictus,Phasianus_colchicus,Penelope_pileata,Anseranas_semipalmata,Anser_cygnoides,Anas_platyrhynchos	F3x4	37.2	0.2738	0.80192	10.1468	27.0532	12.9783	24.2217
Pseudogene_combination_without_mixed	Tympanuchus_cupido	Alectura_lathami,Colinus_virginianus,Callipepla_squamata,Chrysolophus_pictus,Phasianus_colchicus,Penelope_pileata,Anseranas_semipalmata,Anser_cygnoides,Anas_platyrhynchos	F1x4	37.2	0.28315	0.47622	27.1809	10.0191	29.5701	7.6299
Pseudogene_combination_without_mixed	Tympanuchus_cupido	Alectura_lathami,Colinus_virginianus,Callipepla_squamata,Chrysolophus_pictus,Phasianus_colchicus,Penelope_pileata,Anseranas_semipalmata,Anser_cygnoides,Anas_platyrhynchos	F3x4	37.2	0.27759	0.48629	26.4531	10.7469	28.9633	8.2367
Pseudogene_combination_without_mixed	Lyrurus_tetrix	Alectura_lathami,Colinus_virginianus,Callipepla_squamata,Penelope_pileata,Anseranas_semipalmata,Anser_cygnoides,Anas_platyrhynchos	F1x4	45.85	0.19014	0.75204	14.0382	31.8118	17.7283	28.1217
Pseudogene_combination_without_mixed	Tympanuchus_cupido	Alectura_lathami,Colinus_virginianus,Callipepla_squamata,Penelope_pileata,Anseranas_semipalmata,Anser_cygnoides,Anas_platyrhynchos	F1x4	45.85	0.19014	0.75204	14.0382	31.8118	17.7283	28.1217
Pseudogene_combination_without_mixed	Centrocercus_minimus	Alectura_lathami,Colinus_virginianus,Callipepla_squamata,Penelope_pileata,Anseranas_semipalmata,Anser_cygnoides,Anas_platyrhynchos	F1x4	45.85	0.19014	0.75204	14.0382	31.8118	17.7283	28.1217
Pseudogene_combination_without_mixed	Lagopus_muta	Alectura_lathami,Colinus_virginianus,Callipepla_squamata,Penelope_pileata,Anseranas_semipalmata,Anser_cygnoides,Anas_platyrhynchos	F1x4	45.85	0.19014	0.75204	14.0382	31.8118	17.7283	28.1217
Pseudogene_combination_without_mixed	Lyrurus_tetrix	Alectura_lathami,Colinus_virginianus,Callipepla_squamata,Penelope_pileata,Anseranas_semipalmata,Anser_cygnoides,Anas_platyrhynchos	F3x4	45.85	0.1847	0.73244	15.0468	30.8032	18.845	27.005
Pseudogene_combination_without_mixed	Tympanuchus_cupido	Alectura_lathami,Colinus_virginianus,Callipepla_squamata,Penelope_pileata,Anseranas_semipalmata,Anser_cygnoides,Anas_platyrhynchos	F3x4	45.85	0.1847	0.73244	15.0468	30.8032	18.845	27.005
Pseudogene_combination_without_mixed	Centrocercus_minimus	Alectura_lathami,Colinus_virginianus,Callipepla_squamata,Penelope_pileata,Anseranas_semipalmata,Anser_cygnoides,Anas_platyrhynchos	F3x4	45.85	0.1847	0.73244	15.0468	30.8032	18.845	27.005
Pseudogene_combination_without_mixed	Lagopus_muta	Alectura_lathami,Colinus_virginianus,Callipepla_squamata,Penelope_pileata,Anseranas_semipalmata,Anser_cygnoides,Anas_platyrhynchos	F3x4	45.85	0.1847	0.73244	15.0468	30.8032	18.845	27.005
Pseudogene_combination_without_mixed	Tympanuchus_cupido	Alectura_lathami,Colinus_virginianus,Callipepla_squamata,Chrysolophus_pictus,Phasianus_colchicus,Penelope_pileata,Anseranas_semipalmata,Anser_cygnoides,Anas_platyrhynchos	F1x4	37.2	0.28114	0.75024	12.9247	24.2753	16.0709	21.1291
Pseudogene_combination_without_mixed	Lagopus_muta	Alectura_lathami,Colinus_virginianus,Callipepla_squamata,Chrysolophus_pictus,Phasianus_colchicus,Penelope_pileata,Anseranas_semipalmata,Anser_cygnoides,Anas_platyrhynchos	F1x4	37.2	0.28114	0.75024	12.9247	24.2753	16.0709	21.1291
Pseudogene_combination_without_mixed	Tympanuchus_cupido	Alectura_lathami,Colinus_virginianus,Callipepla_squamata,Chrysolophus_pictus,Phasianus_colchicus,Penelope_pileata,Anseranas_semipalmata,Anser_cygnoides,Anas_platyrhynchos	F3x4	37.2	0.27516	0.79232	10.6585	26.5415	13.5612	23.6388
Pseudogene_combination_without_mixed	Lagopus_muta	Alectura_lathami,Colinus_virginianus,Callipepla_squamata,Chrysolophus_pictus,Phasianus_colchicus,Penelope_pileata,Anseranas_semipalmata,Anser_cygnoides,Anas_platyrhynchos	F3x4	37.2	0.27516	0.79232	10.6585	26.5415	13.5612	23.6388
All_Birds_multiple_label	Odontophorus_gujanensis	Apteryx_rowi,Apteryx_australis,Dromaius_novaehollandiae,Casuarius_casuarius,Rhea_americana,Struthio_camelus,Nothoprocta_perdicaria,Alectura_lathami,Colinus_virginianus,Callipepla_squamata,Chrysolophus_pictus,Phasianus_colchicus,Penelope_pileata,Anseranas_semipalmata,Oxyura_jamaicensis,Cygnus_atratus,Anser_cygnoides,Aythya_fuligula,Anas_platyrhynchos,Corythaeola_cristata,Tauraco_erythrolophus,Cucu…	F1x4	19.84	0.17417	3.63802	-63.3766	83.2166	245.346	-225.506
All_Birds_multiple_label	Coturnix_japonica	Apteryx_rowi,Apteryx_australis,Dromaius_novaehollandiae,Casuarius_casuarius,Rhea_americana,Struthio_camelus,Nothoprocta_perdicaria,Alectura_lathami,Colinus_virginianus,Callipepla_squamata,Chrysolophus_pictus,Phasianus_colchicus,Penelope_pileata,Anseranas_semipalmata,Oxyura_jamaicensis,Cygnus_atratus,Anser_cygnoides,Aythya_fuligula,Anas_platyrhynchos,Corythaeola_cristata,Tauraco_erythrolophus,Cucu…	F1x4	42	0.17417	1.32972	-16.7689	58.7689	-28.9008	70.9008
All_Birds_multiple_label	Meleagris_gallopavo	Apteryx_rowi,Apteryx_australis,Dromaius_novaehollandiae,Casuarius_casuarius,Rhea_americana,Struthio_camelus,Nothoprocta_perdicaria,Alectura_lathami,Colinus_virginianus,Callipepla_squamata,Chrysolophus_pictus,Phasianus_colchicus,Penelope_pileata,Anseranas_semipalmata,Oxyura_jamaicensis,Cygnus_atratus,Anser_cygnoides,Aythya_fuligula,Anas_platyrhynchos,Corythaeola_cristata,Tauraco_erythrolophus,Cucu…	F1x4	37.2	0.17417	2.57308	-70.8603	108.06	-551.269	588.469
All_Birds_multiple_label	Lyrurus_tetrix	Apteryx_rowi,Apteryx_australis,Dromaius_novaehollandiae,Casuarius_casuarius,Rhea_americana,Struthio_camelus,Nothoprocta_perdicaria,Alectura_lathami,Colinus_virginianus,Callipepla_squamata,Chrysolophus_pictus,Phasianus_colchicus,Penelope_pileata,Anseranas_semipalmata,Oxyura_jamaicensis,Cygnus_atratus,Anser_cygnoides,Aythya_fuligula,Anas_platyrhynchos,Corythaeola_cristata,Tauraco_erythrolophus,Cucu…	F1x4	37.2	0.17417	0.3879	27.5724	9.6276	29.8934	7.3066
All_Birds_multiple_label	Tympanuchus_cupido	Apteryx_rowi,Apteryx_australis,Dromaius_novaehollandiae,Casuarius_casuarius,Rhea_americana,Struthio_camelus,Nothoprocta_perdicaria,Alectura_lathami,Colinus_virginianus,Callipepla_squamata,Chrysolophus_pictus,Phasianus_colchicus,Penelope_pileata,Anseranas_semipalmata,Oxyura_jamaicensis,Cygnus_atratus,Anser_cygnoides,Aythya_fuligula,Anas_platyrhynchos,Corythaeola_cristata,Tauraco_erythrolophus,Cucu…	F1x4	37.2	0.17417	0.3879	27.5724	9.6276	29.8934	7.3066
All_Birds_multiple_label	Centrocercus_minimus	Apteryx_rowi,Apteryx_australis,Dromaius_novaehollandiae,Casuarius_casuarius,Rhea_americana,Struthio_camelus,Nothoprocta_perdicaria,Alectura_lathami,Colinus_virginianus,Callipepla_squamata,Chrysolophus_pictus,Phasianus_colchicus,Penelope_pileata,Anseranas_semipalmata,Oxyura_jamaicensis,Cygnus_atratus,Anser_cygnoides,Aythya_fuligula,Anas_platyrhynchos,Corythaeola_cristata,Tauraco_erythrolophus,Cucu…	F1x4	37.2	0.17417	0.3879	27.5724	9.6276	29.8934	7.3066
All_Birds_multiple_label	Lagopus_muta	Apteryx_rowi,Apteryx_australis,Dromaius_novaehollandiae,Casuarius_casuarius,Rhea_americana,Struthio_camelus,Nothoprocta_perdicaria,Alectura_lathami,Colinus_virginianus,Callipepla_squamata,Chrysolophus_pictus,Phasianus_colchicus,Penelope_pileata,Anseranas_semipalmata,Oxyura_jamaicensis,Cygnus_atratus,Anser_cygnoides,Aythya_fuligula,Anas_platyrhynchos,Corythaeola_cristata,Tauraco_erythrolophus,Cucu…	F1x4	37.2	0.17417	0.3879	27.5724	9.6276	29.8934	7.3066
All_Birds_multiple_label	Pavo_cristatus	Apteryx_rowi,Apteryx_australis,Dromaius_novaehollandiae,Casuarius_casuarius,Rhea_americana,Struthio_camelus,Nothoprocta_perdicaria,Alectura_lathami,Colinus_virginianus,Callipepla_squamata,Chrysolophus_pictus,Phasianus_colchicus,Penelope_pileata,Anseranas_semipalmata,Oxyura_jamaicensis,Cygnus_atratus,Anser_cygnoides,Aythya_fuligula,Anas_platyrhynchos,Corythaeola_cristata,Tauraco_erythrolophus,Cucu…	F1x4	34.08	0.17417	1.03733	-1.54052	35.6205	-2.24422	36.3242
All_Birds_multiple_label	Gallus_gallus	Apteryx_rowi,Apteryx_australis,Dromaius_novaehollandiae,Casuarius_casuarius,Rhea_americana,Struthio_camelus,Nothoprocta_perdicaria,Alectura_lathami,Colinus_virginianus,Callipepla_squamata,Chrysolophus_pictus,Phasianus_colchicus,Penelope_pileata,Anseranas_semipalmata,Oxyura_jamaicensis,Cygnus_atratus,Anser_cygnoides,Aythya_fuligula,Anas_platyrhynchos,Corythaeola_cristata,Tauraco_erythrolophus,Cucu…	F1x4	34.08	0.17417	0.42187	23.858	10.222	26.2171	7.8629
All_Birds_multiple_label	Syrmaticus_mikado	Apteryx_rowi,Apteryx_australis,Dromaius_novaehollandiae,Casuarius_casuarius,Rhea_americana,Struthio_camelus,Nothoprocta_perdicaria,Alectura_lathami,Colinus_virginianus,Callipepla_squamata,Chrysolophus_pictus,Phasianus_colchicus,Penelope_pileata,Anseranas_semipalmata,Oxyura_jamaicensis,Cygnus_atratus,Anser_cygnoides,Aythya_fuligula,Anas_platyrhynchos,Corythaeola_cristata,Tauraco_erythrolophus,Cucu…	F1x4	16.71	0.17417	1.07111	-1.43885	18.1488	-2.13427	18.8443
All_Birds_multiple_label	Numida_meleagris	Apteryx_rowi,Apteryx_australis,Dromaius_novaehollandiae,Casuarius_casuarius,Rhea_americana,Struthio_camelus,Nothoprocta_perdicaria,Alectura_lathami,Colinus_virginianus,Callipepla_squamata,Chrysolophus_pictus,Phasianus_colchicus,Penelope_pileata,Anseranas_semipalmata,Oxyura_jamaicensis,Cygnus_atratus,Anser_cygnoides,Aythya_fuligula,Anas_platyrhynchos,Corythaeola_cristata,Tauraco_erythrolophus,Cucu…	F1x4	46.52	0.17417	1.49779	-28.0411	74.5611	-54.0117	100.532
All_Birds_multiple_label	Odontophorus_gujanensis	Apteryx_rowi,Apteryx_australis,Dromaius_novaehollandiae,Casuarius_casuarius,Rhea_americana,Struthio_camelus,Nothoprocta_perdicaria,Alectura_lathami,Colinus_virginianus,Callipepla_squamata,Chrysolophus_pictus,Phasianus_colchicus,Penelope_pileata,Anseranas_semipalmata,Oxyura_jamaicensis,Cygnus_atratus,Anser_cygnoides,Aythya_fuligula,Anas_platyrhynchos,Corythaeola_cristata,Tauraco_erythrolophus,Cucu…	F3x4	19.84	0.16873	3.47315	-59.0269	78.8669	306.563	-286.723
All_Birds_multiple_label	Coturnix_japonica	Apteryx_rowi,Apteryx_australis,Dromaius_novaehollandiae,Casuarius_casuarius,Rhea_americana,Struthio_camelus,Nothoprocta_perdicaria,Alectura_lathami,Colinus_virginianus,Callipepla_squamata,Chrysolophus_pictus,Phasianus_colchicus,Penelope_pileata,Anseranas_semipalmata,Oxyura_jamaicensis,Cygnus_atratus,Anser_cygnoides,Aythya_fuligula,Anas_platyrhynchos,Corythaeola_cristata,Tauraco_erythrolophus,Cucu…	F3x4	42	0.16873	1.21921	-11.0756	53.0756	-17.8383	59.8383
All_Birds_multiple_label	Meleagris_gallopavo	Apteryx_rowi,Apteryx_australis,Dromaius_novaehollandiae,Casuarius_casuarius,Rhea_americana,Struthio_camelus,Nothoprocta_perdicaria,Alectura_lathami,Colinus_virginianus,Callipepla_squamata,Chrysolophus_pictus,Phasianus_colchicus,Penelope_pileata,Anseranas_semipalmata,Oxyura_jamaicensis,Cygnus_atratus,Anser_cygnoides,Aythya_fuligula,Anas_platyrhynchos,Corythaeola_cristata,Tauraco_erythrolophus,Cucu…	F3x4	37.2	0.16873	2.60575	-71.8586	109.059	-596.324	633.524
All_Birds_multiple_label	Lyrurus_tetrix	Apteryx_rowi,Apteryx_australis,Dromaius_novaehollandiae,Casuarius_casuarius,Rhea_americana,Struthio_camelus,Nothoprocta_perdicaria,Alectura_lathami,Colinus_virginianus,Callipepla_squamata,Chrysolophus_pictus,Phasianus_colchicus,Penelope_pileata,Anseranas_semipalmata,Oxyura_jamaicensis,Cygnus_atratus,Anser_cygnoides,Aythya_fuligula,Anas_platyrhynchos,Corythaeola_cristata,Tauraco_erythrolophus,Cucu…	F3x4	37.2	0.16873	0.38768	27.4018	9.7982	29.7528	7.4472
All_Birds_multiple_label	Tympanuchus_cupido	Apteryx_rowi,Apteryx_australis,Dromaius_novaehollandiae,Casuarius_casuarius,Rhea_americana,Struthio_camelus,Nothoprocta_perdicaria,Alectura_lathami,Colinus_virginianus,Callipepla_squamata,Chrysolophus_pictus,Phasianus_colchicus,Penelope_pileata,Anseranas_semipalmata,Oxyura_jamaicensis,Cygnus_atratus,Anser_cygnoides,Aythya_fuligula,Anas_platyrhynchos,Corythaeola_cristata,Tauraco_erythrolophus,Cucu…	F3x4	37.2	0.16873	0.38768	27.4018	9.7982	29.7528	7.4472
All_Birds_multiple_label	Centrocercus_minimus	Apteryx_rowi,Apteryx_australis,Dromaius_novaehollandiae,Casuarius_casuarius,Rhea_americana,Struthio_camelus,Nothoprocta_perdicaria,Alectura_lathami,Colinus_virginianus,Callipepla_squamata,Chrysolophus_pictus,Phasianus_colchicus,Penelope_pileata,Anseranas_semipalmata,Oxyura_jamaicensis,Cygnus_atratus,Anser_cygnoides,Aythya_fuligula,Anas_platyrhynchos,Corythaeola_cristata,Tauraco_erythrolophus,Cucu…	F3x4	37.2	0.16873	0.38768	27.4018	9.7982	29.7528	7.4472
All_Birds_multiple_label	Lagopus_muta	Apteryx_rowi,Apteryx_australis,Dromaius_novaehollandiae,Casuarius_casuarius,Rhea_americana,Struthio_camelus,Nothoprocta_perdicaria,Alectura_lathami,Colinus_virginianus,Callipepla_squamata,Chrysolophus_pictus,Phasianus_colchicus,Penelope_pileata,Anseranas_semipalmata,Oxyura_jamaicensis,Cygnus_atratus,Anser_cygnoides,Aythya_fuligula,Anas_platyrhynchos,Corythaeola_cristata,Tauraco_erythrolophus,Cucu…	F3x4	37.2	0.16873	0.38768	27.4018	9.7982	29.7528	7.4472
All_Birds_multiple_label	Pavo_cristatus	Apteryx_rowi,Apteryx_australis,Dromaius_novaehollandiae,Casuarius_casuarius,Rhea_americana,Struthio_camelus,Nothoprocta_perdicaria,Alectura_lathami,Colinus_virginianus,Callipepla_squamata,Chrysolophus_pictus,Phasianus_colchicus,Penelope_pileata,Anseranas_semipalmata,Oxyura_jamaicensis,Cygnus_atratus,Anser_cygnoides,Aythya_fuligula,Anas_platyrhynchos,Corythaeola_cristata,Tauraco_erythrolophus,Cucu…	F3x4	34.08	0.16873	0.94647	2.1946	31.8854	3.05094	31.0291
All_Birds_multiple_label	Gallus_gallus	Apteryx_rowi,Apteryx_australis,Dromaius_novaehollandiae,Casuarius_casuarius,Rhea_americana,Struthio_camelus,Nothoprocta_perdicaria,Alectura_lathami,Colinus_virginianus,Callipepla_squamata,Chrysolophus_pictus,Phasianus_colchicus,Penelope_pileata,Anseranas_semipalmata,Oxyura_jamaicensis,Cygnus_atratus,Anser_cygnoides,Aythya_fuligula,Anas_platyrhynchos,Corythaeola_cristata,Tauraco_erythrolophus,Cucu…	F3x4	34.08	0.16873	0.42957	23.3862	10.6938	25.8164	8.2636
All_Birds_multiple_label	Syrmaticus_mikado	Apteryx_rowi,Apteryx_australis,Dromaius_novaehollandiae,Casuarius_casuarius,Rhea_americana,Struthio_camelus,Nothoprocta_perdicaria,Alectura_lathami,Colinus_virginianus,Callipepla_squamata,Chrysolophus_pictus,Phasianus_colchicus,Penelope_pileata,Anseranas_semipalmata,Oxyura_jamaicensis,Cygnus_atratus,Anser_cygnoides,Aythya_fuligula,Anas_platyrhynchos,Corythaeola_cristata,Tauraco_erythrolophus,Cucu…	F3x4	16.71	0.16873	1.06929	-1.39285	18.1029	-2.06349	18.7735
All_Birds_multiple_label	Numida_meleagris	Apteryx_rowi,Apteryx_australis,Dromaius_novaehollandiae,Casuarius_casuarius,Rhea_americana,Struthio_camelus,Nothoprocta_perdicaria,Alectura_lathami,Colinus_virginianus,Callipepla_squamata,Chrysolophus_pictus,Phasianus_colchicus,Penelope_pileata,Anseranas_semipalmata,Oxyura_jamaicensis,Cygnus_atratus,Anser_cygnoides,Aythya_fuligula,Anas_platyrhynchos,Corythaeola_cristata,Tauraco_erythrolophus,Cucu…	F3x4	46.52	0.16873	1.61163	-34.2284	80.7484	-71.4183	117.938
Rodents saturated
Combination	Foreground	Backgrounds	model	Tm	wf	wm	Tf	Tp	Tf2	Tp2
2pseudogene_marmota_ictidomyce_node_mix	Ictidomys_tridecemlineatus	Fukomys_damarensis,Cavia_porcellus,Cavia_aperea,Octodon_degus,Chinchilla_lanigera,Sciurus_vulgaris,Ochotona_princeps	F1x4	34.7	0.35327	0.68179	17.0734	17.6266	20.143	14.557
2pseudogene_marmota_ictidomyce_node_mix	Marmota_marmota	Fukomys_damarensis,Cavia_porcellus,Cavia_aperea,Octodon_degus,Chinchilla_lanigera,Sciurus_vulgaris,Ochotona_princeps	F1x4	34.7	0.35327	0.68179	17.0734	17.6266	20.143	14.557
2pseudogene_marmota_ictidomyce_node_mix	Ictidomys_tridecemlineatus	Fukomys_damarensis,Cavia_porcellus,Cavia_aperea,Octodon_degus,Chinchilla_lanigera,Sciurus_vulgaris,Ochotona_princeps	F3x4	34.7	0.30417	0.68537	15.6901	19.0099	18.7759	15.9241
2pseudogene_marmota_ictidomyce_node_mix	Marmota_marmota	Fukomys_damarensis,Cavia_porcellus,Cavia_aperea,Octodon_degus,Chinchilla_lanigera,Sciurus_vulgaris,Ochotona_princeps	F3x4	34.7	0.30417	0.68537	15.6901	19.0099	18.7759	15.9241
2pseudogene_marmota_parryii_node_mix	Urocitellus_parryii	Fukomys_damarensis,Cavia_porcellus,Cavia_aperea,Octodon_degus,Chinchilla_lanigera,Sciurus_vulgaris,Ochotona_princeps	F1x4	34.7	0.35415	0.52209	25.677	9.023	27.8495	6.8505
2pseudogene_marmota_parryii_node_mix	Marmota_marmota	Fukomys_damarensis,Cavia_porcellus,Cavia_aperea,Octodon_degus,Chinchilla_lanigera,Sciurus_vulgaris,Ochotona_princeps	F1x4	34.7	0.35415	0.52209	25.677	9.023	27.8495	6.8505
2pseudogene_marmota_parryii_node_mix	Urocitellus_parryii	Fukomys_damarensis,Cavia_porcellus,Cavia_aperea,Octodon_degus,Chinchilla_lanigera,Sciurus_vulgaris,Ochotona_princeps	F3x4	34.7	0.30527	0.49274	25.3363	9.3637	27.568	7.132
2pseudogene_marmota_parryii_node_mix	Marmota_marmota	Fukomys_damarensis,Cavia_porcellus,Cavia_aperea,Octodon_degus,Chinchilla_lanigera,Sciurus_vulgaris,Ochotona_princeps	F3x4	34.7	0.30527	0.49274	25.3363	9.3637	27.568	7.132
2pseudogene_parryi_dauricus_node_mix	Urocitellus_parryii	Fukomys_damarensis,Cavia_porcellus,Cavia_aperea,Octodon_degus,Chinchilla_lanigera,Sciurus_vulgaris,Ochotona_princeps	F1x4	34.7	0.35308	0.50091	26.7706	7.9294	28.7409	5.9591
2pseudogene_parryi_dauricus_node_mix	Spermophilus_dauricus	Fukomys_damarensis,Cavia_porcellus,Cavia_aperea,Octodon_degus,Chinchilla_lanigera,Sciurus_vulgaris,Ochotona_princeps	F1x4	34.7	0.35308	0.50091	26.7706	7.9294	28.7409	5.9591
2pseudogene_parryi_dauricus_node_mix	Urocitellus_parryii	Fukomys_damarensis,Cavia_porcellus,Cavia_aperea,Octodon_degus,Chinchilla_lanigera,Sciurus_vulgaris,Ochotona_princeps	F3x4	34.7	0.30523	0.47332	26.3048	8.3952	28.3634	6.3366
2pseudogene_parryi_dauricus_node_mix	Spermophilus_dauricus	Fukomys_damarensis,Cavia_porcellus,Cavia_aperea,Octodon_degus,Chinchilla_lanigera,Sciurus_vulgaris,Ochotona_princeps	F3x4	34.7	0.30523	0.47332	26.3048	8.3952	28.3634	6.3366
3pseudogene_marmota_dauricus_parryii_node_mix	Urocitellus_parryii	Fukomys_damarensis,Cavia_porcellus,Cavia_aperea,Octodon_degus,Chinchilla_lanigera,Sciurus_vulgaris,Ochotona_princeps	F1x4	34.7	0.35685	0.7159	15.3281	19.3719	18.4117	16.2883
3pseudogene_marmota_dauricus_parryii_node_mix	Spermophilus_dauricus	Fukomys_damarensis,Cavia_porcellus,Cavia_aperea,Octodon_degus,Chinchilla_lanigera,Sciurus_vulgaris,Ochotona_princeps	F1x4	34.7	0.35685	0.7159	15.3281	19.3719	18.4117	16.2883
3pseudogene_marmota_dauricus_parryii_node_mix	Marmota_marmota	Fukomys_damarensis,Cavia_porcellus,Cavia_aperea,Octodon_degus,Chinchilla_lanigera,Sciurus_vulgaris,Ochotona_princeps	F1x4	34.7	0.35685	0.7159	15.3281	19.3719	18.4117	16.2883
3pseudogene_marmota_dauricus_parryii_node_mix	Urocitellus_parryii	Fukomys_damarensis,Cavia_porcellus,Cavia_aperea,Octodon_degus,Chinchilla_lanigera,Sciurus_vulgaris,Ochotona_princeps	F3x4	34.7	0.31093	0.70586	14.8122	19.8878	17.8878	16.8122
3pseudogene_marmota_dauricus_parryii_node_mix	Spermophilus_dauricus	Fukomys_damarensis,Cavia_porcellus,Cavia_aperea,Octodon_degus,Chinchilla_lanigera,Sciurus_vulgaris,Ochotona_princeps	F3x4	34.7	0.31093	0.70586	14.8122	19.8878	17.8878	16.8122
3pseudogene_marmota_dauricus_parryii_node_mix	Marmota_marmota	Fukomys_damarensis,Cavia_porcellus,Cavia_aperea,Octodon_degus,Chinchilla_lanigera,Sciurus_vulgaris,Ochotona_princeps	F3x4	34.7	0.31093	0.70586	14.8122	19.8878	17.8878	16.8122
3pseudogene_marmota_ictidomys_parryii_node_mix	Urocitellus_parryii	Fukomys_damarensis,Cavia_porcellus,Cavia_aperea,Octodon_degus,Chinchilla_lanigera,Sciurus_vulgaris,Ochotona_princeps	F1x4	34.7	0.35671	0.7079	15.7563	18.9437	18.8423	15.8577
3pseudogene_marmota_ictidomys_parryii_node_mix	Ictidomys_tridecemlineatus	Fukomys_damarensis,Cavia_porcellus,Cavia_aperea,Octodon_degus,Chinchilla_lanigera,Sciurus_vulgaris,Ochotona_princeps	F1x4	34.7	0.35671	0.7079	15.7563	18.9437	18.8423	15.8577
3pseudogene_marmota_ictidomys_parryii_node_mix	Marmota_marmota	Fukomys_damarensis,Cavia_porcellus,Cavia_aperea,Octodon_degus,Chinchilla_lanigera,Sciurus_vulgaris,Ochotona_princeps	F1x4	34.7	0.35671	0.7079	15.7563	18.9437	18.8423	15.8577
3pseudogene_marmota_ictidomys_parryii_node_mix	Urocitellus_parryii	Fukomys_damarensis,Cavia_porcellus,Cavia_aperea,Octodon_degus,Chinchilla_lanigera,Sciurus_vulgaris,Ochotona_princeps	F3x4	34.7	0.31101	0.6972	15.2501	19.4499	18.3329	16.3671
3pseudogene_marmota_ictidomys_parryii_node_mix	Ictidomys_tridecemlineatus	Fukomys_damarensis,Cavia_porcellus,Cavia_aperea,Octodon_degus,Chinchilla_lanigera,Sciurus_vulgaris,Ochotona_princeps	F3x4	34.7	0.31101	0.6972	15.2501	19.4499	18.3329	16.3671
3pseudogene_marmota_ictidomys_parryii_node_mix	Marmota_marmota	Fukomys_damarensis,Cavia_porcellus,Cavia_aperea,Octodon_degus,Chinchilla_lanigera,Sciurus_vulgaris,Ochotona_princeps	F3x4	34.7	0.31101	0.6972	15.2501	19.4499	18.3329	16.3671
4pseudogene_only_single_node_mix	Urocitellus_parryii	Fukomys_damarensis,Cavia_porcellus,Cavia_aperea,Octodon_degus,Chinchilla_lanigera,Sciurus_vulgaris,Ochotona_princeps	F1x4	34.7	0.35882	0.73319	14.4395	20.2605	17.5059	17.1941
4pseudogene_only_single_node_mix	Spermophilus_dauricus	Fukomys_damarensis,Cavia_porcellus,Cavia_aperea,Octodon_degus,Chinchilla_lanigera,Sciurus_vulgaris,Ochotona_princeps	F1x4	34.7	0.35882	0.73319	14.4395	20.2605	17.5059	17.1941
4pseudogene_only_single_node_mix	Ictidomys_tridecemlineatus	Fukomys_damarensis,Cavia_porcellus,Cavia_aperea,Octodon_degus,Chinchilla_lanigera,Sciurus_vulgaris,Ochotona_princeps	F1x4	34.7	0.35882	0.73319	14.4395	20.2605	17.5059	17.1941
4pseudogene_only_single_node_mix	Marmota_marmota	Fukomys_damarensis,Cavia_porcellus,Cavia_aperea,Octodon_degus,Chinchilla_lanigera,Sciurus_vulgaris,Ochotona_princeps	F1x4	34.7	0.35882	0.73319	14.4395	20.2605	17.5059	17.1941
4pseudogene_only_single_node_mix	Urocitellus_parryii	Fukomys_damarensis,Cavia_porcellus,Cavia_aperea,Octodon_degus,Chinchilla_lanigera,Sciurus_vulgaris,Ochotona_princeps	F3x4	34.7	0.31636	0.72604	13.9056	20.7944	16.9535	17.7465
4pseudogene_only_single_node_mix	Spermophilus_dauricus	Fukomys_damarensis,Cavia_porcellus,Cavia_aperea,Octodon_degus,Chinchilla_lanigera,Sciurus_vulgaris,Ochotona_princeps	F3x4	34.7	0.31636	0.72604	13.9056	20.7944	16.9535	17.7465
4pseudogene_only_single_node_mix	Ictidomys_tridecemlineatus	Fukomys_damarensis,Cavia_porcellus,Cavia_aperea,Octodon_degus,Chinchilla_lanigera,Sciurus_vulgaris,Ochotona_princeps	F3x4	34.7	0.31636	0.72604	13.9056	20.7944	16.9535	17.7465
4pseudogene_only_single_node_mix	Marmota_marmota	Fukomys_damarensis,Cavia_porcellus,Cavia_aperea,Octodon_degus,Chinchilla_lanigera,Sciurus_vulgaris,Ochotona_princeps	F3x4	34.7	0.31636	0.72604	13.9056	20.7944	16.9535	17.7465
allmix_and_functional	Oryctolagus_cuniculus	Ochotona_princeps,Fukomys_damarensis,Cavia_porcellus,Cavia_aperea,Octodon_degus,Chinchilla_lanigera,Sciurus_vulgaris	F1x4	51.43	0.38883	0.59149	34.3761	17.0539	38.1735	13.2565
allmix_and_functional	Heterocephalus_glaber	Ochotona_princeps,Fukomys_damarensis,Cavia_porcellus,Cavia_aperea,Octodon_degus,Chinchilla_lanigera,Sciurus_vulgaris	F1x4	33.83	0.38883	0.59149	22.6122	11.2178	25.1101	8.7199
allmix_and_functional	Castor_canadensis	Ochotona_princeps,Fukomys_damarensis,Cavia_porcellus,Cavia_aperea,Octodon_degus,Chinchilla_lanigera,Sciurus_vulgaris	F1x4	70.54	0.38883	0.59149	47.1494	23.3906	52.3579	18.1821
allmix_and_functional	Urocitellus_parryii	Ochotona_princeps,Fukomys_damarensis,Cavia_porcellus,Cavia_aperea,Octodon_degus,Chinchilla_lanigera,Sciurus_vulgaris	F1x4	34.7	0.38883	0.59149	23.1937	11.5063	25.7558	8.9442
allmix_and_functional	Spermophilus_dauricus	Ochotona_princeps,Fukomys_damarensis,Cavia_porcellus,Cavia_aperea,Octodon_degus,Chinchilla_lanigera,Sciurus_vulgaris	F1x4	34.7	0.38883	0.59149	23.1937	11.5063	25.7558	8.9442
allmix_and_functional	Ictidomys_tridecemlineatus	Ochotona_princeps,Fukomys_damarensis,Cavia_porcellus,Cavia_aperea,Octodon_degus,Chinchilla_lanigera,Sciurus_vulgaris	F1x4	34.7	0.38883	0.59149	23.1937	11.5063	25.7558	8.9442
allmix_and_functional	Marmota_marmota	Ochotona_princeps,Fukomys_damarensis,Cavia_porcellus,Cavia_aperea,Octodon_degus,Chinchilla_lanigera,Sciurus_vulgaris	F1x4	34.7	0.38883	0.59149	23.1937	11.5063	25.7558	8.9442
allmix_and_functional	Oryctolagus_cuniculus	Ochotona_princeps,Fukomys_damarensis,Cavia_porcellus,Cavia_aperea,Octodon_degus,Chinchilla_lanigera,Sciurus_vulgaris	F3x4	51.43	0.36032	0.55357	35.8928	15.5372	39.47	11.96
allmix_and_functional	Heterocephalus_glaber	Ochotona_princeps,Fukomys_damarensis,Cavia_porcellus,Cavia_aperea,Octodon_degus,Chinchilla_lanigera,Sciurus_vulgaris	F3x4	33.83	0.36032	0.55357	23.6098	10.2202	25.9628	7.8672
allmix_and_functional	Castor_canadensis	Ochotona_princeps,Fukomys_damarensis,Cavia_porcellus,Cavia_aperea,Octodon_degus,Chinchilla_lanigera,Sciurus_vulgaris	F3x4	70.54	0.36032	0.55357	49.2296	21.3104	54.136	16.404
allmix_and_functional	Urocitellus_parryii	Ochotona_princeps,Fukomys_damarensis,Cavia_porcellus,Cavia_aperea,Octodon_degus,Chinchilla_lanigera,Sciurus_vulgaris	F3x4	34.7	0.36032	0.55357	24.217	10.483	26.6306	8.0694
allmix_and_functional	Spermophilus_dauricus	Ochotona_princeps,Fukomys_damarensis,Cavia_porcellus,Cavia_aperea,Octodon_degus,Chinchilla_lanigera,Sciurus_vulgaris	F3x4	34.7	0.36032	0.55357	24.217	10.483	26.6306	8.0694
allmix_and_functional	Ictidomys_tridecemlineatus	Ochotona_princeps,Fukomys_damarensis,Cavia_porcellus,Cavia_aperea,Octodon_degus,Chinchilla_lanigera,Sciurus_vulgaris	F3x4	34.7	0.36032	0.55357	24.217	10.483	26.6306	8.0694
allmix_and_functional	Marmota_marmota	Ochotona_princeps,Fukomys_damarensis,Cavia_porcellus,Cavia_aperea,Octodon_degus,Chinchilla_lanigera,Sciurus_vulgaris	F3x4	34.7	0.36032	0.55357	24.217	10.483	26.6306	8.0694
mammals_single_label	Acinonyx_jubatus	Suricata_suricatta,Panthera_tigris,Panthera_pardus,Panthera_leo,Lynx_lynx,Felis_catus,Puma_concolor,Canis_lupus,Vulpes_vulpes,Enhydra_lutris,Lontra_canadensis,Mustela_putorius,Callorhinus_ursinus,Zalophus_californianus,Eumetopias_jubatus,Odobenus_rosmarus,Leptonychotes_weddellii,Mirounga_leonina,Neomonachus_schauinslandi,Phoca_vitulina,Ailuropoda_melanoleuca,Ursus_thibetanus,Ursus_americanus,Ursu…	F1x4	13	0.41919	0.46662	11.9384	1.0616	12.2382	0.7618
mammals_single_label	Oryctolagus_cuniculus	Suricata_suricatta,Panthera_tigris,Panthera_pardus,Panthera_leo,Lynx_lynx,Felis_catus,Puma_concolor,Canis_lupus,Vulpes_vulpes,Enhydra_lutris,Lontra_canadensis,Mustela_putorius,Callorhinus_ursinus,Zalophus_californianus,Eumetopias_jubatus,Odobenus_rosmarus,Leptonychotes_weddellii,Mirounga_leonina,Neomonachus_schauinslandi,Phoca_vitulina,Ailuropoda_melanoleuca,Ursus_thibetanus,Ursus_americanus,Ursu…	F1x4	51.43	0.41919	0.46662	47.2301	4.1999	48.4162	3.0138
mammals_single_label	Heterocephalus_glaber	Suricata_suricatta,Panthera_tigris,Panthera_pardus,Panthera_leo,Lynx_lynx,Felis_catus,Puma_concolor,Canis_lupus,Vulpes_vulpes,Enhydra_lutris,Lontra_canadensis,Mustela_putorius,Callorhinus_ursinus,Zalophus_californianus,Eumetopias_jubatus,Odobenus_rosmarus,Leptonychotes_weddellii,Mirounga_leonina,Neomonachus_schauinslandi,Phoca_vitulina,Ailuropoda_melanoleuca,Ursus_thibetanus,Ursus_americanus,Ursu…	F1x4	33.83	0.41919	0.46662	31.0674	2.7626	31.8476	1.9824
mammals_single_label	Castor_canadensis	Suricata_suricatta,Panthera_tigris,Panthera_pardus,Panthera_leo,Lynx_lynx,Felis_catus,Puma_concolor,Canis_lupus,Vulpes_vulpes,Enhydra_lutris,Lontra_canadensis,Mustela_putorius,Callorhinus_ursinus,Zalophus_californianus,Eumetopias_jubatus,Odobenus_rosmarus,Leptonychotes_weddellii,Mirounga_leonina,Neomonachus_schauinslandi,Phoca_vitulina,Ailuropoda_melanoleuca,Ursus_thibetanus,Ursus_americanus,Ursu…	F1x4	70.54	0.41919	0.46662	64.7796	5.7604	66.4065	4.1335
mammals_single_label	Urocitellus_parryii	Suricata_suricatta,Panthera_tigris,Panthera_pardus,Panthera_leo,Lynx_lynx,Felis_catus,Puma_concolor,Canis_lupus,Vulpes_vulpes,Enhydra_lutris,Lontra_canadensis,Mustela_putorius,Callorhinus_ursinus,Zalophus_californianus,Eumetopias_jubatus,Odobenus_rosmarus,Leptonychotes_weddellii,Mirounga_leonina,Neomonachus_schauinslandi,Phoca_vitulina,Ailuropoda_melanoleuca,Ursus_thibetanus,Ursus_americanus,Ursu…	F1x4	34.7	0.41919	0.46662	31.8663	2.8337	32.6666	2.0334
mammals_single_label	Spermophilus_dauricus	Suricata_suricatta,Panthera_tigris,Panthera_pardus,Panthera_leo,Lynx_lynx,Felis_catus,Puma_concolor,Canis_lupus,Vulpes_vulpes,Enhydra_lutris,Lontra_canadensis,Mustela_putorius,Callorhinus_ursinus,Zalophus_californianus,Eumetopias_jubatus,Odobenus_rosmarus,Leptonychotes_weddellii,Mirounga_leonina,Neomonachus_schauinslandi,Phoca_vitulina,Ailuropoda_melanoleuca,Ursus_thibetanus,Ursus_americanus,Ursu…	F1x4	34.7	0.41919	0.46662	31.8663	2.8337	32.6666	2.0334
mammals_single_label	Ictidomys_tridecemlineatus	Suricata_suricatta,Panthera_tigris,Panthera_pardus,Panthera_leo,Lynx_lynx,Felis_catus,Puma_concolor,Canis_lupus,Vulpes_vulpes,Enhydra_lutris,Lontra_canadensis,Mustela_putorius,Callorhinus_ursinus,Zalophus_californianus,Eumetopias_jubatus,Odobenus_rosmarus,Leptonychotes_weddellii,Mirounga_leonina,Neomonachus_schauinslandi,Phoca_vitulina,Ailuropoda_melanoleuca,Ursus_thibetanus,Ursus_americanus,Ursu…	F1x4	34.7	0.41919	0.46662	31.8663	2.8337	32.6666	2.0334
mammals_single_label	Marmota_marmota	Suricata_suricatta,Panthera_tigris,Panthera_pardus,Panthera_leo,Lynx_lynx,Felis_catus,Puma_concolor,Canis_lupus,Vulpes_vulpes,Enhydra_lutris,Lontra_canadensis,Mustela_putorius,Callorhinus_ursinus,Zalophus_californianus,Eumetopias_jubatus,Odobenus_rosmarus,Leptonychotes_weddellii,Mirounga_leonina,Neomonachus_schauinslandi,Phoca_vitulina,Ailuropoda_melanoleuca,Ursus_thibetanus,Ursus_americanus,Ursu…	F1x4	34.7	0.41919	0.46662	31.8663	2.8337	32.6666	2.0334
mammals_single_label	Acinonyx_jubatus	Suricata_suricatta,Panthera_tigris,Panthera_pardus,Panthera_leo,Lynx_lynx,Felis_catus,Puma_concolor,Canis_lupus,Vulpes_vulpes,Enhydra_lutris,Lontra_canadensis,Mustela_putorius,Callorhinus_ursinus,Zalophus_californianus,Eumetopias_jubatus,Odobenus_rosmarus,Leptonychotes_weddellii,Mirounga_leonina,Neomonachus_schauinslandi,Phoca_vitulina,Ailuropoda_melanoleuca,Ursus_thibetanus,Ursus_americanus,Ursu…	F3x4	13	0.35649	0.39957	12.1297	0.8703	12.3783	0.6217
mammals_single_label	Oryctolagus_cuniculus	Suricata_suricatta,Panthera_tigris,Panthera_pardus,Panthera_leo,Lynx_lynx,Felis_catus,Puma_concolor,Canis_lupus,Vulpes_vulpes,Enhydra_lutris,Lontra_canadensis,Mustela_putorius,Callorhinus_ursinus,Zalophus_californianus,Eumetopias_jubatus,Odobenus_rosmarus,Leptonychotes_weddellii,Mirounga_leonina,Neomonachus_schauinslandi,Phoca_vitulina,Ailuropoda_melanoleuca,Ursus_thibetanus,Ursus_americanus,Ursu…	F3x4	51.43	0.35649	0.39957	47.987	3.443	48.9705	2.4595
mammals_single_label	Heterocephalus_glaber	Suricata_suricatta,Panthera_tigris,Panthera_pardus,Panthera_leo,Lynx_lynx,Felis_catus,Puma_concolor,Canis_lupus,Vulpes_vulpes,Enhydra_lutris,Lontra_canadensis,Mustela_putorius,Callorhinus_ursinus,Zalophus_californianus,Eumetopias_jubatus,Odobenus_rosmarus,Leptonychotes_weddellii,Mirounga_leonina,Neomonachus_schauinslandi,Phoca_vitulina,Ailuropoda_melanoleuca,Ursus_thibetanus,Ursus_americanus,Ursu…	F3x4	33.83	0.35649	0.39957	31.5652	2.2648	32.2121	1.6179
mammals_single_label	Castor_canadensis	Suricata_suricatta,Panthera_tigris,Panthera_pardus,Panthera_leo,Lynx_lynx,Felis_catus,Puma_concolor,Canis_lupus,Vulpes_vulpes,Enhydra_lutris,Lontra_canadensis,Mustela_putorius,Callorhinus_ursinus,Zalophus_californianus,Eumetopias_jubatus,Odobenus_rosmarus,Leptonychotes_weddellii,Mirounga_leonina,Neomonachus_schauinslandi,Phoca_vitulina,Ailuropoda_melanoleuca,Ursus_thibetanus,Ursus_americanus,Ursu…	F3x4	70.54	0.35649	0.39957	65.8177	4.7223	67.1666	3.3734
mammals_single_label	Urocitellus_parryii	Suricata_suricatta,Panthera_tigris,Panthera_pardus,Panthera_leo,Lynx_lynx,Felis_catus,Puma_concolor,Canis_lupus,Vulpes_vulpes,Enhydra_lutris,Lontra_canadensis,Mustela_putorius,Callorhinus_ursinus,Zalophus_californianus,Eumetopias_jubatus,Odobenus_rosmarus,Leptonychotes_weddellii,Mirounga_leonina,Neomonachus_schauinslandi,Phoca_vitulina,Ailuropoda_melanoleuca,Ursus_thibetanus,Ursus_americanus,Ursu…	F3x4	34.7	0.35649	0.39957	32.377	2.323	33.0406	1.6594
mammals_single_label	Spermophilus_dauricus	Suricata_suricatta,Panthera_tigris,Panthera_pardus,Panthera_leo,Lynx_lynx,Felis_catus,Puma_concolor,Canis_lupus,Vulpes_vulpes,Enhydra_lutris,Lontra_canadensis,Mustela_putorius,Callorhinus_ursinus,Zalophus_californianus,Eumetopias_jubatus,Odobenus_rosmarus,Leptonychotes_weddellii,Mirounga_leonina,Neomonachus_schauinslandi,Phoca_vitulina,Ailuropoda_melanoleuca,Ursus_thibetanus,Ursus_americanus,Ursu…	F3x4	34.7	0.35649	0.39957	32.377	2.323	33.0406	1.6594
mammals_single_label	Ictidomys_tridecemlineatus	Suricata_suricatta,Panthera_tigris,Panthera_pardus,Panthera_leo,Lynx_lynx,Felis_catus,Puma_concolor,Canis_lupus,Vulpes_vulpes,Enhydra_lutris,Lontra_canadensis,Mustela_putorius,Callorhinus_ursinus,Zalophus_californianus,Eumetopias_jubatus,Odobenus_rosmarus,Leptonychotes_weddellii,Mirounga_leonina,Neomonachus_schauinslandi,Phoca_vitulina,Ailuropoda_melanoleuca,Ursus_thibetanus,Ursus_americanus,Ursu…	F3x4	34.7	0.35649	0.39957	32.377	2.323	33.0406	1.6594
mammals_single_label	Marmota_marmota	Suricata_suricatta,Panthera_tigris,Panthera_pardus,Panthera_leo,Lynx_lynx,Felis_catus,Puma_concolor,Canis_lupus,Vulpes_vulpes,Enhydra_lutris,Lontra_canadensis,Mustela_putorius,Callorhinus_ursinus,Zalophus_californianus,Eumetopias_jubatus,Odobenus_rosmarus,Leptonychotes_weddellii,Mirounga_leonina,Neomonachus_schauinslandi,Phoca_vitulina,Ailuropoda_melanoleuca,Ursus_thibetanus,Ursus_americanus,Ursu…	F3x4	34.7	0.35649	0.39957	32.377	2.323	33.0406	1.6594
pseudogene_mix_label	Oryctolagus_cuniculus	Ochotona_princeps,Fukomys_damarensis,Cavia_porcellus,Cavia_aperea,Octodon_degus,Chinchilla_lanigera,Sciurus_vulgaris	F1x4	51.43	0.36193	0.55043	36.2364	15.1936	39.7602	11.6698
pseudogene_mix_label	Heterocephalus_glaber	Ochotona_princeps,Fukomys_damarensis,Cavia_porcellus,Cavia_aperea,Octodon_degus,Chinchilla_lanigera,Sciurus_vulgaris	F1x4	33.83	0.36193	0.55043	23.8359	9.9941	26.1538	7.6762
pseudogene_mix_label	Castor_canadensis	Ochotona_princeps,Fukomys_damarensis,Cavia_porcellus,Cavia_aperea,Octodon_degus,Chinchilla_lanigera,Sciurus_vulgaris	F1x4	70.54	0.36193	0.55043	49.7009	20.8391	54.5341	16.0059
pseudogene_mix_label	Urocitellus_parryii	Ochotona_princeps,Fukomys_damarensis,Cavia_porcellus,Cavia_aperea,Octodon_degus,Chinchilla_lanigera,Sciurus_vulgaris	F1x4	34.7	0.36193	0.55043	24.4489	10.2511	26.8264	7.8736
pseudogene_mix_label	Spermophilus_dauricus	Ochotona_princeps,Fukomys_damarensis,Cavia_porcellus,Cavia_aperea,Octodon_degus,Chinchilla_lanigera,Sciurus_vulgaris	F1x4	34.7	0.36193	0.55043	24.4489	10.2511	26.8264	7.8736
pseudogene_mix_label	Ictidomys_tridecemlineatus	Ochotona_princeps,Fukomys_damarensis,Cavia_porcellus,Cavia_aperea,Octodon_degus,Chinchilla_lanigera,Sciurus_vulgaris	F1x4	34.7	0.36193	0.55043	24.4489	10.2511	26.8264	7.8736
pseudogene_mix_label	Marmota_marmota	Ochotona_princeps,Fukomys_damarensis,Cavia_porcellus,Cavia_aperea,Octodon_degus,Chinchilla_lanigera,Sciurus_vulgaris	F1x4	34.7	0.36193	0.55043	24.4489	10.2511	26.8264	7.8736
pseudogene_mix_label	Oryctolagus_cuniculus	Ochotona_princeps,Fukomys_damarensis,Cavia_porcellus,Cavia_aperea,Octodon_degus,Chinchilla_lanigera,Sciurus_vulgaris	F3x4	51.43	0.33201	0.51568	37.2888	14.1412	40.6412	10.7888
pseudogene_mix_label	Heterocephalus_glaber	Ochotona_princeps,Fukomys_damarensis,Cavia_porcellus,Cavia_aperea,Octodon_degus,Chinchilla_lanigera,Sciurus_vulgaris	F3x4	33.83	0.33201	0.51568	24.5281	9.3019	26.7333	7.0967
pseudogene_mix_label	Castor_canadensis	Ochotona_princeps,Fukomys_damarensis,Cavia_porcellus,Cavia_aperea,Octodon_degus,Chinchilla_lanigera,Sciurus_vulgaris	F3x4	70.54	0.33201	0.51568	51.1444	19.3956	55.7425	14.7975
pseudogene_mix_label	Urocitellus_parryii	Ochotona_princeps,Fukomys_damarensis,Cavia_porcellus,Cavia_aperea,Octodon_degus,Chinchilla_lanigera,Sciurus_vulgaris	F3x4	34.7	0.33201	0.51568	25.1589	9.5411	27.4208	7.2792
pseudogene_mix_label	Spermophilus_dauricus	Ochotona_princeps,Fukomys_damarensis,Cavia_porcellus,Cavia_aperea,Octodon_degus,Chinchilla_lanigera,Sciurus_vulgaris	F3x4	34.7	0.33201	0.51568	25.1589	9.5411	27.4208	7.2792
pseudogene_mix_label	Ictidomys_tridecemlineatus	Ochotona_princeps,Fukomys_damarensis,Cavia_porcellus,Cavia_aperea,Octodon_degus,Chinchilla_lanigera,Sciurus_vulgaris	F3x4	34.7	0.33201	0.51568	25.1589	9.5411	27.4208	7.2792
pseudogene_mix_label	Marmota_marmota	Ochotona_princeps,Fukomys_damarensis,Cavia_porcellus,Cavia_aperea,Octodon_degus,Chinchilla_lanigera,Sciurus_vulgaris	F3x4	34.7	0.33201	0.51568	25.1589	9.5411	27.4208	7.2792
single_species_as_mix_rest_functional_species	Ictidomys_tridecemlineatus	Fukomys_damarensis,Cavia_porcellus,Cavia_aperea,Octodon_degus,Chinchilla_lanigera,Sciurus_vulgaris,Ochotona_princeps	F1x4	34.7	0.34948	0.67653	17.2545	17.4455	20.3191	14.3809
single_species_as_mix_rest_functional_species	Ictidomys_tridecemlineatus	Fukomys_damarensis,Cavia_porcellus,Cavia_aperea,Octodon_degus,Chinchilla_lanigera,Sciurus_vulgaris,Ochotona_princeps	F3x4	34.7	0.29693	0.68152	15.7186	18.9814	18.8045	15.8955
single_species_as_mix_rest_functional_species	Marmota_marmota	Fukomys_damarensis,Cavia_porcellus,Cavia_aperea,Octodon_degus,Chinchilla_lanigera,Sciurus_vulgaris,Ochotona_princeps	F1x4	34.7	0.34887	0.64144	19.1084	15.5916	22.0855	12.6145
single_species_as_mix_rest_functional_species	Marmota_marmota	Fukomys_damarensis,Cavia_porcellus,Cavia_aperea,Octodon_degus,Chinchilla_lanigera,Sciurus_vulgaris,Ochotona_princeps	F3x4	34.7	0.29484	0.62311	18.5463	16.1537	21.5569	13.1431
single_species_as_mix_rest_functional_species	Spermophilus_dauricus	Fukomys_damarensis,Cavia_porcellus,Cavia_aperea,Octodon_degus,Chinchilla_lanigera,Sciurus_vulgaris,Ochotona_princeps	F1x4	34.7	0.34969	0.62585	19.9643	14.7357	22.879	11.821
single_species_as_mix_rest_functional_species	Spermophilus_dauricus	Fukomys_damarensis,Cavia_porcellus,Cavia_aperea,Octodon_degus,Chinchilla_lanigera,Sciurus_vulgaris,Ochotona_princeps	F3x4	34.7	0.29682	0.64021	17.7546	16.9454	20.8022	13.8978
single_species_as_mix_rest_functional_species	Urocitellus_parryii	Fukomys_damarensis,Cavia_porcellus,Cavia_aperea,Octodon_degus,Chinchilla_lanigera,Sciurus_vulgaris,Ochotona_princeps	F1x4	34.7	0.35021	0.54319	24.3945	10.3055	26.7806	7.9194
single_species_as_mix_rest_functional_species	Urocitellus_parryii	Fukomys_damarensis,Cavia_porcellus,Cavia_aperea,Octodon_degus,Chinchilla_lanigera,Sciurus_vulgaris,Ochotona_princeps	F3x4	34.7	0.29768	0.51775	23.8269	10.8731	26.2991	8.4009
mammals_multiple_labels	Acinonyx_jubatus	Suricata_suricatta,Panthera_tigris,Panthera_pardus,Panthera_leo,Lynx_lynx,Felis_catus,Puma_concolor,Canis_lupus,Vulpes_vulpes,Enhydra_lutris,Lontra_canadensis,Mustela_putorius,Callorhinus_ursinus,Zalophus_californianus,Eumetopias_jubatus,Odobenus_rosmarus,Leptonychotes_weddellii,Mirounga_leonina,Neomonachus_schauinslandi,Phoca_vitulina,Ailuropoda_melanoleuca,Ursus_thibetanus,Ursus_americanus,Ursu…	F1x4	13	0.41911	0.74784	5.6432	7.3568	6.79717	6.20283
mammals_multiple_labels	Oryctolagus_cuniculus	Suricata_suricatta,Panthera_tigris,Panthera_pardus,Panthera_leo,Lynx_lynx,Felis_catus,Puma_concolor,Canis_lupus,Vulpes_vulpes,Enhydra_lutris,Lontra_canadensis,Mustela_putorius,Callorhinus_ursinus,Zalophus_californianus,Eumetopias_jubatus,Odobenus_rosmarus,Leptonychotes_weddellii,Mirounga_leonina,Neomonachus_schauinslandi,Phoca_vitulina,Ailuropoda_melanoleuca,Ursus_thibetanus,Ursus_americanus,Ursu…	F1x4	51.43	0.41911	0.5211	42.4002	9.0298	44.7577	6.6723
mammals_multiple_labels	Heterocephalus_glaber	Suricata_suricatta,Panthera_tigris,Panthera_pardus,Panthera_leo,Lynx_lynx,Felis_catus,Puma_concolor,Canis_lupus,Vulpes_vulpes,Enhydra_lutris,Lontra_canadensis,Mustela_putorius,Callorhinus_ursinus,Zalophus_californianus,Eumetopias_jubatus,Odobenus_rosmarus,Leptonychotes_weddellii,Mirounga_leonina,Neomonachus_schauinslandi,Phoca_vitulina,Ailuropoda_melanoleuca,Ursus_thibetanus,Ursus_americanus,Ursu…	F1x4	33.83	0.41911	0.51298	28.3632	5.4668	29.8083	4.0217
mammals_multiple_labels	Castor_canadensis	Suricata_suricatta,Panthera_tigris,Panthera_pardus,Panthera_leo,Lynx_lynx,Felis_catus,Puma_concolor,Canis_lupus,Vulpes_vulpes,Enhydra_lutris,Lontra_canadensis,Mustela_putorius,Callorhinus_ursinus,Zalophus_californianus,Eumetopias_jubatus,Odobenus_rosmarus,Leptonychotes_weddellii,Mirounga_leonina,Neomonachus_schauinslandi,Phoca_vitulina,Ailuropoda_melanoleuca,Ursus_thibetanus,Ursus_americanus,Ursu…	F1x4	70.54	0.41911	0.41184	71.4228	-0.8828	71.1556	-0.6156
mammals_multiple_labels	Urocitellus_parryii	Suricata_suricatta,Panthera_tigris,Panthera_pardus,Panthera_leo,Lynx_lynx,Felis_catus,Puma_concolor,Canis_lupus,Vulpes_vulpes,Enhydra_lutris,Lontra_canadensis,Mustela_putorius,Callorhinus_ursinus,Zalophus_californianus,Eumetopias_jubatus,Odobenus_rosmarus,Leptonychotes_weddellii,Mirounga_leonina,Neomonachus_schauinslandi,Phoca_vitulina,Ailuropoda_melanoleuca,Ursus_thibetanus,Ursus_americanus,Ursu…	F1x4	34.7	0.41911	0.95047	2.95872	31.7413	4.07773	30.6223
mammals_multiple_labels	Spermophilus_dauricus	Suricata_suricatta,Panthera_tigris,Panthera_pardus,Panthera_leo,Lynx_lynx,Felis_catus,Puma_concolor,Canis_lupus,Vulpes_vulpes,Enhydra_lutris,Lontra_canadensis,Mustela_putorius,Callorhinus_ursinus,Zalophus_californianus,Eumetopias_jubatus,Odobenus_rosmarus,Leptonychotes_weddellii,Mirounga_leonina,Neomonachus_schauinslandi,Phoca_vitulina,Ailuropoda_melanoleuca,Ursus_thibetanus,Ursus_americanus,Ursu…	F1x4	34.7	0.41911	0.95047	2.95872	31.7413	4.07773	30.6223
mammals_multiple_labels	Ictidomys_tridecemlineatus	Suricata_suricatta,Panthera_tigris,Panthera_pardus,Panthera_leo,Lynx_lynx,Felis_catus,Puma_concolor,Canis_lupus,Vulpes_vulpes,Enhydra_lutris,Lontra_canadensis,Mustela_putorius,Callorhinus_ursinus,Zalophus_californianus,Eumetopias_jubatus,Odobenus_rosmarus,Leptonychotes_weddellii,Mirounga_leonina,Neomonachus_schauinslandi,Phoca_vitulina,Ailuropoda_melanoleuca,Ursus_thibetanus,Ursus_americanus,Ursu…	F1x4	34.7	0.41911	0.95047	2.95872	31.7413	4.07773	30.6223
mammals_multiple_labels	Marmota_marmota	Suricata_suricatta,Panthera_tigris,Panthera_pardus,Panthera_leo,Lynx_lynx,Felis_catus,Puma_concolor,Canis_lupus,Vulpes_vulpes,Enhydra_lutris,Lontra_canadensis,Mustela_putorius,Callorhinus_ursinus,Zalophus_californianus,Eumetopias_jubatus,Odobenus_rosmarus,Leptonychotes_weddellii,Mirounga_leonina,Neomonachus_schauinslandi,Phoca_vitulina,Ailuropoda_melanoleuca,Ursus_thibetanus,Ursus_americanus,Ursu…	F1x4	34.7	0.41911	0.95047	2.95872	31.7413	4.07773	30.6223
mammals_multiple_labels	Acinonyx_jubatus	Suricata_suricatta,Panthera_tigris,Panthera_pardus,Panthera_leo,Lynx_lynx,Felis_catus,Puma_concolor,Canis_lupus,Vulpes_vulpes,Enhydra_lutris,Lontra_canadensis,Mustela_putorius,Callorhinus_ursinus,Zalophus_californianus,Eumetopias_jubatus,Odobenus_rosmarus,Leptonychotes_weddellii,Mirounga_leonina,Neomonachus_schauinslandi,Phoca_vitulina,Ailuropoda_melanoleuca,Ursus_thibetanus,Ursus_americanus,Ursu…	F3x4	13	0.3565	0.65164	7.03758	5.96242	8.16041	4.83959
mammals_multiple_labels	Oryctolagus_cuniculus	Suricata_suricatta,Panthera_tigris,Panthera_pardus,Panthera_leo,Lynx_lynx,Felis_catus,Puma_concolor,Canis_lupus,Vulpes_vulpes,Enhydra_lutris,Lontra_canadensis,Mustela_putorius,Callorhinus_ursinus,Zalophus_californianus,Eumetopias_jubatus,Odobenus_rosmarus,Leptonychotes_weddellii,Mirounga_leonina,Neomonachus_schauinslandi,Phoca_vitulina,Ailuropoda_melanoleuca,Ursus_thibetanus,Ursus_americanus,Ursu…	F3x4	51.43	0.3565	0.39259	48.5456	2.8844	49.3764	2.0536
mammals_multiple_labels	Heterocephalus_glaber	Suricata_suricatta,Panthera_tigris,Panthera_pardus,Panthera_leo,Lynx_lynx,Felis_catus,Puma_concolor,Canis_lupus,Vulpes_vulpes,Enhydra_lutris,Lontra_canadensis,Mustela_putorius,Callorhinus_ursinus,Zalophus_californianus,Eumetopias_jubatus,Odobenus_rosmarus,Leptonychotes_weddellii,Mirounga_leonina,Neomonachus_schauinslandi,Phoca_vitulina,Ailuropoda_melanoleuca,Ursus_thibetanus,Ursus_americanus,Ursu…	F3x4	33.83	0.3565	0.40863	31.0894	2.7406	31.8638	1.9662
mammals_multiple_labels	Castor_canadensis	Suricata_suricatta,Panthera_tigris,Panthera_pardus,Panthera_leo,Lynx_lynx,Felis_catus,Puma_concolor,Canis_lupus,Vulpes_vulpes,Enhydra_lutris,Lontra_canadensis,Mustela_putorius,Callorhinus_ursinus,Zalophus_californianus,Eumetopias_jubatus,Odobenus_rosmarus,Leptonychotes_weddellii,Mirounga_leonina,Neomonachus_schauinslandi,Phoca_vitulina,Ailuropoda_melanoleuca,Ursus_thibetanus,Ursus_americanus,Ursu…	F3x4	70.54	0.3565	0.37176	68.8672	1.6728	69.3606	1.1794
mammals_multiple_labels	Urocitellus_parryii	Suricata_suricatta,Panthera_tigris,Panthera_pardus,Panthera_leo,Lynx_lynx,Felis_catus,Puma_concolor,Canis_lupus,Vulpes_vulpes,Enhydra_lutris,Lontra_canadensis,Mustela_putorius,Callorhinus_ursinus,Zalophus_californianus,Eumetopias_jubatus,Odobenus_rosmarus,Leptonychotes_weddellii,Mirounga_leonina,Neomonachus_schauinslandi,Phoca_vitulina,Ailuropoda_melanoleuca,Ursus_thibetanus,Ursus_americanus,Ursu…	F3x4	34.7	0.3565	0.89952	5.41827	29.2817	7.2549	27.4451
mammals_multiple_labels	Spermophilus_dauricus	Suricata_suricatta,Panthera_tigris,Panthera_pardus,Panthera_leo,Lynx_lynx,Felis_catus,Puma_concolor,Canis_lupus,Vulpes_vulpes,Enhydra_lutris,Lontra_canadensis,Mustela_putorius,Callorhinus_ursinus,Zalophus_californianus,Eumetopias_jubatus,Odobenus_rosmarus,Leptonychotes_weddellii,Mirounga_leonina,Neomonachus_schauinslandi,Phoca_vitulina,Ailuropoda_melanoleuca,Ursus_thibetanus,Ursus_americanus,Ursu…	F3x4	34.7	0.3565	0.89952	5.41827	29.2817	7.2549	27.4451
mammals_multiple_labels	Ictidomys_tridecemlineatus	Suricata_suricatta,Panthera_tigris,Panthera_pardus,Panthera_leo,Lynx_lynx,Felis_catus,Puma_concolor,Canis_lupus,Vulpes_vulpes,Enhydra_lutris,Lontra_canadensis,Mustela_putorius,Callorhinus_ursinus,Zalophus_californianus,Eumetopias_jubatus,Odobenus_rosmarus,Leptonychotes_weddellii,Mirounga_leonina,Neomonachus_schauinslandi,Phoca_vitulina,Ailuropoda_melanoleuca,Ursus_thibetanus,Ursus_americanus,Ursu…	F3x4	34.7	0.3565	0.89952	5.41827	29.2817	7.2549	27.4451
mammals_multiple_labels	Marmota_marmota	Suricata_suricatta,Panthera_tigris,Panthera_pardus,Panthera_leo,Lynx_lynx,Felis_catus,Puma_concolor,Canis_lupus,Vulpes_vulpes,Enhydra_lutris,Lontra_canadensis,Mustela_putorius,Callorhinus_ursinus,Zalophus_californianus,Eumetopias_jubatus,Odobenus_rosmarus,Leptonychotes_weddellii,Mirounga_leonina,Neomonachus_schauinslandi,Phoca_vitulina,Ailuropoda_melanoleuca,Ursus_thibetanus,Ursus_americanus,Ursu…	F3x4	34.7	0.3565	0.89952	5.41827	29.2817	7.2549	27.4451
Rodents_multiple_labels	Oryctolagus_cuniculus	Ochotona_princeps,Fukomys_damarensis,Cavia_porcellus,Cavia_aperea,Octodon_degus,Chinchilla_lanigera,Sciurus_vulgaris	F1x4	51.43	0.36293	0.48931	41.2275	10.2025	43.8363	7.5937
Rodents_multiple_labels	Heterocephalus_glaber	Ochotona_princeps,Fukomys_damarensis,Cavia_porcellus,Cavia_aperea,Octodon_degus,Chinchilla_lanigera,Sciurus_vulgaris	F1x4	33.83	0.36293	0.51287	25.8678	7.9622	27.833	5.997
Rodents_multiple_labels	Castor_canadensis	Ochotona_princeps,Fukomys_damarensis,Cavia_porcellus,Cavia_aperea,Octodon_degus,Chinchilla_lanigera,Sciurus_vulgaris	F1x4	70.54	0.36293	0.61662	42.45	28.09	48.2093	22.3307
Rodents_multiple_labels	Urocitellus_parryii	Ochotona_princeps,Fukomys_damarensis,Cavia_porcellus,Cavia_aperea,Octodon_degus,Chinchilla_lanigera,Sciurus_vulgaris	F1x4	34.7	0.36293	0.95007	2.71959	31.9804	3.75887	30.9411
Rodents_multiple_labels	Spermophilus_dauricus	Ochotona_princeps,Fukomys_damarensis,Cavia_porcellus,Cavia_aperea,Octodon_degus,Chinchilla_lanigera,Sciurus_vulgaris	F1x4	34.7	0.36293	0.95007	2.71959	31.9804	3.75887	30.9411
Rodents_multiple_labels	Ictidomys_tridecemlineatus	Ochotona_princeps,Fukomys_damarensis,Cavia_porcellus,Cavia_aperea,Octodon_degus,Chinchilla_lanigera,Sciurus_vulgaris	F1x4	34.7	0.36293	0.95007	2.71959	31.9804	3.75887	30.9411
Rodents_multiple_labels	Marmota_marmota	Ochotona_princeps,Fukomys_damarensis,Cavia_porcellus,Cavia_aperea,Octodon_degus,Chinchilla_lanigera,Sciurus_vulgaris	F1x4	34.7	0.36293	0.95007	2.71959	31.9804	3.75887	30.9411
Rodents_multiple_labels	Oryctolagus_cuniculus	Ochotona_princeps,Fukomys_damarensis,Cavia_porcellus,Cavia_aperea,Octodon_degus,Chinchilla_lanigera,Sciurus_vulgaris	F3x4	51.43	0.33338	0.41623	45.0381	6.3919	46.7824	4.6476
Rodents_multiple_labels	Heterocephalus_glaber	Ochotona_princeps,Fukomys_damarensis,Cavia_porcellus,Cavia_aperea,Octodon_degus,Chinchilla_lanigera,Sciurus_vulgaris	F3x4	33.83	0.33338	0.45413	27.7021	6.1279	29.294	4.536
Rodents_multiple_labels	Castor_canadensis	Ochotona_princeps,Fukomys_damarensis,Cavia_porcellus,Cavia_aperea,Octodon_degus,Chinchilla_lanigera,Sciurus_vulgaris	F3x4	70.54	0.33338	0.63959	38.1377	32.4023	44.2332	26.3068
Rodents_multiple_labels	Urocitellus_parryii	Ochotona_princeps,Fukomys_damarensis,Cavia_porcellus,Cavia_aperea,Octodon_degus,Chinchilla_lanigera,Sciurus_vulgaris	F3x4	34.7	0.33338	0.94323	2.95509	31.7449	4.07291	30.6271
Rodents_multiple_labels	Spermophilus_dauricus	Ochotona_princeps,Fukomys_damarensis,Cavia_porcellus,Cavia_aperea,Octodon_degus,Chinchilla_lanigera,Sciurus_vulgaris	F3x4	34.7	0.33338	0.94323	2.95509	31.7449	4.07291	30.6271
Rodents_multiple_labels	Ictidomys_tridecemlineatus	Ochotona_princeps,Fukomys_damarensis,Cavia_porcellus,Cavia_aperea,Octodon_degus,Chinchilla_lanigera,Sciurus_vulgaris	F3x4	34.7	0.33338	0.94323	2.95509	31.7449	4.07291	30.6271
Rodents_multiple_labels	Marmota_marmota	Ochotona_princeps,Fukomys_damarensis,Cavia_porcellus,Cavia_aperea,Octodon_degus,Chinchilla_lanigera,Sciurus_vulgaris	F3x4	34.7	0.33338	0.94323	2.95509	31.7449	4.07291	30.6271
Rodents_unsaturated
Combination	Foreground	Backgrounds	model	Tm	wf	wm	Tf	Tp	Tf2	Tp2
rodent_group1	Castor_canadensis	Fukomys_damarensis,Cavia_porcellus,Cavia_aperea,Octodon_degus,Chinchilla_lanigera,Sciurus_vulgaris,Ochotona_princeps	F1x4	70.54	0.34854	0.01222	106.957	-36.417	92.6132	-22.0732
rodent_group1	Castor_canadensis	Fukomys_damarensis,Cavia_porcellus,Cavia_aperea,Octodon_degus,Chinchilla_lanigera,Sciurus_vulgaris,Ochotona_princeps	F3x4	70.54	0.30302	0.01179	100.015	-29.475	88.8742	-18.3342
rodent_group2	Urocitellus_parryii	Cavia_porcellus,Cavia_aperea,Sciurus_vulgaris	F1x4	34.7	0.31697	0.93008	3.55215	31.1479	4.86122	29.8388
rodent_group2	Spermophilus_dauricus	Cavia_porcellus,Cavia_aperea,Sciurus_vulgaris	F1x4	34.7	0.31697	0.93008	3.55215	31.1479	4.86122	29.8388
rodent_group2	Ictidomys_tridecemlineatus	Cavia_porcellus,Cavia_aperea,Sciurus_vulgaris	F1x4	34.7	0.31697	0.93008	3.55215	31.1479	4.86122	29.8388
rodent_group2	Marmota_marmota	Cavia_porcellus,Cavia_aperea,Sciurus_vulgaris	F1x4	34.7	0.31697	0.93008	3.55215	31.1479	4.86122	29.8388
rodent_group2	Urocitellus_parryii	Cavia_porcellus,Cavia_aperea,Sciurus_vulgaris	F3x4	34.7	0.30173	0.9265	3.65253	31.0475	4.99267	29.7073
rodent_group2	Spermophilus_dauricus	Cavia_porcellus,Cavia_aperea,Sciurus_vulgaris	F3x4	34.7	0.30173	0.9265	3.65253	31.0475	4.99267	29.7073
rodent_group2	Ictidomys_tridecemlineatus	Cavia_porcellus,Cavia_aperea,Sciurus_vulgaris	F3x4	34.7	0.30173	0.9265	3.65253	31.0475	4.99267	29.7073
rodent_group2	Marmota_marmota	Cavia_porcellus,Cavia_aperea,Sciurus_vulgaris	F3x4	34.7	0.30173	0.9265	3.65253	31.0475	4.99267	29.7073
rodent_group2	Urocitellus_parryii	Cavia_porcellus,Cavia_aperea,Sciurus_vulgaris	F1x4	34.7	0.21757	0.56208	19.4213	15.2787	22.3772	12.3228
rodent_group2	Spermophilus_dauricus	Cavia_porcellus,Cavia_aperea,Sciurus_vulgaris	F1x4	34.7	0.21757	0.56208	19.4213	15.2787	22.3772	12.3228
rodent_group2	Ictidomys_tridecemlineatus	Cavia_porcellus,Cavia_aperea,Sciurus_vulgaris	F1x4	34.7	0.21757	0.56208	19.4213	15.2787	22.3772	12.3228
rodent_group2	Marmota_marmota	Cavia_porcellus,Cavia_aperea,Sciurus_vulgaris	F1x4	34.7	0.21757	0.56208	19.4213	15.2787	22.3772	12.3228
rodent_group2	Urocitellus_parryii	Cavia_porcellus,Cavia_aperea,Sciurus_vulgaris	F3x4	34.7	0.19733	0.56032	19.0077	15.6923	21.9912	12.7088
rodent_group2	Spermophilus_dauricus	Cavia_porcellus,Cavia_aperea,Sciurus_vulgaris	F3x4	34.7	0.19733	0.56032	19.0077	15.6923	21.9912	12.7088
rodent_group2	Ictidomys_tridecemlineatus	Cavia_porcellus,Cavia_aperea,Sciurus_vulgaris	F3x4	34.7	0.19733	0.56032	19.0077	15.6923	21.9912	12.7088
rodent_group2	Marmota_marmota	Cavia_porcellus,Cavia_aperea,Sciurus_vulgaris	F3x4	34.7	0.19733	0.56032	19.0077	15.6923	21.9912	12.7088
rodent_group2	Ictidomys_tridecemlineatus	Cavia_porcellus,Cavia_aperea,Sciurus_vulgaris	F1x4	34.7	0.21054	0.60227	17.4819	17.2181	20.5394	14.1606
rodent_group2	Ictidomys_tridecemlineatus	Cavia_porcellus,Cavia_aperea,Sciurus_vulgaris	F3x4	34.7	0.18151	0.58777	17.4765	17.2235	20.5342	14.1658
rodent_group2	Marmota_marmota	Cavia_porcellus,Cavia_aperea,Sciurus_vulgaris	F1x4	34.7	0.20912	0.58032	18.4135	16.2865	21.4311	13.2689
rodent_group2	Marmota_marmota	Cavia_porcellus,Cavia_aperea,Sciurus_vulgaris	F3x4	34.7	0.17966	0.56509	18.3965	16.3035	21.415	13.285
rodent_group2	Spermophilus_dauricus	Cavia_porcellus,Cavia_aperea,Sciurus_vulgaris	F1x4	34.7	0.21071	0.54183	20.1428	14.5572	23.0429	11.6571
rodent_group2	Spermophilus_dauricus	Cavia_porcellus,Cavia_aperea,Sciurus_vulgaris	F3x4	34.7	0.18142	0.53479	19.7205	14.9795	22.6544	12.0456
rodent_group2	Urocitellus_parryii	Cavia_porcellus,Cavia_aperea,Sciurus_vulgaris	F1x4	34.7	0.2109	0.53354	20.5122	14.1878	23.38	11.32
rodent_group2	Urocitellus_parryii	Cavia_porcellus,Cavia_aperea,Sciurus_vulgaris	F3x4	34.7	0.1831	0.52572	20.1463	14.5537	23.0461	11.6539
rodent_group3	Oryctolagus_cuniculus	Ochotona_princeps,Fukomys_damarensis,Cavia_porcellus,Cavia_aperea,Octodon_degus,Chinchilla_lanigera,Sciurus_vulgaris	F1x4	51.43	0.35212	0.45993	42.8718	8.5582	45.1245	6.3055
rodent_group3	Heterocephalus_glaber	Ochotona_princeps,Fukomys_damarensis,Cavia_porcellus,Cavia_aperea,Octodon_degus,Chinchilla_lanigera,Sciurus_vulgaris	F1x4	33.83	0.35212	0.45993	28.2005	5.6295	29.6823	4.1477
rodent_group3	Oryctolagus_cuniculus	Ochotona_princeps,Fukomys_damarensis,Cavia_porcellus,Cavia_aperea,Octodon_degus,Chinchilla_lanigera,Sciurus_vulgaris	F3x4	51.43	0.29974	0.35036	47.7123	3.7177	48.7699	2.6601
rodent_group3	Heterocephalus_glaber	Ochotona_princeps,Fukomys_damarensis,Cavia_porcellus,Cavia_aperea,Octodon_degus,Chinchilla_lanigera,Sciurus_vulgaris	F3x4	33.83	0.29974	0.35036	31.3845	2.4455	32.0802	1.7498
Feliformia
Combination	Foreground	Backgrounds	model	Tm	wf	wm	Tf	Tp	Tf2	Tp2
Feliformia	Acinonyx_jubatus	Panthera_tigris,Panthera_pardus,Panthera_leo,Lynx_lynx,Puma_concolor,Felis_catus	F1x4	5	0.43432	0.78292	1.91875	3.08125	2.35393	2.64607
Feliformia	Acinonyx_jubatus	Panthera_tigris,Panthera_pardus,Panthera_leo,Lynx_lynx,Puma_concolor,Felis_catus	F3x4	5	0.43544	0.7819	1.93159	3.06841	2.36745	2.63255
background_species_effect
birds_bg_effect_rooted_final and rodent_primate_combination_final
Foreground	Backgrounds	nBg	model	Tm	wf	wm	wp	Tf	Tp	Tf2	Tp2
Odontophorus_gujanensis	Apteryx_rowi,Apteryx_australis_mantelli,Dromaius_novaehollandiae,Casuarius_casuarius,Rhea_americana,Struthio_camelus_australis,Nothoprocta_perdicaria,Alectura_lathami,Colinus_virginianus,Callipepla_squamata,Chrysolophus_pictus,Phasianus_colchicus,Penelope_pileata	13	F1x4	19.84	0.27835	1.18905	0.36865	-5.19747	25.0375	-8.36399	28.204
Coturnix_japonica	Apteryx_rowi,Apteryx_australis_mantelli,Dromaius_novaehollandiae,Casuarius_casuarius,Rhea_americana,Struthio_camelus_australis,Nothoprocta_perdicaria,Alectura_lathami,Colinus_virginianus,Callipepla_squamata,Chrysolophus_pictus,Phasianus_colchicus,Penelope_pileata	13	F1x4	45.85	0.27835	1.18905	0.36865	-12.0113	57.8613	-19.3291	65.1791
Meleagris_gallopavo	Apteryx_rowi,Apteryx_australis_mantelli,Dromaius_novaehollandiae,Casuarius_casuarius,Rhea_americana,Struthio_camelus_australis,Nothoprocta_perdicaria,Alectura_lathami,Colinus_virginianus,Callipepla_squamata,Chrysolophus_pictus,Phasianus_colchicus,Penelope_pileata	13	F1x4	20.73	0.27835	1.18905	0.36865	-5.43062	26.1606	-8.73921	29.4692
Lyrurus_tetrix	Apteryx_rowi,Apteryx_australis_mantelli,Dromaius_novaehollandiae,Casuarius_casuarius,Rhea_americana,Struthio_camelus_australis,Nothoprocta_perdicaria,Alectura_lathami,Colinus_virginianus,Callipepla_squamata,Chrysolophus_pictus,Phasianus_colchicus,Penelope_pileata	13	F1x4	6.83	0.27835	1.18905	0.36865	-1.78925	8.61925	-2.87934	9.70934
Tympanuchus_cupido	Apteryx_rowi,Apteryx_australis_mantelli,Dromaius_novaehollandiae,Casuarius_casuarius,Rhea_americana,Struthio_camelus_australis,Nothoprocta_perdicaria,Alectura_lathami,Colinus_virginianus,Callipepla_squamata,Chrysolophus_pictus,Phasianus_colchicus,Penelope_pileata	13	F1x4	6.16	0.27835	1.18905	0.36865	-1.61373	7.77373	-2.59689	8.75689
Centrocercus_minimus	Apteryx_rowi,Apteryx_australis_mantelli,Dromaius_novaehollandiae,Casuarius_casuarius,Rhea_americana,Struthio_camelus_australis,Nothoprocta_perdicaria,Alectura_lathami,Colinus_virginianus,Callipepla_squamata,Chrysolophus_pictus,Phasianus_colchicus,Penelope_pileata	13	F1x4	6.16	0.27835	1.18905	0.36865	-1.61373	7.77373	-2.59689	8.75689
Lagopus_muta	Apteryx_rowi,Apteryx_australis_mantelli,Dromaius_novaehollandiae,Casuarius_casuarius,Rhea_americana,Struthio_camelus_australis,Nothoprocta_perdicaria,Alectura_lathami,Colinus_virginianus,Callipepla_squamata,Chrysolophus_pictus,Phasianus_colchicus,Penelope_pileata	13	F1x4	11.69	0.27835	1.18905	0.36865	-3.06242	14.7524	-4.92819	16.6182
Pavo_cristatus	Apteryx_rowi,Apteryx_australis_mantelli,Dromaius_novaehollandiae,Casuarius_casuarius,Rhea_americana,Struthio_camelus_australis,Nothoprocta_perdicaria,Alectura_lathami,Colinus_virginianus,Callipepla_squamata,Chrysolophus_pictus,Phasianus_colchicus,Penelope_pileata	13	F1x4	32.98	0.27835	1.18905	0.36865	-8.63974	41.6197	-13.9035	46.8835
Gallus_gallus	Apteryx_rowi,Apteryx_australis_mantelli,Dromaius_novaehollandiae,Casuarius_casuarius,Rhea_americana,Struthio_camelus_australis,Nothoprocta_perdicaria,Alectura_lathami,Colinus_virginianus,Callipepla_squamata,Chrysolophus_pictus,Phasianus_colchicus,Penelope_pileata	13	F1x4	32.98	0.27835	1.18905	0.36865	-8.63974	41.6197	-13.9035	46.8835
Syrmaticus_mikado	Apteryx_rowi,Apteryx_australis_mantelli,Dromaius_novaehollandiae,Casuarius_casuarius,Rhea_americana,Struthio_camelus_australis,Nothoprocta_perdicaria,Alectura_lathami,Colinus_virginianus,Callipepla_squamata,Chrysolophus_pictus,Phasianus_colchicus,Penelope_pileata	13	F1x4	16.71	0.27835	1.18905	0.36865	-4.3775	21.0875	-7.04447	23.7545
Numida_meleagris	Apteryx_rowi,Apteryx_australis_mantelli,Dromaius_novaehollandiae,Casuarius_casuarius,Rhea_americana,Struthio_camelus_australis,Nothoprocta_perdicaria,Alectura_lathami,Colinus_virginianus,Callipepla_squamata,Chrysolophus_pictus,Phasianus_colchicus,Penelope_pileata	13	F1x4	46.52	0.27835	1.18905	0.36865	-12.1868	58.7068	-19.6116	66.1316
Odontophorus_gujanensis	Apteryx_rowi,Apteryx_australis_mantelli,Dromaius_novaehollandiae,Casuarius_casuarius,Rhea_americana,Struthio_camelus_australis,Nothoprocta_perdicaria,Alectura_lathami,Colinus_virginianus,Callipepla_squamata,Chrysolophus_pictus,Phasianus_colchicus,Penelope_pileata	13	F3x4	19.84	0.27215	1.13719	0.36054	-3.73957	23.5796	-5.8117	25.6517
Coturnix_japonica	Apteryx_rowi,Apteryx_australis_mantelli,Dromaius_novaehollandiae,Casuarius_casuarius,Rhea_americana,Struthio_camelus_australis,Nothoprocta_perdicaria,Alectura_lathami,Colinus_virginianus,Callipepla_squamata,Chrysolophus_pictus,Phasianus_colchicus,Penelope_pileata	13	F3x4	45.85	0.27215	1.13719	0.36054	-8.64211	54.4921	-13.4308	59.2808
Meleagris_gallopavo	Apteryx_rowi,Apteryx_australis_mantelli,Dromaius_novaehollandiae,Casuarius_casuarius,Rhea_americana,Struthio_camelus_australis,Nothoprocta_perdicaria,Alectura_lathami,Colinus_virginianus,Callipepla_squamata,Chrysolophus_pictus,Phasianus_colchicus,Penelope_pileata	13	F3x4	20.73	0.27215	1.13719	0.36054	-3.90733	24.6373	-6.07244	26.8024
Lyrurus_tetrix	Apteryx_rowi,Apteryx_australis_mantelli,Dromaius_novaehollandiae,Casuarius_casuarius,Rhea_americana,Struthio_camelus_australis,Nothoprocta_perdicaria,Alectura_lathami,Colinus_virginianus,Callipepla_squamata,Chrysolophus_pictus,Phasianus_colchicus,Penelope_pileata	13	F3x4	6.83	0.27215	1.13719	0.36054	-1.28736	8.11736	-2.0007	8.8307
Tympanuchus_cupido	Apteryx_rowi,Apteryx_australis_mantelli,Dromaius_novaehollandiae,Casuarius_casuarius,Rhea_americana,Struthio_camelus_australis,Nothoprocta_perdicaria,Alectura_lathami,Colinus_virginianus,Callipepla_squamata,Chrysolophus_pictus,Phasianus_colchicus,Penelope_pileata	13	F3x4	6.16	0.27215	1.13719	0.36054	-1.16108	7.32108	-1.80445	7.96445
[truncated: 524 more rows]

## Sheet: Supplementary Table 5
Table S5: Codon by codon alignment of Galliformes COA1 gene with exonwise and CDS
Exonwise	species		EXON 1																																	EXON 2
		Base position	3	6	9	12	15	18	21	24	27	30	33	36	39	42	45	48	51	54	57	60	63	66	69	72	75	78	81	84	87	90	93	96	99	3	6	9	12	15	18	21	24	27	30	33	36	39	42
[truncated: 39 more rows]
[truncated: 97 more columns]

## Sheet: Supplementary Table 6
Table S6: Gene order in bird species near the COA1 gene. Genes that are annotated in NCBI are provided with details of the NCBI Gene ID, transcript and protein accession. Empty cells represent genes that are either not annotated or missing in the assembly. The genes which were not annotated in NCBI, their position with start and end are identified using blastn.
[truncated: 167 more rows]

[truncated: 21 more sheets: Supplementary Table 7, Supplementary Table 8, Supplementary Table 9, Supplementary Table 10, Supplementary Table 11, Supplementary Table 12, Supplementary Table 13, Supplementary Table 14, Supplementary Table 15, Supplementary Table 16, Supplementary Table 17, Supplementary Table 18, Supplementary Table 19, Supplementary Table 20, Supplementary Table 21, Supplementary Table 22, Supplementary Table 23, Supplementary Table 24, Supplementary Table 25 , Supplementary Table 26  …]
